# Supplementary material for: Chips and tags suggest plant-environment interactions differ for two alpine Pachycladon species
Source: BMC Genomics. 2012 Jul 19;13:322. doi: 10.1186/1471-2164-13-322 (PMC3460751; doi:10.1186/1471-2164-13-322)
Supplement: Additional file 1 — Table S1. Sequences and annotations for 7,128 ESTs from Pachycladon fastigiatum. [file 1471-2164-13-322-S1.xlsx]

## Sheet: P. fastigiatum full-length ESTs
>AT1G01010_1
CTTTCTTTACATACATTTTCTGCATTTTCTTTTTCCTCCTTTCCATTTTTCCTTCTCTCTTTTTTTTCTCTTCTTTACATACTAATAAAACACAACTTCAGACTTTTCCTGAGCGAGAAAACAGAGCAAAGAAACCAAAAGAAAAAAAAAAGAAAAAACACACAAACAAGAAAGAAAACTGTGAGCAAGAATCGGATTTGACCTCTTAACCAACCAGAATGATCCAACCAACGATGGAGATGAACAACAAGACACCAATGATCATGTTCTTGAGATAGTTCCACTGTGCATTCCTTTGACTCTTCTTCAAAACAATCCAGCTCTGCTTCACCGTGTTGGTGGATGGAGGTTTCTTGATCGAGTCTTCAGCCATTTTCCACTCGTATTCGCTTTTCTGCG…
>AT1G01060_1
GGGAGATCAAAGATGGTTTCTTTGTTACAATTGACTTGTTAGAGAGGATTTGAAGCAGCGAAAAGCTGCAAAGATCCGGCTATGGATACGAACACATCTGGAGAAGAATTATTAACTAAGACAAGAAAGCCATATACAATAACAAAGCAGCGAGAACGATGGACAGAGGATGAGCATGAGAGGTTTTTAGAAGCCTTGAGGCTTTATGGAAGGGCTTGGCAACGAATCGAAGAACATATTGGGACAAAGACTGCTGTTCAGATCAGAAGTCATGCACAAAAGTTCTTCACAAAGTTGGAGAAAGAGGCTGAAGCTAAAGGCATTCCTGTTTGTCAAGCATTGGACATAGAAATTCCACCTCCTCGTCCTAAACGAAAACCCAATACTCCTTATCCTCGG…
>AT1G01090_1
TCTTGTTCTCTCCGCCCTCTCTCTTCTCTCTTTCATTTTCCTTCCTTTTTCTCATCTATTGAATCCCAAAACATTTCTACAAATCCCTGAAACCCCATTTGGTCTCCATTGATACACGATAATGGCGACGGCTTTCGCTCCCGCCAAGCTCACTGCTACCCTCCCTCTCCATGGATCTCAAGAGAATCGTCTCTTGCTCCCGATCCGATTGGCTCCTCATTCTTCTTTCCTCGGATCCACCCGTTCTCTCACCGTTCATTCTTCTCGTAGGCTCAATCACGCCAACGCCACCCGTCGATCTCCCGTCGTCGGAGTCCAGGAAGTTGTCAAGGAGAAGAAATTCACCAATAGCCTGTTGATAACCAAAGAGGAAGGATTAGAGTTGTATGAAGACATGAT…
>AT1G01140_1
GGTCGCCTCTCTTAATTATGATATCATTGTATTCCCAAATTTATATCGATATTGTGTCATTGTAAAGCGTTGTCAACCGTAGCCATAAAGTAACAATATTGTTTCAACAATAATCCAATAGTGAACTTCCCGAGTATGACGACACGATCCCTTCATTTATTGGACTTTGACTAATTGTATTGTTTGACTTGTAGGTTTGACTCAAACTCAAAATAAGCCAAACGGAGTTTTGAGGAAGATCAAATTGCATATGGCTAAGGCTAACCTATGGATCTACCTCCAGATTTGAGTCAACTCCATAGATTTGACTATTCATTATACGAGTTCAACTTTAATTAAAAAAATTGAATTGAACAGCTTGTTATTTCTTATTGCTTATGTTCTTCATCAGTATTCCAG…
>AT1G01160_1
CGATCAATTTCCACCGTTAAATTCTTCTCCAACTCCAGTCAAGTGTCTCTGAATCGGCAAAGGTTTAGAAGAAAATGGCAACATCATCAGGAGGTAAAGCCAAGTACATAATCGGTGCTCTCATCGGCTCTTTCGGAATCTCATCCATCTTCGACAAAGTTATCTCGGATAATAAGATCTTTGGAGGGACAACTCCAGGAACTGTCTCTAACAAAGAATGGTGGGCGGCGACAGATGAGAAATTCCAAGCATGGCCAAAAACCGCTGGTCCTCCTGTTGTTATGAATCCCATTAGCCGTCAGAATTTCATCGTCAAGTCGCATCCCAAGTTCAATGCTTTGATTTTCAGAATAAGATGAATGACGATGTTTCTAGACCAATCCGAGCTTGTACTACTTA…
>AT1G01170_1
TCATTTTCAACCGTCGAACTCTAGTCAAGTGTTTAAGCTTCACTGTTTCTGAATCGGCAAAGATTTAGAAGAAAATGGCAACACCATCAGGAGGTAAAGCCACGTACATAATCGGTGCTCTCATCGGTTCTTTCGGAATCTCATACATCTTCGACAAACTTATCTCTGATAATAAGATCTTTGGAGGGACTACTCCGGGAACTGTCTCTAACAAAGAGTGGTGGGCGGCTACAGATGAGAAATTCCAAGCATGGCCAAGAACCGCTGGTCCTCCCGTCGTTATGAATCCCATTAGCCGTCAGAATTTCATCGTCAAGTCGCGTCCAGAATGAGAAATAAGTTCAATGTCTTTAGATGAATGATGATGTTTCTTCTAAATCAATCCCGAGCTTATACTAA…
>AT1G01170_2
TAGAGTTGAACGATCAATTTCCACCGTTAAATTCTTCTCCAACTCCAGTCAAGTGTCTCTGAATCGGCAAAGGTTTAGAAGAAAATGGCAACATCATCAGGAGGTAAAGCCAAGTACATAATCGGTGCTCTCATCGGCTCTTTCGGAATCTCATCCATCTTCGACAAAGTTATCTCGGATAATAAGATCTTTGGAGGGACAACTCCAGGAACTGTCTCTAACAAAGAATGGTGGGCGGCGACAGATGAGAAATTCCAAGCATGGCCAAAAACCGCTGGTCCTCCTGTTGTTATGAATCCCATTAGCCGTCAGAATTTCATCGTCAAGTCGCATCCCAAGTTCAATGCTTTGATTTTCAGAATAAGATGAATGACGATGTTTCTAGACCAATCCGAGCTT…
>AT1G01190_1
CACAAGACAGATACATTCATATATTGATCTCTTAATCAATAAAAGGTGGGCGAATCTACTTCGCTCTTAGGATACATATGTTTGGTTTTTTTTATCCTTCAAGGTTTATTTAAATATACGTCATTTTTAATTGCCAATAATGAAACATCCATGCACTGACCAAACCCAAGCTTACACTATCTTACGCCTCGGGGTTACGTTAACGATAAGAGGACAAGCCATCTCGCACGAGAGCCTCAAAACCTCCGAGAGAGCTGGAGGGTTACCCTCGACGCTAGGAAGCCACTCAAACTCATGCAAGAGCGTTGCAACCCAAAACGACACTGTCGCAAGTCCCAAATTCTTTCCAGGGCAAACCCTCTTACCCGACCCAAACGGTGCCAACCTCAGATCCGACCC…
>AT1G01210_1
TTCGGAGCGCTTTTTTCACATACTTTCGTCGATTCTCTGTCTCCTTTTGACGGCGGCACCAACAACGAAGCACTGATAACATCTCTCTCTCTCTCCGTCGAAACTATTTGATTAGGCTAGATCCCAATTTTTCGATTCTTCTTCAATCCTTCTCATGTGAATGTTCTCCTAAGCGACCTTTTGGGTTCTTCTCCTTGTGGGTGTTGTTTCCGGTGAAGAACAACCTCTTCTTCTGATGTAAGATTGAGCTTCCGGAGGAAACTTGGATTTGTGATCTGATTTGGCGAATTAATCGGTGTGGATGGAGTTTTGTCCTACATGTGGGAACATGCTGCGTTACGAGGGAAGTGGTAGTTCGAGATTCTTCTGTTCGACATGTCCATACGTCGCGTACATCGA…
>AT1G01240_1
TGTTAATGAAGAAAGAACTAAAAAAAGCAGAAAAGCCAAAAGCTTCGGTTGCAAGATCGCTTCATTTGTTTATAGAGAGAGATTCATGGAATCTTTGAACTAATAAAAATGTTTTTTAGGGCTCTTGTGTCTTAACATTGATATAATAATGGGAGCAGCTGAAGCAAGAGCATTGTGGCAAAGAACAGCAAGTCGTTGCTTTGTTGTTCATGAAGATGCTAAACTGGCTCCAAGGTTAGCTTGTTGCCAACACCAACATTCTCCTTCGGGCAACACCGAAAAAAACAGCTTTTCTTCAGGAAGTTTTGGAGATTTCTCTGATTTCTCTTGTGATACCAAATGGTGGCTTAAGGGATCAACTGGATTTGATGAGGAGATTACAAACTCCTTTTTTGAAGA…
>AT1G01250_1
CTTTTATGTCACAACAGAGAATGAAGCTCTCACCACCACCCCCACCACTTACCAACAACGAACCAACCGCCACCGCTTCTGCCGTTAAATCTTGCGGCGGAGGCGGTAGAGAAACCAGCTCGACAAAGAGGCATCCAGTGTACCACGGAGTTCGCAAACGCCGATGGGGAAAATGGGTTTCTGAGATCCGAGAGCCCCGAAAAAAATCTCGTATTTGGCTCGGATCTTTTCCGGTGCCGGAGATGGCGGCTAAAGCCTACGACGTGGCGGCGTTTTGTCTAAAGGGTAGAAAAGCTCAGCTTAATTTCCCCGACGAAATCGACGATCTACCTCGACCGTCCACGTGTACGGCCAGAGATATCCAAGTCGCAGCAGCCAAAGCGGCCAACGCCGTCAAGA…
>AT1G01300_1
AAAAAAAAAATGGTAGGAAGAAGAAAAGCTTTACTCTTTTCCCTCTGTTTCTCCTTACTCTCTCTTCCTTCCTTCTCTTCTCTTCCAGCATTTCAAACCCTAATCCCCAATTCTCATTCTCTTCCTTCTGCTTCTCCAATCTCCTTCCAACCCGAATCCGAACCCGACTCCGAGTCTCTGCTTGGATCCGTATTTGAATCCGGATCCGACTCCGAGTCTTCCATCACTCTAAACCTCGACCACATCGATGCTTTCTCCACCAACAAAACATCAGAAGAGCTCTTCAGCTCCCGTCTTCAACGCGACTCCCGGCGCGTGAAATCAATTACCACACTCGCCGCTCAAATCCCCAGAAGAAACGTGACTCACGCGCCAAGACCCGGTGGATTCAGCAGCTCT…
>AT1G01350_1
CTGGAAGTAAAAAGTTATGAATTTATCGTGTCATCAGATTGAAACATTCATTGTCCTGGTTTAATCTAACTTTGACTGTTTCAACCATTGACAAAAGAAAAAGGTTTAAATTTAGATGAGCCGAACAAGGCCCAATCTTTCAAGACCATTGTAATGAGTACAACAAACAAAAAAAACTTTGGCTTATTAAAAAACTTCACAATCCTTCAGCTTTACTACGTTCTTCAGCCATTCTCTTCTTGATCTCATGTGCTGCATTGAAAATCCCCAGTGTTGGTTGGTTACACACAAAGCACTTCTTGTTCTTCGTGTGATGCTTTAAAGCGCAATGCTCACAGAAGTAATGCTTGCATTTGGTGACAACTGGATCAACGAAAGGCTCTCTGCAAATGAAGCAAG…
>AT1G01355_1
CGGCTGTGGCTGTAACATCGGTCTTTTGGGACATCAAGAGGTTTCCGGTTCCCCCTGGCTTTGATGCTCGTCTGGTCCGTCCGTGCATTAAACGGTTTTTGGAGAAATATGGCTACTCTGGTCCTCTCACCATCTATGCCGTTGGCATACTAACAGACGTCCATGATGACATCCTTCGAGCTCTCTCTTCCACTGGAATCTCTCTTCATTACGCCCCCTACGGTTCCCTAGATATCATGACGCTTATGTCTCAGTGGATTCGTGAGAATCAATCCCCAGCTAATATTTTGGGCTTAAGCAATCCGAAATGCTTCCCTCCACCTAAGAGCGGATACAACATTTTCGGGCCGTTTTCATATTCTTCTCCTGAAGAAGACACCATCCTCTGGAAAAGCTTAA…
>AT1G01355_2
GTGTTGCATACATGTGTGGATGCGGAGGTGTTGCATACATGTGTGGATGCGGAGGTGTTGTTGCATACATGTGTGGATGCTGCGGAGTGAACCAATGCGGCGGAGGGAACCATTCCCATTGCCACGTCTCTGGTTTAGGCTCACCTCCGTCTTCCTCCTCTTCCTCCTCCTCCTCCTCACGTGGTGAATTCAATTTACGAGGGAACCAGTCCAACATCTCCCGTGCATGTTCTTGACTAGAGAGATGCGTGGTGAAATTTTCAAAGTCTTGGCCGGAAGGACGATCGCGGCATACTGAGCAAACCCAGCAGGCAGGTTCACCCGTTTCAATGCACTTATCCTCCTCAAGTGCCCCTGACTCTGCCAGAAGAAAGCTTTTCCAGGGGCACTCTGCATTAG…
>AT1G01360_1
TATCTATCCACTTCAACAGATTCCCTCCGAGAGAGAGAGAACACCGAAGGACGAAAGAGAGAGAAAGAGAATCTGCTCGGAGGAGGATATGGACGGCGTCGGAGGCGGCACGGCGATGTACGGAGGTCTTGAGACGGTACAGTACGTACGGATGCATCATCAACATCACTGCAGAGAAAACCAGTGTACCTCTGCTCTTGTCAAACACATTAAAGCTCCTGTTCATCTCGTTTGGTCACTGGTGCGGAGATTTGATCAGCCGCAGAAATACAAACCATTTGTGAGCAGATGCACAGTAATCGGTGATCCTGAAATCGGTAGTCTCAGAGAAGTAAATGTCAAATCTGGTCTTCCCGCGACAACAAGTACCGAGAGATTGGAACTTCTTGATGATGAAGA…
>AT1G01380_1
TTCATTCTTCTTTTTTCGTTTTTATAAAAATGATTTTAGAGTTCGCCATCAACGTAATTGAGATCTTCGATGATTCTTCATGACCCAAAACCTCTCGATCTCTTCTGCTGTTCTTCCTGGAATCCTCCCAGCTATTGAATCCCACCTTTCACCGACAAGCTTATACATCCTGCAAATCAAATCATCTTCTTCTTGAGCCATTGCTATTTCTTCCCACTCAAGACTGCTCACTTCTTCAGAAGAAGATGTTGAGTATCGTGAATCACTTGGACGTTGGTAAACACAATCGTTGAGAGAAAAT
>AT1G01470_1
TGACTGAATCATAAACTGAATTGTCCACCAAACATCTTTTATCACATGATCGATATGACAAAATAACATTTATTGATTAGGCTAACCCACTTATTACATTATCATTATCATCATCACAACGATGTGGTCCTTATAGGTTATAGGTAGATCAGAAGAAATCTTTAAAAGTAGGAAGTTTGATTTCGCCCTTACTGGAAATGGGGATAGTAAATTCACCGACAACAGGAAGGTCGATGGTGAGATCGATTTGGAGCTCATAGTCAATGTCCCAGTCTACACCAACGTCTCGAGCCAGGTTGAACAGTATACTATACGGCACCACCACCGGAATATCAAGAGCCGTCATGTCCTTAGCTTTCAGAGAACCTGGGTCCGGTATCTTCCCCTTTCCGATCTCCC…
>AT1G01490_1
TCGTCCCTCTCGTACCATTCATTCATTATTGTCATCTATGCATGCATCTCTCTCTCCAGTATTTGTCACGATTTGGGCATTTTCTTTAAAATACGATCACTCTCTGTCCAATCTGTCTTATCGTCTTCAAAAGTTTCCAATTATTCTACTTCTTCTTCATTCTCAATTCTCAATCTTATTACTCAGAGACAAATCTTTTTTCTTTTCTTACACCTCTCTCTCTCTCTCTCTGCATATTCTTTAAAAAGTTAACCTAAAAAACAGAGAGCAATGAAGAAAATTGTGTTAAAGCTGGATTTGCATGATGATAAGGCAAAACAAAAGGCCCTTAAAACAGTTTCTACTCTCCCAGGAATCGATTCAATTGCAATGGACATGAAGGAGAAGAAACTGACGGTG…
>AT1G01560_1
TTTTGAGTTTCTTTCAAGATCCTCTTCTAGTCTCACTAAGAATCTTGAGGGTTAAACTTGACTGATTCACGATATATAAGCTCCTTGATATTCTCTTCCGTCAATGAAGGTTGCTCGAAATCAAAACGGAACGGTCTCACACACACAGGTTCCTCGTTAATGTCGTGTAACAGCGCTAAGTATGGGTGGCACAGAGCTTCATCAACTGTAATACGTCTGTTTGGGTCAAACACGAGCATTTTCTGCAGCAAATCAACTGCATTAGCCGACATGTTTGGGAATCTAGCGGCAATGTTTTGCCTTGGATACTGTGGAAGCTGTCTTACGTATCTTCTCGCGTTTTCGCTTCTTAAGAATCCGAGGCTTGAATCATCAGGGGAACCAATAAGCTCAGTGATG…
>AT1G01610_1
GAATCCTTACGTTTGATTCTCTCTTTCTTCCCAAATTCCTCTGCTCTCTCTCTCTCTCTGTTTACTACTAAACCGCCATTATCAAGAGGGAGAGAAAGATTCGCCGCAAGAAAAATGTCTCCGGCGAAGAAGAGCCGAAGTTTTCCTCCGATAAGTGAGTGTAAAAGTGGAGAGTATGATTCGATCGCTGCGGATCTTGACGGGACTCTGCTTCTCTCAAGAAGCTCCTTCCCTTATTTTATGCTCGTCGCCATTGAAGCTGGTAGTCTCTTCCGTGGTTTGATCCTTCTTCTATCTCTCCCTATCGTCATCATTGCCTATCTCTTCGTATCCGAATCTCTCGGAATCCAAATCCTTATCTACATCTCCTTCGCCGGTATCAAAATCAAGAACATCGAA…
>AT1G01620_1
GGAAGACTACGTTTAAACCATAGAAGAAAGAAAAAGAATAAGCTAACAACTTTAACGTTTCCAGAGGGAGAGAGAGAGATGGAAGGGAAAGAAGAGGATGTTCGAGTGGGAGCGAACAAGTTCCCAGAGAGGCAACCCATAGGCACATCGGCTCAGACGGACAAAGACTACAAGGAGCCACCTCCAGCGCCACTGTTCGAGCCAGGCGAGCTGAGTTCGTGGTCCTTCTACAGAGCCGGAATCGCCGAGTTCATAGCCACATTCCTGTTTCTTTACATCACTGTATTGACAGTGATGGGAGTGAAGAGAGCTCCAAACATGTGTGCCTCTGTTGGAATCCAAGGCATTGCTTGGGCTTTTGGTGGCATGATCTTTGCCCTCGTCTACTGTACTGCTGGA…
>AT1G01630_1
TTTAGCTTTTTGACAGTAAATATAATGTTGGCTGGCATTTGGCAACACTCAATACGTTTTTCATTTTATTCAAATAAAAAAGAATAGTAATAAATTGGGAATAGAGGTGGCCCGTAGTAACCTATAATTAGGTCTCCTGAATAGGAACAAGTGGCAATTTGCCTCCGTAGATGTCGGGGAGTTGGCTTTCGTCTATGTCTTCAAGCAGAGTTGGAGTGAGTTTCTTGTTCTCCACGAAAACAATCTTTTTCTTGGTGTTGGTGTCGATAAAGGGGTAAACAACCTTCCATGCAGTCGTGAAAATGTAGGGGGCATGAACTATATAGAGTTTCCCTAATCTCTCTGGGTAGCAATCCTGCAAAGTGGAAAGAGCAGCAAGGTAGCCGCGGATGTCACAAT…
>AT1G01640_1
CGATTTACTTTACAAATTTATAAAGGCTGGTACATGAATCAATTAACACGTTGAGATAATCCATAAAACAAGTCTTTACTAATTTTTTCACTCTTACAAGAAAAGAAAAAATAAAAATCACTCATCGATCCACTTACACAAGCTGTTTGTTCATCAGAACATGCGTGAGCGAGTATAACCAAGCAAAGGAGCTCCATGATCTTTGGGTTTGGCTTTGGTCTCTCTTAGATAAGCCCTAGTGATCTCCACGCTTAGATCCGGGTTCCTCTGCACAAATGTCTCGTATTTCATCGGAACAACCACTTCTTCCATATGTTTTACAATATGATTGATCGCCGCTTCTTTCAGGACTGTATCACAAGGAATACTGGCGAGCTCTAAGATGTCTAGGACGTTCCT…
>AT1G01710_1
TGTTTCCCAGGTCGGAGGAATCCCAATTTTCTCTTGTCTGACCGACGAATCCACCATCTTCTTCTACACCACCAACCAATACACAGTTAACCGGCGATTTCTTCCTACTACCCGAATCCGCCATGAACACCGAATCAGTTATCGAGTTCCTTGGAAACGTCCCATTACTTCAGAAATTGCCGAGCTCTTCTCTAAAGAAAATTGCTGAAGTTGTTGTGTTGAAACGTTACGGGAAAGGGGATTATGTGGTTCGTGAAGATCAAACTTGGGATGGATGTTATTTTATTTTGGAAGGAGAGGCTCAGGTTTCCGGACCAGCCGAAGAAGATAACCGTTCCGAATTTCTCTTGAAACAATATGATTACTTCGGCCTTGGTATTTCTGGGAATGTTCATTCAG…
>AT1G01730_1
TTGAAAATTGAAAATGGAGAAATCGAGCCAAGTCCAGGAACCTCCTCCTCCTGCTGCTACTTCATCTCTTCCAGCACAAGTTCCTCCGCTTCCTACAGTTGCAGATCAGAGATCAGCTGACGCAATGGACTTGGATAGCTCGCCGGCGGCTCACCCACAATTAGCAGCTCAGGTGCCTGCGCCTCCGTCTATAGTTACCGCGGATCCGTCGTCTAGGGGAAGAAAGCGAGCGCTGGAAGCGAATCTTCAGATCGAAAACTCCAAGTACTACAAGATGCGCCTCATTCTTAAAGATCTTCGCCCTCACGTTCTCGAGGTATTACGAACTCCAGACTTCAGAAAGTCTAAGGCAGCAACCGAGATTCAAGAGAAGATGAAGCTTATGCTTCAACTGTACCA…
>AT1G01800_1
TATGTTTGTTGTTTGATATAAGATAGTTTCGGGTTCACTTTATTTTCTACTACATTGATGGGATAATACAAACCATCAACGAACACACAAGATTGAATGAAAGTCAAAAGTTGGAGACATTGGCGCGATCAAAGAATAGACCAGATGGGTCTCCATTAGGGAGCAAAGCCAGCTTCACTGGACTCGCTGCACCTTCTTCAACGCTCAAAATCCCAGTGTTGAAGTTGATATCTGTGTTAACGAAACCAGGACAAACACTGTTGATGATGAATGATTTGTTTCGCTTAGCCAATACTCGTGTCAATGCCATCACTGCAGCTTTTGATAGTATGTATCCAGACATTACCGTTGGCCAACCGTTGACTTGTAATGAACCTTCTCTGTAATCCTTGAGATACT…
>AT1G01820_1
TTTAAAGCTCATATCGGAGTCTTACTCTGTTTTCTTCATACTAGATTCCTCTTTTTGGGTTTGTACGAGAATATTCGTAAAGATTTTCCGTGAGCTTAAAGATGAGTACCCTTGAGACCACGAGAGCTGAGCTTGGTCTGGTAGTTCTGTATTTGAATAAAGCGGAGGCGAGAGACAAGATTTGTCGAGCTATTCAATATGGTTCCAAGTTCTTGAGTGATGGACTACCTGGCACTGCTCAAAATGTCGACAAGTCCACCAGCTTGGCAAGGAAAGTTTTCCGTCTCTTCAAGTTTGTGAATGATCTTCATGCTCTCATTAGCCCTGTTCCCAATGGGACTCCACTCCCCCTTGCTCTGCTCGGAAAGTCTAAAAACGCGTTGCTGTCAACGTTCTTGT…
>AT1G01930_1
TTTGGCTTTGCAAACAAGAATGATATTTTACAAGTTCATATGTTTAAATAACATGCTTTTGTTTTCTATGCATATGATCTCCCACTCACTTCTTGTTTTTCTAGTTTTTCAAATTGTTTCCTCTTTTACCTTAATTACTCAAAACTTAGGTGGAAACTAAATTGTGGTTGAAGTGCTTTGAATGTTAAGTGATGCCATCCGTCTTTCTGCAGCGGCTGCTCTCTTTTCTCTCTGGGCTGCCATTGCTCTCCTCACTTCCTCCACTTTAGAGATTGGCTTCTCCTTCTCAGCCTGCGCAGCTTCGGCTTGAGCCTTCTTTTCTCGGGCTTTGCGTAGTTTCTTCGACTCTTTTGCTCTTGCTTTCTGCTTGGCGTCTTTTTCTGCCTGCTTGGCAGCTTG…
>AT1G01940_1
CGTCAACTGACTCTCTTAATATTAGACCAAACAGATAATACAAAACCCCTTTCATAGGACACGAGTAATTGTTAACTCCAGCACAAACTTTTTGACATGTGAAACAGTGGTTTTAGTTTACCGCAACAAATGAAGCCAACAACAATCGAGCTTATTTGACTTAACCAGCAAGTGGATTGGCGTGGATCGTCACACGGTTTAGCCTTATCTCTGCAAGCGGCCTATCTCCTTGTCCTGTTTGAGTCTTTTCCATAATGTCAAGCACTTCGAAGCCATGAATGACTTTGCCAAAGATGGTGTATGATCCATTGAGATGTGGTTGTTTTGCGTAGGTTATGAAAAACTGGCTTCCGTTGGTGTTTGGGCCACTGTTTGCCATTGAGAGCATACCTCTTGCAT…
>AT1G01970_1
TTTTAATTAAGATGGATCTAAGTCTCAGTAATGTTTTTGGCAATGGCATCTGTATACATCAAAAAGTGAGAACATATACGTGTATATACGTACAAAAAACGACAAAATGAAAATAAGAAAATCAACAGCAAAGCGTGTATCACTTAGAGGGTTTGAGACTCGATAGATGAAAACTCCCTGAGAACTAATTCAACTTCTTCAACAACACCAAGCTTCTTAAACCACAGAGCCAACACAGCAGAAGCTTCTTTCCCAACCATTATAGAGTCTTTCTCAAGCTCAACCAAGAACCCTAATGCTTCATTTAGCTTTTCTTCCTTCTCATATGCAGCCAACACAAGAGCCACACACTTATCAGTAGCTTTGATTCCCGCTTTCCTCATATTCTCAAACGCCAAA…
>AT1G02090_1
TTGGGCGAAGAAACACCAAATTTGTTAATATGAAAGGGAAATCAAGACAAAACAAGGGGTTGTGGTGAGAGAGAACACATGATTTATACAAGTTGAAAAATCCGCCACCAAAATCATCATAATCTACTCTCGGTAGATGGAATGTCAGTCCACACCGTCCATTTGCTCTGTCTCGCTCCTCTACCTTGTTACCGGATGCCGCCTCCTCTTTGGTCGGATTCCATCTTCCTCGTAGTCCATCATTCCACTTGGTTCCCCAAACATCTCTTTATTTCCTCTGATGTCAACATCCCCCTTCATGGACAGAGACTTCTTCACTTCTTCCACCCTTTCTTCTACTTCCTTACGATGTTTTTTGTCCATCTCACTCATATTGTCCGCCCATTTGATCTTGTCTTG…
>AT1G02090_2
CGAAGAAACACCAAATTTGTTAATATGAAAGGGAAATCAAGACAAAACAAGGGGTTGTGGTGAGAGAGAACACATGATTTATACAAGTTGAAAAATCCGCCACCAAAATCATCATAATCTACTCTCGGTAGATGGAATGTCAGTCCACACCGTCCATTTGCTCTGTCTCGCTCCTCTACCTTGTTACCGGATGCCGCCTCCTCTTTGGTCGGATTCCATCTTCCTCGTAGTCCATCATTCCACTTGGTTCCCCAAACATCTCTTTATTTCCTCTGATGTCAACATCCCCCTTCATGGACAGAGACTTCTTCACTTCTTCCACCCTTTCTTCTACTTCCTTACGATGTTTTTTGTCCATCTCACTCATATTGTCCGCCCATTTGATCTTGTCTTGAATTG…
>AT1G02130_1
CATATCTCTGCTGTGTTTTATCCATCATCCGCCGATCCACCGCTTCCCACCACCGGAACTATGAATCCCGAGTACGACTATCTTTTCAAGCTCCTGCTTATCGGAGACTCTGGTGTTGGAAAATCATGTCTACTCTTGAGATTTGCTGATGATTCCTACATAGAGAGTTACATAAGCACCATTGGAGTTGATTTTAAAATTCGGACTGTGGAGCAAGATGGGAAGACGGTTAAGCTCCAAATTTGGGACACTGCTGGTCAAGAGCGGTTCAGGACTATTACTAGCAGTTACTACCGGGGGGCACATGGAATCATTATTATTTATGACGTCACAGACCAAGAGAGCTTCAATAACGTGAAGCAGTGGCTGAGTGAAATCGATCGTTATGCGAGTGACAGT…
>AT1G02140_1
AGAGAGAGAGAAGCCATGGCCGCGGAAGAAGAGAACGAGTTCTACCTGAGGTACTATGTTGGGCACAAAGGGAAATTTGGACACGAGTTCCTGGAGTTCGAGTTTAGACCGGACGGTAAGCTCCGTTACGCCAATAACTCTAACTACAAGAACGATACTATGATCCGGAAGGAGGTATTTCTCACCCCCGCCGTTCTCAAGGAATGCAAGCGTATCGTCTCCGAGAGCGAGATACTGAAAGAAGATGATAACAATTGGCCCGAACCTGACCGTGTTGGAAGGCAAGAGCTTGAGATCGTGATGGGAAATGAGCATATCTCCTTCACTACATCTAAGATTGGTTCTCTTGTTGATGTCCAGAGCAGTAATGATCCTGAAGGACTTCGCATCTTCTACTAT…
>AT1G02150_1
CCAAAAAAATTGTCATAAGAAAATAAAAAGGTACACAGCTCTTACATTCATGTTTCACTAGGTAGTCTCTTGTTATATATCTCATTTCCTCAGTTGATTCCAGTTACAAGATTCGTCTTTTAAAGCAAGATCTAGGACTACTTGATTACAAATCATCTTGTAGCTGCGTTAAAAGCACATCGGTCCCGTCACTCTCATGGGCATCGTTTTCACTGTTGTTTACTGTTCTGTTTTCGTCCACATCAATAAGAGCTTGGTAAGATTTGTCTTGAAGATGCCCCGACTGCCTCAACAATTCCAAAACGGCCTCTTTACTAGTAACATCCGATTCCTCTTCACAGAGCTTGAAGAAGCCCGACAGCATCAACACCTTTGGCCTCCAATTAGTGGACCCTTCAG…
>AT1G02205_1
TTATGTTTGTTGTTTCTTTGAGACACAGTGACTCACACATAACCATATTACATTCGGTATAATGGCCACAAAACCAGGAGTCCTCACCGATTGGCCTTGGACACCCCTCGGGAGTTTCAAGTACATAGTGGTAGCACCATGGGTGGTTCACAGCACATACAGCTTTGTGACAGATGATCCGGAGAAGAGGGATCTCGGGTACTCCCTCGTATTCCCCTTCTTGCTCTTCAGAATTCTTCACAACCAGGTTTGGATCTCTCTGTCCCGTTACTATACGGCCAATGGAAAGAGGCGCATCGTCGACAAGGGAATCGACTTCAATCAGGTCGACAGGGAAACCAACTGGGATGACCAAATATTGTTCAACGGAGTGCTGTTTTATACAGGCATCTGCCTGTT…
>AT1G02280_1
TTTCATTTTAACCAGAGAAAGGTAATCTTTTCCTCAAACAAATCTCCATAAATTACAGACAAGATAAATCCGGAAACAAAAAATTGTTGCAGATAAGATCGATTAAGGAAAAAAGAAAGAAAAAAAAACTCTTCCTCTCATTCTAATTGGGTCACAACAAAACCTGTTCTTCAGAGCTCTTAAAGTTGCTTTCCACTTGTCTTGATGTCATTTCTGATCGCTCCTTGAATCATCTTAACGATGAAGTACTGTGCGCCAATGATAAGAGGGATGAGTTGCTTTCCTTTATCATCAGAGTAAGATCCATCTACCATCTTCTTGTCTACGTGAATAGCTTTCCTCTGATTTGTGGCTACATCGGTTATCGCCTTGACCAAGTTCGGGATCCACGCTTCACCA…
>AT1G02305_1
GTGACTGGAGTTCAGACGTGTTGGGTTGAAAGTCGTTTAATTCTTTCATTGGCAACAACAACACAGTGGCAAATTATATATTACAGAGTAGAGACACATCTTCTTGTTTAAAATGAGGAAACAAGAAGATCATCTGAAGTAGTAATACCTTTAAATACGTTCCTGTCTGAAGGTAAACCGGCTACAACACCGTGTTCGATGCCACATTCGTTTGTTCCTCTCCTGATCTTGAAGTAACCATCATCACCCCAGCTTCGGTTCCATTGATTTGCAAGCAACCAATAATCTTCGCCGTCATCAGAAGTTCCCCAGCCAATAAGCTTAACAGCATGACCTCCAATGTTAGTACCAGTTATGTGCTTGTACACTCCAGATTTGTAATGTGCAAAGTCCTCATAA…
>AT1G02330_1
CTTGAATGAAATGTTACAGAATTCCAATACAACATAAATCTAACATCCAAAAGAGTGTTACCCAGTCAAGGATGAAGTCTGCAAATATGTTTTTTTACTTATCTCCGCATAACACGGTTACGCTCTCTCTTGCGAAATCGTTCCAACATGATTTGATCAGTTGCTGCTTGTCTGCTTTTCCCTGAATCAGCATTATTATTACTACTACTAGTAGTAGACGGTTTAGCTCCTTCACCATCTGCTTGAGGTCCTCTATCTTTGTATAGCTCAGGATGTTCTCTTCTTAGCTTCTCAGCATAATCTTTCCCGCGTTGGAAATAATCCGCACTATAACTAGATGGAATGCTAAACTCTGATTTAGGCCGACCCATAAGCCTCTTCTCTTGCAAAAGCTTCTTG…
>AT1G02360_1
CGACGCTCTTCCCCATAGAAAAATACATTATTGAATTGAACACCTTCATGGCTCCATGTGTGGGCAATGCTACATACATGTTGACTTTTGTTTATTCAAAGTGAAATTTTGGGTCAACCAAATTATTATTTATGCAAAGGGCCTTTGCTTTTCACAGTCCAAATGAGGCCCAGTTGCTACTTTAAACAGCTCAGCATATCTCTGAAAATACCCGATCCGGTCATTGACCCGCCCGTCTCCAGGAATCCCACACTCTAAACCGCCGTTTATTATGTTTGTGGTTAAACCAAAACCGACAGTCCGGTTAGCATCCAAATCCGCCTGCGTAGGTCGGTATTTTCCGATCATGACGTCATGGCACGACGGTTTGGGACTCTGCTCCGTCATCCAAAACCAAAG…
>AT1G02470_1
GGCATTAGACTTACTTTTCACTTTTCAGTTACATTACATGTTTGGACGGTTCATATCCCAAAAAAAAAAAAATTTGCATAATCATTTATTTGGCTAAAGCAAAGGAAGTAAGTTTTGTGGTAATGATTCTTGATTTCTGCCTTAAATGGTCTTCACGAAGGCAGCAAAACGTTCCAATCCTCCACGAATAAGCTTCTCCATAAACGGTTTCATTGCAAATGCAACTGGGGCAAAAGCATGTGGAACTTCAAATGAAAAGTTAATTTCTACTAAGCACGAGGAAGGGCCTCTCGGGAAAAATCGAACACTGCCTCTATTTGCAAAGCCTTCGATAGATCTCCAATGCAGCTTTCGATCTGAAATTGGCTGTAAATTTTTTAGGAGAAAATCATATTCAAT…
>AT1G02475_1
AAAAAAAACCAGAAGAGGCAAAACTGAGAAAGCTTCAATGTCTGCAGCAGCAACTAACATGAACACGATCAATCACTTGTCTACGACCTGTAAAATCCCAAATCTCAAATCACCCATTTGCTTCGATCGTAAACCATTCTCCATTTCTCTCCTTCCTCTGCTTCCAAAAACCATAAATGGCTTCTCTTACTCTTCTTCCGTTAGTCGCAGATCGAGATTCAACATTCCCAAGCGACGATTCTCTGTTTCCATGGAGTGGCAAGACTGCACAGTGAAGATGGAAGTAGATGTTCCAGTATCCGTAGCGTATAATTTCTACTTGGATCGTGAATCTTTCCCTAAATGGATGCCTTTCATTTCATCCGTCGAGGTGTTGAAAGACAAGCCTGATCTATCACG…
>AT1G02500_1
ATCTTATCACACGTGTTACTGTTGAAACAGTTTTAATAACAATCAGTGCGATTCCATTAAAAGACAGAGTTGAGAGAAGAGAGTGACAGATTCAGACAGAAACAAAGAGTACATTACATGATAATAATTAAAGAACACCAAACCAGATTGAGACTGAAAACCACAAACGATTTCAGAGTTTCAAACAACATAAACGTAGTTTAGACGATAAGCAGACTCTTAAGCCTTCTCTGCCTTAAGAGGCTTAACAACCTCCCAGGTAAAGTCAGGATCTTCCCTACCAAAGTGTCCGTATGCTGCAGTCTTCAAGAATCTCCCATTGCCACCTCTCGTGAGGTCAAGGTTAATGGTCATCATGCCTGGCCTGAAATCAAAATTCTCCTTCACAATCTTGAGAAT…
>AT1G02500_2
ATGACCAACTCATATGAAACTATGTATAATTAATGTACGAATCACATGAAACTTACTGCAACCCGTGGCATAAAAACGAACACCCAATTCAAATAGCTCAAATAAAAGTATACATAACCAAAACACAAAAACAGAAAAATAAAAACGTGAGCAGATAATTGGTTTGCCAGATGAAAATGGAAACAGAGTAGTAAAAATTAAGCTTGAGGTTTGTCCCACTTGAGTGGCTTGACTACTTCCCAGGTGAAGTCAGGGTCGTCCCTTCCGAAATGTCCGTATGCCGCAGTTTTCAAGAACCTTCCGTTTCCTCCTCTCTTCAGGTCAAGGTTAATCGTCATCATTCCCGGTCTGAAATCGAAGCTCTCCTTCACAATCTTCAGTATCTCTTTGTCTGGAATC…
>AT1G02610_1
TTCTCCACAAATATCCTGCATTACATGTTGAGGAAAACAAAAAAAAGAAAAAAACAGAGCAAACACAGAGATGGGAGATGTAGTATTGTTCATAGATGGAAACTGATTTGAAATCGAGTATCTCTCGCTGCAGAATCTGTCACGAAGAAGAAGCGGAGAGCTACTTTGAAGCTCCTTGTGCTTGCTCAGGAACCGTCAAGTTTTCGGTGGTTTTGTTGATAAAGCATGCGTTTGATGTGGTTTATGGAAGCGAAGAGTATCCATTCACAATTGTCACGGTATTAGCATTGAAGGCCATTGGCATACTACTGCCGATGCTCGTTATCATTCGAACCTTCGCAGCTATTCAGAGGAGTTTTCGATATCAATTTCTCGTAAGCTCCCAAAAACATGGACCTG…
>AT1G02610_2
ACGCTCTTCCGATAAAAAAAACAGAGCAAAATTTTTTCTCATCTAAATTCAAACGGAGAGACGAACGATCGAAGAGATGGGTGATGTAGTTTTGTTTATAGATGAAACTTATTTGAAATCGAGTTTTACTCGGTGTAGAATCTGTCACGAAGAAGAAGCTGAGAGCTACTTTGAAGCTCCTTGTTCTTGCTCAGGAACCATCAAGTTCGCTCACAGAGATTGCATACAACGATGGTGCGATGAGAAAAAAAACACAATTTGTGAAATTTGTCTCCAGGAGTATAAACCTGGATATACCATAACTTCAAAACCATGTCGTTTGATTGAAGCAGCAGCAGTCACAGTCAGAGATAATTTACATATAGCGAGGAGAGAAATTGGAGGAAGAAGAAATAGAAG…
>AT1G02640_1
CCGAAAACAATCTTTATTTTTAAAAAATCAGAAGCCATACAATTCAATTTCAAATACATTTTTTGAATCATAAGAACCAGATTTCTTATCTTTTTTACCTTACAGACTACCCTCACATCAATCGACGTGTTACAACAATCCAATTTGTTTCTTTAGAAACATTTAGATCTCTTAAAAATACTATTTTGGTAACAACAATAAAAGTAAAAAACAGAGTCAAGACTTGATGACTCCAAGAGTAGAAGCTTGAAGCGAGACCGTATGACTCTCATCTCCAATATGAATCCCATGATCACCGATCGGAATCCTTCGGTTCCCGGCTCGGTCCACTACACTTAAATACTTACACACGTGTATATTCACCTGCACACGCTTCTTCTCCCCAGCCGCCACGTGTAC…
>AT1G02680_1
TCATGATCCTCGTCGATTTGCCACGACCACCTCTGCACGCAGAACGAAGCTATTCCCGTCGATCCATCTCCGGATTGGATTTTGATTATCGAAAAAAGAACAACATGAGTAACACATCAGCAACGGCGGCGGCGTCATCGTCTAAATCGAAAGCTGCGGGAACTTCCCAGCCGCCGGAGAAGCGTAAAACCCTCTTCCAGAAAGAATTGCAGCATATGATGTATGGATTTGGCGATGAGCAAAACCCACTTCCAGAGACTGTGGCGCTTGTAGAAGACATTGTTGTGGAATATGTCACAGATTTGACACATAAGGCTCAAGAAATTGGTTCAAAGCGAGGAAGACTTCTAGTTGATGACTTCTTGTATCTAATCCGCAAGGATTTGCCAAAACTGAACA…
>AT1G02690_1
CCGCCATAAATGAAAAAAAAAAAAATCCAATCTTCTAAAATACAAATCAATCAAAACGTGACCAAAGAAAATAAACCCCCTACAAATTTTTAAACGACCACGCGAGATCTGTTCTTCGTCCAATCAACTCACAGTATCTTGATTCTACATAAACCTTCAACCAAAGTTGAAACCACCAGTAGGAGCATTACCACTTTGGCTTCCGAATTGGAAACCGGAAGACTGAAAAGTCTCAGGAGCATCCACACCGCCAATTTCATCCTCGTCGTCTTCTTCAGCCCAATACGACTCGAGAATTTTGACAGCTTTCTCGTAAATCTCAGTATTATCGTGACTCTGAAGATTCTCAATCTTCTCCAAACCTTCTGCGTCTTCAATCATCTGCGCGTAGAGATTATC…
>AT1G02710_1
GAGAGACAAACAAATAGCTGAAGATCGCTTCAAGATTATTGAAACAGAGAGGAAACGAGAACGGCGAGAGCAATTATTAAGCGGATGGTAGCAGAAATCTCCGGGGACGCTTTTGCGGCGGTGATAATGATCGGTGGTTTTGGCTTATTCGGAATGCATTCATTGCAAACCGGCGGCAACGGCGGTGGAAGCGGCAAGGGGCAGTGATTGCATGGTGGTGGTGGTGGTGAGGGAGGAGGAGGAGAAGGAGGCGGTGGCGGACAGCAAATCTCTAGCGGCGGTGGAGGCGGAGGAAGCGGCGGAGGACAGAGAATTTCCAGTGGCGGCGGCGGTGAAGAAGACGGAGGAGGTGGCTGATCACATGGATTCTCACATTCTAAACACATTG
>AT1G02750_1
AGATACATATATAAAAATAGAGCTGAATAAAATTACAACAATGCCAATCACCTGCCTTTGCTATTGGAGCCTTCACATCTTTATTTGTTTTTACTCAGAAGAAGTCGCATCCATCATCAAACATGGTTGATGACAATAGTCCCTGTACAAACTCACACTTCTTTGCCTTCTCCAATTGTTCAGTATCCGATAAAGGAGGCGATGATTTCCCATCTCTTTCTGTCAAAGAATCCTTCATTGAATTCTTGTCTTCTACACTTGAATCAGGCTGCACAAGCTTGGTCTGATTTGGCAATGGAGAACTGTTGATAAACGATAAAAATTGGTCGGAAACAACAGATTTAGAGGTGTGATGATGATTCATAGATGACGGCAATTCATCAAGGAGAGACTGAAGAT…
>AT1G02816_1
CCCAATTCATACCAATCTTTTCATTAGACATAAGAATTAACTTTTTCCACCACCGTTTTATTCCTGATCGGTTCATAAATACAATTCATCGGTTCGATCCTAAGAAGAGATACAAACAAAGCATTGATTGAAACAAGAACCCAGACAAATTAAATGACAGGAGAAAGATCATAAAGCATCCAAAGAATTCAGATTCTGCAATGAAGTCTCAACCTTTAAACCGAAGAAACAAAAGGGTTTCTTCCCAAATTCCCCTTTATCGATTTGCAATCAAACCCGCATCCACACTGCGGCGACTCATAAAACTCATCGATCGCGAAGTTCGCCGATGTAATCCCGACGGAGAACTCTAGTTCGTCACCATTCCTGATAACCTCAACGATGTTGAGCCACAAGAAT…
>AT1G02920_1
GATCTCTCTAGCTACTTTAATTATTCTTCACACTATTGTAAGAAAAAAAAACAGCATTAATTAATGGCTGCAATCCAAGTTTTTGGTCACCCTGCTTCTACAGCTACAAGACGTGTTCTCATTGCTCTTCACGAGAAAGATCTCGACTTTGAACTTGTTCATATCGAGCTCAAAGATGGTGAACACAAGAAACAGCCTTTCCTCTCCCGTAACCCTTTTGGTAAAGTTCCAGCCTTTGAAGATGGAGACTTCAAGCTTTTCGAATCAAGAGCAATTACTCAATACATAGCTCATGAATACTCAGACAAAGGAAACCAACTTCTCTCACTTGGCTCCAAGAACATGGCAGTATTGGCCATGGGGATCGAAATTGAAGCGCATGAGTTTGACTCAGTTGCT…
>AT1G02930_1
CTCTCTAGCTACTTTAATTATTCTTCACACTATTGTAAGAAAAAAAAACAGCATTAATTAATGGCTGCAATCCAAGTTTTTGGTCACCCTGCTTCTACAGCTACAAGACGTGTTCTCATTGCTCTTCACGAGAAAGATCTCGACTTTGAACTTGTTCATATCGAGCTCAAAGATGGTGAACACAAGAAACAGCCTTTCCTCTCCCGTAACCCTTTTGGTAAAGTTCCAGCCTTTGAAGATGGAGACTTCAAGCTTTTCGAATCAAGAGCAATTACTCAATACATAGCTCATGAATACTCAGACAAAGGAAACCAACTTCTCTCACTTGGCTCCAAGAACATGGCAGTATTGGCCATGGGGATCGAAATTGAAGCGCATGAGTTTGACTCAGTTGCTTCA…
>AT1G03020_1
GAGTCAAGGGTCACCGTGACTATAGCACGCCGTGATATATTTGTGACCATAAACGCAAAACGGCGATTCCCATTGGTTTTTCCATCAATAGGAACCAAATCTCCCCATTACATACACCACTACACAGAGTCCAGAGAGTTACTTACACTAATACACACACACATTCAGACAATATCAATGGAGAAGATATCAAATTTGTTAGAAGACAAGCCAGTGGTGATATTCAGCAGGACCTCGTGCTGTATGAGCCACACGATCAAGTCGCTTATATCTGGTTACGGTGCGAATCCAACGGTGTACGAGCTAGACGAGATGTCTAATGGACCAGAGATCGAACGAGCACTGGTCGAGCTTGGGTGCAAACCAACCGTGCCAGCTGTCTTTATAGGGCAACAGCTC…
>AT1G03030_1
CGCTTCGCTCGATTAGAGAAAAACAAAAACCGGACTTTTGATTCGGAACTGTTGTGAATTCATATTTCTTGTCCGCAAATTTTCATCTTTTTTTAACTCTTTCGGCTATTTGAGTGATAATTCAGTTTTTGATCTGTTCATCAATGGAGGTTTCTTCTTTCTCCACTGTACCCAGATACTGTAATTCATACTCCTCTGTTCCAGAATCGTCTCGTTTCAGAGGATTCAAAGTTCACTTATGGGACCAATCTTTTTTTCCTGTTCAATTGAGCATACGAACAAGAAGAAACCCTCGTAATTTGATTTCTTGCAGTCAGAAGAGAGATGTCACTGTTGTCGATGGAAGTTGTATGGATGAGATATATGATAAGTTAGCAGAACGTCTTCTCCCTACATCAG…
>AT1G03090_1
GTCTATCTTGATTATTAATGTAATCACCATTTTGTATACTAATAAGTTACCTTCAATCTCAAGCCGCACAGATCTGAATAGAGGCAGCATAAACATTGATAAAGCTTTGGATATATTTATCTTTTGTAACATTTCGGTTTATATACATACACACCCAAATGCTTATTAGTTCAGGTTTCGGGTAAGCCAGCGGATGGTTTCGATCAATCGTGAGTCGTGTTATTTATCCTTTGATCCTGAATAGAGCATTACCATCTGAAACCTGTTGGCCTGCTTTAACTTTGAGGTCCTGTATGCTTCCAGAGGATGGGGCTTTCATAACGTGCTCCATCTTCATTGCCTCTAGGACTAGTACAGGTTGACCTTGATCTACTTTGGCTTCGTTTTCGACAAGGACCT…
>AT1G03150_1
CTCGAAGGGATTTTGAGAAAGGAAGAGATGACGACGATACGTAGATTCAGTTGCAACGACCTTCTCCGGTTCACTTCCGTGAATCTGGACCACCTCACTGAAACATTCAATATGTCCTTTTACATGACCTACTTAGCGAGATGGCCCGATTATTTCCATGTTTCTGAAGGTCCCGGAAATCGTGTCATGGGTTATATTATGGGTAAAGTTGAAGGGCAAGGTGAATCCTGGCATGGTCATGTGACAGCCGTCACTGTCTCTCCAGAATATCGCAGGCAGCAACTTGCAAAGAAACTGATGAACCTTCTGGAAGATATCAGTGATAAGATTGATAAGGCCTACTTTGTGGATCTTTTCGTAAGAGCTTCTAACACACCAGCCATCAAGATGTATGAAAAG…
>AT1G03180_1
CCCCAGCCTACTGACTTTTTTAAAATTTCTTCAGTAAAACAAACACTCAGGTTTTCAATTTCTCAGAGCTTTCATATCATGATGGATATGGTGGAAGGAGAAGGAACTACAGAGGAGAACTACGACGTAGACATCGCGACCACCGCTTCTTTACTCGGCGGCTCCGGCGTCTTCCATATCATCAATGACATAGTCGGTTTCGTCCTCTATATGCACCAGCAGATCCCTTCGGTATTACAAGACATGAGTCTTGAGTTTGATGGATTGCAAACAGAATTTATGGATTTGGAGGCGAATCTTACACAACCTGAAGTGAAACCACTGGTTAGAAGAAAACTGGTGAGTAGAAAGAGGGAGGTGAAGAACGAAATTAAGAAACTGGAGAAACTGATGAAAACC…
>AT1G03210_1
CTTCGGTCAAACAAAAATGGCGGACAAAAAGAGAGTGAAGTACTTCGTTGTTGATGCATTCGCTGATTCCGCCTTCAAAGGGAATCCTGCTGCTGTTTGCTTTCTGGACGACGGTAACGAGAGAGACGACGCGTGGCTTCAGTCTCTTGCTACCGAGTTCAACATCTCCGAGACTTGTTTCCTTACTCCGATCACCGTCTCCGATGATGATTTCCCTCGCTTCCGTCTCCGGTGGTTTACTCCAGTCGCTGAGGTGGATCTGTGTGGTCATGCAACGTTAGCATCTGCTCACATTCTCTTCTCAGACGGTTTGATTGATTCGGAAACAGTTGAGTTCGCCACAAGATCAGGGATTCTAACAGCTAAACAGCTCAAAAATGATGAAGAAGAATCAACCTT…
>AT1G03220_1
GCAAATTAAAATTATTCACTCATTACATCATTATGGATAAAAAATGCCAAGAAATGATTCCATTGGCTCCTTATTTATCACATCAAACATAATACAATAGCCACTGAAACACATTTATTTTTAAGAAAATGATCAACTAGAAATTAATCAAGCAGTAGAAGTGAAATTGAAGTTGGCGCAGTTAGTGCGACGGCCCAATAACGTAGAACTAAACCCGAATCTGTTACTCGCCAAATCAAATTCAATCAAATTATCCTCCAACTGAAACCCTCCGATCACTACAGAGGTTCTCGCGTTGACTCCTCCGTCAACGAAACCCAAACAGATGACGTCATCGCTGACACTCACCATCGAGTTGGCTCCAAAGATCCTCCAAATGACGTCGTTGCTGTGAAGCAC…
>AT1G03250_1
ATCGGTGCTTCCTTCGTCTCCGTTCATTCTCGTGGTGCTTGCGCTGCCTGTAACCGCAACTATAACTCGAATCCATTTGCGAAAGAGTCTTCCTTTTAAAGAGAAGAGTCTCGTGGCTCTGTTTTCTGTTCAAATCAGCCGATTTCCTCATTTGTCAAATTTGTTGAATCATGGCGGCGACCAATGTCATGCGGCGAGATGAGAGCCTTCTTATTGATCCACATAGAGGAGATACATCTGTTTCTCGTGGACTCTCGCTTGAGAAGAAAATTGAGGCCCTTGAAAGCCTTACGGGACAAGTTAGTAACCGGCGATCTCGGAGGTGGTTAAATGATCGTATTCTCATGGAACTTGTTCCTCGTTTAGATGCCCAAGAAATCAGAGGCTTGTTTGCTCCAC…
>AT1G03330_1
GAGAGAGAGAGAGAGAGAGAGAGAGAGAGAGAGAGAAGTTCTAAAGTCTCAAATCCCGCTAAAGTTTTCAGCTTCTTTGTTGAATTGCGAGCAGAGGAAGGAATCAGCAGAGAAAAAATGTTGTTCTTTTCTTACTTCAAGGATTTGGTTGGACAAGAAGTGACGGTTGAGCTGAAGAACGATTTAGCCATAAGAGGAACTCTTCACTCAGTTGATCAGTATCTGAATATCAAACTCGAGAACACTAGGGTTGTCGATCAGGACAAGTACCCTCACATGCTTTCAGTGAGAAACTGTTTCATCAGAGGATCAGTGGTAAGGTACGTGCAGTTACCTCCTGATGGAGTCGATGTTGATTTACTTCACGATGCTGCTAGAAGAGAAGCTAGAGGTGGTTGA…
>AT1G03360_1
GTTCTCTCTCCCAAACTCCGATTTTCCATCGCCATTGTTGTGTTGCTTTGGATTAAGGAGGTCGATAGAGTGAGAGAGTGTCACTGATGGTGATGAGAAAGCTACAGTTACCCTTAAGCCAGACACAGAAGGTTAGGTTTGAGAGAGCGATCGAGCGGCTTCAGTCACTGTCGTCAACGGCAAACTCTGACGCTTCTGTTATCGTCACTGACTCTATTCCCGTCAACCACGATGATGCCTACCTCAAGGGGCACGGAACTTCCGAGGTCGACGGTGAGTTGCTAGCGACAGTCTGTGGAGTGGTGGAGCGTGTGGATAAGCTTGTATATGTACGAACCTTGCGAGCCAGGTACAAGCCTGAGGTTGGGGATATTGTGGTAGGCCGTGTCATTGAGGTTG…
>AT1G03430_1
AAGCCAACCATGGCCAAACAGAGAACTGGACATATATATGGACATGTCTAGTTCCAAAACTCATAATTCAATTTTTACTCTAATAACTCAATTAAGAGTCTAAACAAGACAAGATATCTGGCTAGGACAGTGTTGCTGAACCTCATTAATCAATATAGAACACAACAACAACAATAAATACTACAGAGGAGTGTCCGTTTCATCGTGTCTTCAGCCTTGAACATTTGCATCATCGGGAAACACATCGGTCTAATTTATATCCACTTGAGGAATTGTACCTCCAGCTTGGAGGATCTGTTGCTCTAAATTAAACAGATCCTGAAGTTTGGTCTTTAACATCTTATATTCATAATCCACCTGCTGCAAACACCTTAAACACCCTTCACGGTTCTGAATATC…
>AT1G03440_1
TCATTCTCACCAACGAATAAACGAATCGTTTTTTCCTTTAAAGTTTTTCAACACAACGAAACACTGTGCGTTCCTCAAAAACTATAGCCAAAAAAAAACCATATTATATAAGAAAGCTTAATTACCAAATTACCCTCGCCACTCGTTGCATTGTGTAGTGGGCCTAGTCTTTTGTGGGCCGGCCTTAAGCGGACACGGCGTCTGTAACGGCGGTACCATACAGTTATACTGTAGACACAGCGAGCTGCTCACCGGAATTTCCGCCGCCGGGCTAATCTGTATCCCTGTCAAGAAGTTATGCTGCAGATACAGCGTCTGTATACTCGCCGATAACAACCGCTCCACGAAGCTCGACGGAACTTCACCGGTGAATCGATTGCTGTTCAGGTAGAGATTCTC…
>AT1G03520_1
ATTTATTATCAAACAAAACAATATACAACATGATATTTGCATCCATTAATTAACTTTAAGAACACTGTTTTCTCCGAAATTCCTCAGATGACAGTGTCTGAACAAGCTCCTGCAACCTCTTAGAACTAGGTCCTGGTTTCAACACCGAGTCGTCGCCTTGCACAGAGCACGGATCATCGCCATTATCCGAGTTCCCAACACACCATCCTCCGGGTGCAAACCGGTGTGTCCGTCCCAATAGCTCTTTATCGATCTTGTCTAACACGGGATCGTTCTTGTGGAACTTACGCGCAAATGGAGCTTTGCTCTTGACCATATTGTCAAAATCCTTCAACGAGAGAGATCTAGGGTGTTGCTTTGGAGGATTGTCCCAAGCAATGTAGTGAAGGTCGTGCCCTA…
>AT1G03600_1
CCGAGTTCCGACAATGGCTTCAGCTTCAGCGACAGCTACTCTTCTCAAACCCAATCCTCCACCGTCGCATAAACCGATCATCACCGCCTCCGTGTCTCCACCTCTTCCTCCGCCACGTCGCCACCTCCTCCGCCGCGATTTCCTCTCCCTAGCGGCCACATCCACGCTTCTAACACAATCGATTCCGTTTCTAGCTCCGGCACCGGCTTCTGCCGCCGAAGACGAAGAGTATGTTAAAGAAACGTCGACAGTGATCAGTAAGATTAGGACGACGCTTTCGATGGAGAAGACAGATCCGAATGTGGCGGATGCGGTGGCGGAACTGAGAGAAGCGTCGAATTCGTGGGTTGCTAAGTACCGGAAAGAGAAAGCTCTTCTCGGAAAAACTTCTTTCCGGGA…
>AT1G03600_2
GAGACTCATTGCTTGTTTCGACATAGATCTTCATGTCTCATCCTCAAAACCTTACAATCTAGATAAGAAGATAAGGGACACGTGTCAAAATTCCAACATCCCCAAACTCATTTGCCCGATATCCGCTTTCTTCAATGCGGGAGCATCGTTGACACCTTTTCCCGAGTTCCGACAATGGCTTCAGCATCAGCGACAGCTACTCTTCTCAAACCCAATCCTCCGCCGCATAAACCGTCCATCACCGCCTCCGTATCTCCGCCGCTTCCTCCTCCACGTCGCAACCACCTCCTCCGCCGCGATTTCCTCTCTCTAGCGGCCACATCCACGGTTCTAACGCAAGCAATTCAGTTTCTAGCTCCGGCGCCGGCTTCTGCCGCCGAAGATGAAGAGTATGTTAAA…
>AT1G03610_1
GCCTTCATAACTCAAAGCTCAGAATACTCGCTTGCGTGCCTCTCTCTCTCTAAAATCCCCATCTTTCTCCCCAATTACTTACTATTGAAGAAGAAACCCAATATCTCTCTTTCTCAATTACGGTCGAGAAGAATCATGGTGATTGGTAAAGGGTCAACGAAAAAATCGAATCTTGATCGATTCCTTCATTGCATAACCCCAGTAGTGCCACCCCAATCTCTCCCCAAGGCGGAGATTAGAACCCTAAATCGATTGTGGCATCCATGGGAGAGAGAAAATGTTGAGTTTTTCAGGTTGAGTGATTTGTGGGATCGTTACGATGAATGGAGCGCTTATGGAGCAAGTGTTCCTATTTATCTAACCAATGGAGAATCTCTGGTTCAATACTATGTTCCTTAT…
>AT1G03680_1
TGCTTGCTTCTCTCTCTCACTCTCTCTCTCTACAATGGCTGCTTTCACGTGTATTTCCCGTCCGCCGATTTCTCTCCGGTCAGAGATGAGAATCGCATCGTCGCCGACGGGTTGTTTCTCTACTCGACAGATGTTTTCTGTGTTACCTGAATCGGGAGGATTGAGGACTCGCGTTTCTCTATCTACAGTCTCGTTAGTCTCGAAGAATTCTAGGGTTTCTCGATTACGACGAGGTGTTATCTGTGAAGCTCAGGAAACTGCTACAGGGATTCCAGTGGTCAACGATTCAACATGGGAGTCTCTAGTTCTCAAGGCTGATGAGCCTGTGTTTGTGGACTTTTGGGCACCATGGTGTGGACCCTGCAAAATGATTGATCCCATTGTGAACGAACTGGCAGA…
>AT1G03760_1
CAGTAATAGCGATGTGAACTTACAGTGTGCGGAACGAAAGAAGAAGAAGAGAAAAGGTTTTAGTGAAGAGGAGGATATGTCTTCTTCAAACAGGGAACAAAAAAGAGAGAAGTATAAGATGTTGGCTGAGTTTAAGGGCATGGAGATATTGGAGTTTAGTAGATGGGTATTATCAGCTTCTACATCAGAGAGAGAAAAGCTACTTCAAGACTTTTTAGAAAGAGTCAAGTAACAATATCAGAAATCTTGATGTAGATTTGGTAATATGATTAGGCTTACAAGATGCACACATATGCATGTGTTCTTCATTCTTACATATCAAGGCAAACCAACAAAATTGTACATAGAACTGACTGGCTACCTTCTCTGTGCCTTGAATCTTGAAACTGGTTTTGATGG…
>AT1G03850_1
CCTGTGTTTCTTTATGATCAAACCAATCACGTAGCAATCTTTTACAAATTCAAAGAGGCAGAAAACTACAAAAAAAATATTAACAAATAATGTAAAATAGGGTGAAAAAAGGAAAAGAAGACAATTAAATAAAAATATTAGGAGGATTAAAAATCAAAGCCATAAAGCCCCGGCTTGTCTGAGAGTAGGCACTAAATCACCATTGATATGAGCAGCCATCAGATTTTCCAATCCTCCAAACAACTTTCCACCTATGAACATCACTGGTAGTTTCTCTTTATCACTTATGATATTGTCGTCGTTGTTGTCTTCTTCATCAATCTCAACAACCAATGGGTTCACGCCATGTGTCAGTAGCAGCCGTTTCGCCACGTGTCCCATACAACAGCCTCTCCTCGC…
>AT1G03870_1
TTCCGATCTCACTTTCTCAATCGCTCTTCACACATTAAGTAAACACACCAATAATGGCCACCACTCGTCTAACTTTAGCTCCTCTCCTCTTCATCGCCGCAGTACTTCTCTCAACCAAGGCAACGGCACAGCCCGCAGCCCCCGCTCTAGGCCCTGCTGGTCCCATCAACTTCACAGGAATCCTCGAAAAAGGCGGTCAATTCACTACCTTCATCCATCTTTTAAACATCACTCAAGTCGGTAGCCAAGTGAACATTCAAGTCAATAGTTCATCCGAAGGAATGACCGTGTTCGCACCAACAGACAATGCTTTTCAAAATCTTAAACCCGGAACCCTAAACAAGTTAAGCGCAGATGAACAAGTTAAACTTATTCTCTACCACGTTAGCCCCAAATTTT…
>AT1G03900_1
ATGATTTGTGATACTTTGATAATGTAACAAAGATGAATATAAGGAAGAAAGAAAAATAAAACAGGGAGAATGGGATTACAAAGAAACACACATCAAACTTACCAGTAACATACATCAAAAAGACTGTTGGCTATTCACCATTGTTGTCTATTGTCTCGTGCTCTCAAGTCACAAGAAGATGAAGCCGGACTTGTCCAATAACTTATATTTTACACTCCATTGCTTAGAAAGCTGCCCAACCTGATGCAGCTCCTGTTGACTTGGTCGATCCTGATCCCGCCGTTGAAGGAAGATTCTTCTTAAGCTGATATAGATCAGATAGAGGCTCTTTCCTGCGTCTTGTGTTATCAATTGATTCTTTGCAGCCATCAGATGCAATCCTTGAAGCGACAGGATCGT…
>AT1G03900_2
AAAAAAATTTAAACAGGGAGTGTGGAATTACAAAGAAACACACATCAACTTACCAGTAACATACATCAAAAAGACTGTTGGCTGTTCACCATTGTTGTCTATTGTCTCGTGCTCTCAAGTCACAAGAAGATAAAGCCGGACGTGTCCAAGAACTTAAATTTTACACTCCATTGATCAGAAAGCTGCCCAACCTGATGCACCTCCAGTTGACTTGGTCGATCCTGATCCTGCCGTTGAAGGAAGATTCTTCTTAAGCTGAGATAGATCAGAGAGAGGCTTGTTCCTGCATCTTGTGTTATCAATTGATTCCTTGCAGCCATCAGATGCAATCCTTGAAGTGACCGGATCATTTGGAGGAGGCGGTAAAGGAGACCTGGTTTTTCCCGCAGCTATGGGAGG…
>AT1G03905_1
AACTAATCCTACCTACTATCTGTATCTGACCGCTTTAGCTTTTGGAGACTGGAAAAAATGGCGGAGAAAGATGCGACGGCGAGTGGCGATGACGCTATTAGAGTTAGCGGTATGCAGTTCGCATACGAAGTTGAGGATCCTTTATTCTTCGACTTCAACCTCGATCTTCCAGCTGGGTCTCGCTGCCTTCTCGTTGGTGCCAATGGATCTGGCAAGACAACCTTATTGAAGATTTTGGCTGGAAAACATATGGTGGGAGGAAGAAACGTTGTAAAAGTTCTTAGCCGCTCGGCTTTTCATGATACTCAACTTGTTTGCAGTGGTGACTTGTCTTATCTTGGAGGATCATGGAGTAAAACCGTTGGTTCAGCTGGTGAGGTTCCTCTCCAAGGAGACTTT…
>AT1G03950_1
CTTCTAACCAAAGTTTTAATAGATCCAAACTTCTTTGCGCACAATACTTGTATGCAGAAAACATAGCAGACTTACAATAGACTAAAGACGATTAAGACATTGCAGATAAAAGGTTGGGGGATAACAAAAAGGGAAATAAAGTCCCTACATTTGTTTAATTGCTTATATATCCACAATGTTCCCAGACACCAAACTGTATAAGACACACTGAATGTATAAACGTTTGTCTGAAACATCTTCAAGCTCATTACACTTGTTCTTTCTATCTAAGCGCCGCCAAACGCTTCTCCAGTTCATCGATTCCAGAACTGCTAACATCCTCTGCATTCTTCCCGCCAATTTTACCTTTTGGAGCAGATGATAACTGTGAGGCTATATCGATACCGATTTCATCAAGAA…
>AT1G03970_1
AAATATTAGGAAACATTTAGAAAAAGGAATTTATCCCTCTGGTCTGGTCCATACAATATCTATAAATCAGCAAAAGCTATGTATTCTCCATTACATCCCTGAGAGACATTTAAAGGTAAACTAAGTACTAACCATATCACCATCACTTTACTATATAGATTACAATATAGTAATCAAGCCCATAGGTTTTATTTATTCACATACAAAAGTATACATCTTTCTTACCACTAGAATCTGCAACTTGACACTCTTCACCATTCCAAAGAATGGCTCCTGCTTAAAGACCGCGACGATGGCCTTGGTTTCTCATCGACCGGAATCAAAACCTCCATAAGCAACTTGTATCTCTCTTTAGTGCTCTCTTCAATCTCCTTTAAAAGCTGCTTATTTTCTTCCTCT…
>AT1G04040_1
TCTCAAGATCCAAAAGCTCTTCTTTCAAACATGGACCGATCCATGTTTATTTCCCTTGCACTAGCCTCACTCTTGGTCGGAGTTGTCTCAGCTGGTGACTGGAACATCTTGAACCAACTCAAAGGACTCGGATCGTCGTCAAGCCAAAATGGTGCCGTTTCTTCAGGGATCAAGACGAGCCTGAAAGGGTACTGTGAAAGCTGGAGGATCAACGTTGAAGTTCACAACATCAGAAACTTCGATGTGGTGCCTCAAGAATGTGTATCGCACATTGAGGATTACATGACGTCATCGCAGTACAAGGATGACGTGGCTAGAAGCGTTGATGAGGTCACTCTTCATTTCGGGAGCATGTGTTGTAGCAAGACTAAGTGTGATGGTATGGATGCTTGGATCTTT…
>AT1G04130_1
CGAACAGTTAACGTCCACCACTTTTTACTTTTACACGTACACACAAGTTTGAAGTTTACTTCAAAAAATATAAATATCCAAACTGTATTATGATGCGAAATCCTACTATTATTCTCTTTTTTACTCTTTCTTAGTTTCTTTAACTTGTTGGACTCCATTTCCCGGCCACAAAGTCCTTGTAAGATTTGGACCTCTTTGATACGATGTAGAAGACTGGAATCTCAGGGATGACAAAGTTAGGTTCTTTCAACACATCATGCAGTGTCCTTCTCTCGTTCACTTTAACCATACCCGACGAACCTTTTACTTGGTTGGAGGGTGTTTTGGTTAATCTTGTGTCCTCTTCTCCGGTAGTTTCAGCTTGAGAGCCTTTTGTACCTTCTAGAAGATACTGGAGAA…
>AT1G04190_1
AAAAAAAAAGCTCTTAGATAAGAAACAAACAACAAAGAGGTAGATTTTATGAGTAGCACAAACTCACAAAGGAACTCCTATTTCTTTTTAGTCTTGATCAAAAACTGGATATAGAGAATCATACTGCAACAAACAATGCCCTACGAGCTTTTCGATTTCTCCTTAAACATGCGAGGGAGAATCTCATGTGCGCCGATATCCAAAGCTTCCGGATCCCTGCATAAAGTTTGTCCCTTTTCTTTCGAGCTGGGGATGAACCAAACTTTTCGAATAGAGGGAGATTCAAACTGAATAAAGATTCCATCGTTTTGTCCAAGTTTCCATTTCCTTGAGCCTTGACCTTTCCACACCTGTGGGTAGGATATACTACTCTTTGGTGTTACTAAGCAAGCTGCCTTG…
>AT1G04200_1
TTCCTCTAAACCCTTCGTCTCGAAGCATTTCGTTGTCAGTTTGAATCTTCAATTTCTCTCAGATTTAGATCCAGAGGGAAAATCAGAGCAGGATCTTTGCATTGTTCATCTCTTAGTTTGTAATGCTGTTGATCTTAATTGGAACCGACTCGGATACGCGATCGATTGACTCGCTCAATTTTGGATCCTTGTTGACTCGGTGAGGTTGGTCACCGGACGCGCGCGCCAGGCTTAGGGGACATGGGAGGTGTGCCGTCAACGCCGAGAAACACCGGTGGTGATGATGTTTCGGTGGCGGAGTACCTCATTGCGACTTTTGTCGGGGAGAAATCGTTTCCCTTAGCGTCTGATTTCTGGAACAAGCTCCTTGAGCTTCCGTTGAGTTCTCGGTGGCCTAGT…
>AT1G04240_1
CAATCTTCATAATACATTTTTCAATGTAATACGCACAACCAAAGACTATGGACAACCTTTTGCCCTGTTTTCCGAAACAAAAAGTAATTAGGATCCAGTTTCAAATGCTTAAGACCATTAAGCATGTCTACATTTGAATTTTACAGATGAGGTCAAACAAGGCAATGACTTGGATTCAATCCGATGAACATAGATCTCGCCCGCGAACCCCGACAACCTGAGCACAAACAGAGATTTCTCTTGCCCAAGAGAAACTCTGTTTTCTTCTGATTCGTGTGTCTTTCTTGAAGCTTTGTCTCATACACTACAGCCTAAACCTTTGGCTTCTGATCTTTTCATGATCCTTAGTCTCTTGCAAGTACACACAAACATCTCCCATGGAACATCTCCAATGAGCAT…
>AT1G04260_1
AAAAGTTCTTCGTTCCTGAGAATATCTAGGGTTTCTGAAATCCAGGAGAGATCAATCAACAATGGCAAATCAAGTGATCTCCGGAATTAAGGAAACAACTCAATCGATCACCGGTGCGGCTCGTCCATGGGGTGATTTCCTCGATCTTTCCGCCTTCAGCTTCCCTTCCTCCATCGCCGATGCCACAACTCGCCTGACTCAAAACCTTACTCACTTCCGCATCAACTACAGTATCATTCTCTCTATCCTCCTAGCTCTAACTCTAATCACACGTCCCATCGCCATCCTCGCATTCATAGCCGTCGGCTTAGCTTGGTTCTTCCTCTATTTCGCTCGCGAGGAGCCTCTCTCGATCTTCGGATTCACTATTGACGACGGCATCGTGGCAGTGCTTCTCAT…
>AT1G04290_1
CAAACTCGTAGCACTTAGTATCCTTGAAGAATGGATCTTGAATCGGTAAAGCGTTATCTTGAAGGTGATGAAGACGACAACAAGGCAAAGGAATCAAAAGTGGCGAATTTACCACAGAGATTCCTCGAACGATTCGTAACCAATGGTCTCAAAGTCGATCTCATTGAACCTGGCCGACTCGTTTGCTCCATGAAAATCCCTCCTCATCTCCTGAACGCAGGCAATTTCTTACACGGCGGAGCAACGGCGACACTGGTGGATTTGATTGGATCAGCTGTAATTTACACAAACGGAGTTTCAAATTCGGGAGTTTCAGTGGAGATCAATGTTTCATACCTTGATGCTGCTTTCCTTGATGAAGAGATAGAGATTGAAGGCAAGACATTGCGTGTTGGCAAA…
>AT1G04340_1
GGGCTTTCAATAATTCTATGAGTCCTACGATAGAAAAAGAGCCAAAAGTTGTAAGGAAGAAAAATGAGGGTAGTGCTTGGAACAATCAGAAGAACTCTAAGCAGCTTTAGGCTTGGGAGTCCTCTTCTTCAGATTCCTCTTGTAGGTCATCGTCGAATTCTTCATTCCGATAAAAAATAGCAAAGCCCCGAGAAGCGCAACACTCTGCAAGAATTCAGTCAACAGAAGAGAGAATTGGCGGTCCTCAGGTCCATAGTTGTAGAAATCATATAAAACGGGACTGACAACCACCAAGTAGAGAGCCAGAAGATAGGCACCAAAGATGTTGCCGATAACAAAGAGTAAGCCTCCGAGTCCTTTCAGAGCAACAATAGTCGATACGACTTGTTTCACCTCTAA…
>AT1G04350_1
CAAGAATGAAAAACAGAATCCATTTTTCTTGATAACGTTCTTCTCCTTCTTCTTGTATGTATAGTATATATACATATGAAGCAGCCTTTGTGAGAAATCTTGAAATAGGTTAAAGAAACAAAAATGGAGATCAAAGATTTCGACTCTTACAGTGAGCGCAAAGCTTTCGACGAGACAAAAGCAGGTGTGAAAGGTCTCGTTGATGCTCAAATCACTGAGATTCCTCGAATCTTCCGTCTCCCTCAAGGTGCCTTATCCGCCCAGAAACCTTCTGTTTCTTCCTCGGATTTTGCGATCCCTATCATTGACTTTGAAGGCCTTCACGTGTCGCGTGAAGGTATCATTGAGAAGATCATAGACGCTGCATCGAATTGGGGATTCTTCCAGGTGATTAATCAT…
>AT1G04400_1
AGCCAATTGACATAAACCGTAATTATCAGCGTTATATGTTTATGCAATCATTTCCTTCTGAGTATCATCAAAAGGGAGAAAGAGTTAAAAACACATTCACACATCTACATGTTAGGCTTTATAACAGCACATAAAGCTTATTCTGATAATTTGCAACCATTTTTTCCCAAACTTGTAGTAATCTGATCAGAAGAATCTTGAATACCTTCCAAATTCTTCCCATCAGATGCCAACGAGCAAGAATGTGAAACGAAAAACACACTCGAAGAAGAAGAAGACTCAGCAGTCGAAAACAAATCCCTTTCATCAAATCCTCTTGATTTCTTCATGTCTCTCTCTTCTTCTTCCTCAGGTTTCACTCTCTTTGACCCGTTGTAACGAACAGCCGAAGGTACTTGT…
>AT1G04420_1
ATCTCCGGTATGGCGTCATCTTACGTCACCTTCTCAACGGTTACTCCGACGGTCAGCGGCAGCAACATTGTTGACAACATTCGAGGTTTCGCTCGCTTACCCTTCATGCGCCGCCGTGTTACTCCATCACCGAATGCTCGGAGGAGAACTTCGGTTGTGGTGAAAGCGTCGACGAAGAATGCTATGGAGTACCGGAAATTAGGAGACTCCGATCTTAACATCAGCGAAGTTACTTTGGGCACTATGACATTTGGAGAGCAAAATACTGAGAAAGAATCTCATGAGATGTTGAGTTATGCAATTGAACAGGGCATCAACTGTATTGACACTGCTGAAGCTTATCCTGTACCGATGAAGAAGGAGACTCAAGGAAAAACGGATCTTTATATCAGTAGCTGG…
>AT1G04430_1
CGTCACTCTGTAATTTAAAGCAAAAGAACAACTTTCATTCACGGATCTCTCAGAGTACCAATAGGTGACTCTTTTTTGTCGAAACTCTTTCTGAGCCAAACATAGAGAGAGCGTGAGGGAGAGGAAAGCTTTTTGTTTACATTGCTCGTAAGACACAAAAAAGCTCTTTTGGTTGCTGGGTTTGGGAGGAAATTACGGTTGGATGATGAGAGGGAGATCTGAAGGAGGCCAGAAGAAGCGGCTAATTGCTTCGGTCTGTGTCGTGGCTTTATTCGTCTGTTTCTTGTATATGTACTATGGTTCCTCTAGCAAAGGCACATCAGCATTAGAATATGGAAGATCATTGAGAAAACTCGGATCGTCTTATTTGGGTGGAGATGATGATAATGGTGATACCAA…
>AT1G04440_1
CATAAAGCCATATCACAAATACAATATGAATAACACTGATCTTATGAAGTAAAGCCATATATAATATATATCACAAATCATGTATGTTTCTTTCTTAACAATAATTTCTCAAACAAAGATGGATAAATATGATCCAATTGTGAACCTGGCGGGTGGCAAATTCAGACAGTCACTTCCTCTTGCTGTTCCCAATACTGAGGAGATTGAGGCTCTGGAGCGTAATGTCACGAGCTGTTCTCGTTGGAGCAGCCTTTGTGGCTAAAGAGGAGGACGAAGGAGCGAACTGGGTCCTCTGAGTTGTAGAGGACCGACCATTGTTTGGGACGAGTCTACTCAATCGATTCTCTGTGAAATCAGCTGAGGAAGTGGCTCGAACGCTTGACCCAGCAACTGCTTTTC…
>AT1G04480_1
CTTCAGGCTGTCCAAAATGTCGAAGCGAGGGCGTGGAGGTACGTCGGGTAACAAGTTCAGGATGTCGCTGGGTCTTCCCGTGGCGGCGACGGTGAACTGTGCCGATAACACCGGTGCGAAGAATCTTTACATCATTTCCGTGAAAGGTATCAAAGGTCGTCTTAATCGATTGCCTTCTGCTTGTGTCGGCGACATGGTCATGGCCACCGTCAAAAAGGGTAAGCCAGATCTCCGGAAAAAGGTTCTTCCCGCCGTGATCGTTAGGCAACGTAAACCATGGCGCCGAAAGGATGGTGTCTTCATGTACTTCGAAGATAATGCTGGAGTCATCGTCAATCCCAAGGGAGAAATGAAAGGTTCTGCAATCACTGGTCCCATTGGGAAAGAATGCGCAGATCT…
>AT1G04480_2
CTGAATCTATAATCACCTAAATTATTTCATTTATAGCTTTTTCATATTTTCTGTATGATGTTAATACCAGAACTGGAGAAACCGAGGAAAAATGTCTAAATAGCGAAACATTTGAAAGTCAATACATATTGTCAGAAAATAAAAATATATTGCTACCAAAATTCTCAAATTTGTATTTAGATAGATCAAATAGCAACTGACTGATCTAATCTTTAGACAATGGCATTGGCAGCACTAGCAATCCTAGGCCAGAGATCAGCACACTCTTTCCCAATAGGACCAGTGATTGCAGAACCTTTCATTTCTCCCTTGGGGTTGACGATGACTCCAGCATTATCTTCGAAGTACATGAAAACACCATCCTTTCGGCGCCAAGGTTTGCGTTGCCTAACGATCACG…
>AT1G04530_1
GTGGTTCCGGGCGTATCCATAAGCATTTATATTACATAGTTGGAATATTAAGGTTTAATCTGCAAAAACATTCGAATCTGCAAGAGATAAAAATGGTTTTAAAACGAGATTCTGTCATTTCTGAATATACAACACATAACGGACATGAGTGAAGCTTTAAGCTAATATAACAAGAGCTTTTTTCAAGAAGATTTTTCCTCAGCTAGAGATATCTTCATCTTCTGCTTGATGGTTCATTCTTCTCTTTCCCATAAGAACCGAGCGTACTCTCCAAGAATAATGCTGTCATTTGGAGAGGCTTCAACAGCCTTCTCGAAATAGAACAAGGCCTTCTCATGGTCACCATTAATACTCCAGAACGCTTTGGCGTATCTGCATAGCGTTTCTCCATCTTCTGTT…
>AT1G04630_1
ATTTTAGGATCGAAACACTTACAGAACACACAGATTAATGTTCCAGCATAACCAATACAAGAATAACTGTATGTTGAATCATTCATTCTCTTATTACCCGATGAAAAAGATAAAACAAGAACATATAAAATTCTCAGCGAAACATTCATTCATTCATCATCATCATATGCATTTGAGAGAAACTAGAAATCACCAGACATCGGGACGGAGTTCACCAGTAGCCGGTGGCATCCAACGACCAGAATTGTACACATTCTCACCAACTTTCCATCCCGGAACATCCTTCATTACATCAGCCTCGTATTCCAAATACTTTTTCCACTCAGACACAAACCTTTCATCTTCTTCTGCTTGAAGAATGGGAAGTATTGCTCTACGAGAAGCATATTTCTCTTCCTT…
>AT1G04640_1
CCGAATCAATCGGATTGCATAGAGTAAGAAACAAACGTTTTTGGAAGACATTATAGAGTTGCTTACAGTAAGATGCAATCACTTTTGGGAGACAAGAAGAGATTGAAACCGGATTAAACCGAGAAAACCGGATTATTCGTTATCTTTGGTGTCCAAAATGACCGAGGGATCTTCCTTCCACACAACATCATCATAAGAAAACACTTTGGCCAAACAAGAAACCAATTGCTTATCAATCACTTCTTCCGAAGGAAGCAGAGCATCTGTCTCTCTTCTCAAAGATGTAACTTCCTTATCAGCAATCCCACAAGGCACAATGTGCTCAAAGTACTTCAAATCAGGATCTATGTTAAAGGCCAAACCATGACAAGTGATTCCAGAAGATATCCGAACCCCAAT…
>AT1G04690_1
TCTGATCTTCGCTCATTACTGCTCCTTAGACATAGAGAGAGAGAGAGAAAGACTGAGATTAGATCAAGAGCTTTGAATCGATTTGTGCGAAAATGCAGTACAAGAATTTGGGGAAATCGGGTTTGAAGGTGAGCACGCTCTCGTTCGGAGCGTGGGTTACGTTTGGGAACCAGCTCGATGTGAAAGAAGCAAAGTCGATTCTTCAGTGTTGTCGCGATCACGGAGTTAATTTCTTCGATAACGCCGAGGTTTACGCTAATGGTCGCGCTGAGGAGATTATGGGTCAGGCGATTCGTGAGCTGGGTTGGCGCCGATCCGACATCGTCATCTCCACCAAGATCTTCTGGGGTGGTCCTGGTCCCAACGATAAAGGTTTATCGAGGAAGCATATTGTCGAAG…
>AT1G04800_1
GTTTTATTCGCTTTTATTTACACGACGAAGCAAGATACAATCATTTCAAAGAGGAGATTGGCATACAGCTGACTCAAACTAAAGATAAACGACACACATTTACTTTATTATTTCGTACTTAATTTTAAAAGAATTAATTTTCGTGAATGACAACATACATGCATGGGACTATATATAGCTCCTCGTCAATGCACATATCAGTTCAGCAAACCCTCAGTGACCTCCACCGCCGATTCCTCCACCTGTTCCATCGCCAACTCCTCCACCTGCACCACCGTCAACTCCTTTACCTGCTCCACCGTCAACTCCTTTACTGGCTCCACCGTCAATTCCTTTACCGGCTCCATCGTCAACTCCTTTACCAGCTCCATCACCACCACCAATGCCTCCACCAAATCC…
>AT1G04850_1
AAGACATCGAGTCTGCGAAACCAAGTCCAGAGAGATTGTAGCCATGGCAGGAGTATCGCTCAAGTGTGGCGATTGTGGTGCGCTGCTGAAGTCCGTGGAAGAGGCTCAGGAGCACGCTGAGCTCACCTCTCACTCCAATTTCGCCGAGTCCACTGAGGTCGTGCTCAATCTCGTTTGTACTACTTGCAGCAAGCCTTGTCGCTCTAAAACCGAAAGCGATTTGCACACGAAAAGAACAGGGCATACTGAGTTTGTAGATAAGACATTGGAGACGGTAAAACCCATCAGCTTGGAAGCTCCTAGGGTTGCTATGGAGATTGACGATAATTCTAGTGGTAGTGGAGAGGCTACTGAAGAGATGATTGTTCCAGACGTTGACAAAAACATGCTCGAGGAGCT…
>AT1G04940_1
TACCTCTGAGGAATTTCGTCGAACAGTTGGGGGACTTTATCGAACTTCTGGGAACGGAGACAAGCGGTGAGTAAAGCGTTGAACGAAACAGCTGATCTTGGTGTACCATACTGATCCATCTGCTCGAAAGCTCTCATGGCGTGATCATACATAGAGGCTCGGCCGTAAGATCTGATAAGCGTAGAGTAGAAAGGTTCTTCTTTGATTTTGGGGTCATTTTTGTGGGATTCAATCAGGGTTTCGATATCGGAGAAACGACTACACTTGGCGAGGCGACGAACAGTGAGCTCTTGAGCGTAGCGAGAGGAAAAAGGTGAAGCAGAGTGATCGGAGACATTGGAGTAGATCTCAAGGGCTTTGTCGGGATCATGTACTTTCCGGAGACTGGCCTTAGCTTTG…
>AT1G04960_1
GTGGCTTTGCGTCACGGAACAGAGAATAATCGAGAAGAGTAGGCCTCCGATCTTTTTAGCTTTAACCGGAATTCATGGCGATGCAAGCCGGTGTTCAGACCTCTAAGGTCCTTATCCTACTCGGCGCAGGTGTATCTGGTTCGATCGTATTGAGACATGGGAGGCTGTCTGACCTAATAGCCCAGCTTCAAGACTTACTCAAGGGGGCTGAAGGAGTTGAAAGCACTCCATTTAAGTATGACGGTGCACTCCTAGCTGCTCAGATTCGACAGCTTGCAAATGAGATCAAAGAACTAACTATGACCAATCCAGTTACCATCTTTAATGGAGATTCAAACTCCAACGGTTATGCGTCTTACCTTGTTCCAGCGGCTGCCGTTGGAGCTATGGGGTACTGCT…
>AT1G05010_1
CGTCAACATAAAGTTAGGCCAGAAACACCATTTAAAAAACAAAACAAAAAAAAAGAGATAGAGAGAGAGATGGAGAGTTTCCCGATCATCAATCTCGAGAAGCTTAATGGAGAAGAGAGAGGAATCACGATGGAGAAGATCAAAGACGCTTGTGAAAACTGGGGCTTCTTTGAGTGTGTGAACCATGGGATTTCACACGAGGTTTTGGACAGAGTGGAGAAGATGACCAAGGAACACTACAAGAAGTGCATGGAAGAGAGATTCAAGGAATCGATTAAGAACAGAGGACTTGACTCTGTTCGGTCTGAAGTCAACGACGTTGACTGGGAATCCACTTTCTACCTTAAGCATCTTCCCGTCTCTAATATCTCCGATGTCCCTGATCTCGACGACGATTAC…
>AT1G05060_1
TCCATCTTCTTCCTTCTACAACCTTGATCTCCAAGATATATGAGTTTACGCGACCGATGAGGATAATATGTATAAATAGAAGCTACGAGACTAATCAACCGAAACAACAACAAAAGAATATGAGTTTTCTTGCAGCAGGGAGACTCGCGGGAAAAGAAGCTGCCTACTTTTTCCAGGAATCCAAACACGCCGTTAATCGTATCGCCGAGAAATCTCAGGCCACCGGCAAAAAGCTTCCATCTTCTCCGGCAGATCCACCGGAAATTCAACCTGACGTTCTTCCGGAGATTCTACGCCATTCTCTTCCTTCTAGAATCTATGGCCCTCCTCCTGATCCTTCGTCTCTCTCCCAATTCTCCAAATGGGCTCTTGAATCCGATCCAAACGCAGCCGTTTCTA…
>AT1G05070_1
GACGAAATTAGCAAAGAGTCAAAAGTGTGTCAAATCCTCTAGCACCGATGTTTTCCATTTTTTCAACATAGCGTCGTCTCAGACAGCTAAAATCCCACTTCGAGATTCCTTCCTTCAAACTCGCCGAAACTTCTAATTTTTTCGAAGACCCAGATCGCCGAATCTCTTGTTAATGGCGAGATACGCGGCGGCGTTGAAGATCGGGCTAGCTTTACTGGGACTGAGCATGGCTGGTTACATACTTGGTCCGCCTCTCTACTGGCATCTCACTGAGGCTTTGGCCGCCGTTAGCCATTCCTCCGCCGCCGTTTCCGCCTCCTCTTGCCCTTCCTGCCCCTGTGATTGCTCTCCCTATCCCGCTATCACGATTCCCAAAGAACTCAGTAATGCTTCTTTTGC…
>AT1G05140_1
TCCTCCTCAAAATACTTTTCTTTTTCTATCCCCAAGAGATTACAACATTTCTTTGATGAAATCAAGATTAAGTGTGTCCTTGACGATTAGAAATAAACCGAGAAATATCACAAGCATGATTCCAGACGACATAATCCCTTGCTCCACCTCTAACGGTATTTTCCTCCCGCCTCGAACCGCTTCCAACAAGATCAGAGCTAATGTTCCGCCATCAAGAGCCGGTAAAGGCAACAGATTGATCACCGCAAGGTTTAGATTCAGCAATGCCGCAAACTGGTAAAGCCCGTCCGCGTTTGATCTCGCCACTTCCGCTCCAACTGCAATGATCGCTACCGGACCAGCGACTTTACTAGCGGTTTGGGAGAAGTTAAGGAAAGTCTGTTTCAAGCTGTCCAAAAC…
>AT1G05190_1
CTGGATAAAACACTCTTTTCTCTCCATCCTCCTTCTGGAGCAGAGCTCAGAGCTCCATCATCAATCCTACCAATGGCTTCCTCACTCGTGTCTTCTTTTCAACCCAGGTCAGCATTTTTGGGCGATAGAAATGTGTTCAAGGTCTCAACTACGCCATTTTCTCAAGTGGGTTTCTCCAGTAAGACCATTGAGTGCAAGGAATCAAGGATAGGAAAGCAACCGATCGCTGTACCCTCCAATGTAACCATTGCATTAGAAGGTCAAGACTTGAAAGTGAAAGGTCCATTGGGAGAGCTCGCTTTAACTTACCCACGCGAAGTTGAGCTTACCAAGGAAGATTCCGGTTTCTTAAGGGTAAAAAAAACCGTCGAAACTAGAAGAGCCAACCAAATGCACGGC…
>AT1G05205_1
AGGAGGTTGAGAGACGTCCGGCGAGAGGAGCAGCAAGAGAAAGATGAGCGAGACGAGACCCGTGCCGAGGAGAGAGAGCCCATGGGGTTTACCGGAAGGTCACCGTGAGCCCAAAGCTCACCGCTGCAACGATCGTGTCGAGGACGTTGTCCAGGCGTTTTTCGAGGGAAACCCATTTAAGACGGTTCCAGGACCTTTTAAACTCTTCTACAGATGCATGCGCTCTAAGCCAGGAGAGGAACCAACCGAGCCATTCACATACCTCGACTTGGAACCTCCAAAGAGAGAAGTTAAACTTGAGTAAAGTGATATTCACTCCCCTTTTTTTCCTTCGAACTATTTAGCTGAGCATTTAAGCGTCATTACTGTGATTTGAAGTTTCCCTTCAACATGTATCAA…
>AT1G05210_1
CAGAACTTAGATTTGAACTTTGACGCAGAGTAATCAATCAATCAGAAAAGGAAGAAAAGATGGGAGCTTTAGGGAAGCTAATCGATGTGGCTCTTTTCGTATTCTTTGCTTCAATGGCGGTTATTGCGCCTCTCATCGATGGCCAAACGTCTCTTCCTGGAGGAATCTACCCGGCTTTTCTCACCGATCTGAAAAGCAAGTACATCGCCGATTTTGGAGATTACTTGCTCATGGAGAAGCCGCATTTCCTCGTTGGACTCGTTTGGCATGAGCTTCTGTTCCTATGGCCGCTCTCGATTGCTAACGTCTACGCGATTCTTTCCGGAAAGTCGTGGTTCGGTACCACCTGCTTGTTGTATGGAGCTTCCCTCGTGACTTCCATGGCTGCAATCCTAGGAG…
>AT1G05260_1
TAAAAAACCACAAATTGAAAGATGAATGGCTTCAGAGCTATTGCTCTCTCACTCTCTTTCTTTCTTGTGGGAATGGTTGGACCGATCCAAGCTCAACTGCGGATGAACTTCTATGCCAATACTTGTCCTAACGCCGAGAAGATTGTTCAAGATTTTGTTTCAAACCACATATCTAATGCTCCTTCTCTTGCTGCTGCTCTCATTAGAATGCATTTCCATGACTGTTTCGTCCGAGGTTGTGATGGATCAGTGCTTATAAATTCGACGTCCGGAAACGCAGAGAGAGACGCAACTCCGAACCTAACGGTTCGAGGGTTTGGATTTATCGATGCAATCAAAGCCGTGCTTGAAGCTCAATGCCCTGGAATTGTCTCTTGCGCTGATATTATTGCTCTAGCA…
>AT1G05300_1
CACACACACTTTGAGATATATATACGACGATCACTCCAATCTCCACCCGTATTTTATCCTTTATTCTTCCATTTCTTCTCGTCGTCAGCATCATCCTCATCAAGAGATTCAACTCAACACCTTTGCAAAACCCTAATCGCTAAGATGAGAATCACTCATAACGTCAAACTCTTGCTCTTCTTCTTCTTCATCTCCCTCTTCCTCATCGCCGTATCCGCCGGGGAGTCAAAATGCGAGTGTTCACACGAAGACGACGAAGAAAACAAAGCCGGAGCTACTAAATACAAGATCGCCGCCATACCTTCCGTTCTCGCCGCCGGAGTTATCGGCGTTCTGTTCCCGTTACTTGGCAAATTCTTCCCGTCGCTGAGACCGGAGACGACTTTCTTCTTCATGACG…
>AT1G05340_1
ATCGTTCGAAGATGAGCCAGTACGATCACAACCAATCTGCAGGAGCTAACCCACCGCCACCGCTTTCAACTGCACCACCACCGATTGGTTACCCGACCAACGATCCGAGTCATGGTTCGGTGGCTCCGGCTAAAGTGGAAACCAAGGCTAAGGGTGACGGATTCTTTAAAGGCTGTCTTGCGGCCATGTGTTGCTGTTGTGCCCTGGACATCTGCTTCTGAGCTATTTGGAGAGATTATATTGACGACGAGTTGTGTGGAATGTGATGTGAATTATTCTCTCCAGCCTTATTGTATAAATTTCCTATTATTTGTTTATTATTTTCTTGTAAGACTTTGG
>AT1G05385_1
ACCATCCATCTTCATCTCTCCTGAAACTGAACTTGGAACTCGAAGCACTTCTGTCGCCGATAAAGTAAACTGAGCCTTGTCGTTGTAATCAGACTAGAAGATTCATGGGTTTCCTTGTAGCCGCTATGAACTTTTCTCCTACCTTGATGCATCAACAAGTCAAATCGAAGCATCAATGTAAAAATGAAAACCTTCAGGGGAGATCTCATAGCCAATCATCTTTGTTTGATCGTCGTGGTTTCTTGAACTGTGTTGGTGCTTCTTCGTTCATAGCCACACTTGAGTTTTCTGGATTACAAGCTCAGGCGGCAGAGGAAAAGGTAGAAGAAGGAGAAGGAGTTGTTGGTGTTTTCAAGACTTTGTTTGATCCTAATGAGAGAACAAAGTCTGGCAAAGAGT…
>AT1G05500_1
ACGCGAAACCAAACCCCTTATGAAGCAAAGTAACACAAATATTGTCTAGGGTTTTCAGAAAACGAGGAAAACTCAATTCGAGTCCATAGCTTCAGGGCTACATGCAGACTCGTCTCTGTTTGACAAAACAAATCCTTTTGAGGCTATTGGACAAAATGTACATTCGAAGTTGAGAATCTTCCTTTAAAGCTTAGGAATCGCGATAAATTGACTGAGGCATCCACTTAAGATGCAACTGAAGCTTGCCCGTTTTGGATTCGTCTAATGGGTACCAGTCTTTGTATTCCTCTTCCATTATAACCCTTGTCAACGTCAAGATGCATCTCCCGATGTAGTCCTTTCCAAAGGTGTCGTGGTCCCAGACTTCGAGGACTAGCATATCGTGTAACCCGTCTTCAA…
>AT1G05510_1
GCCATATATAGATAGACAAAGACATATATAAAGATCATTACGAGTCATGAAAACATAAAAACCAATAGACGCCATATACTATTTCAAGTGCCTGTTACAACTTATACACATGATTGAGGGCTATAACAAAAGCAAAGGTCGATCGCTTCTTTATTTATTTGTTCTTCTTCTCTTGAGGCTCTCTATTTGACTAACTCAAACGAAGACTCTTGGAACGGACTCGACCGGCTTGATGTCAACCTCTCGCACCTCCAGCTTCAGCCCTTTGCCTCCTCCATTTGCCAACGGATGGATACCATGGTCTGGTCCCTTCATATAAGCCCTTGACTCTCTCTCCTTCTCTACCGATACCCCAAACCTCTTTTCCGTCTGCGCAGAGATGTTGGTGGATTTGGTTAA…
>AT1G05710_1
CATAAAGATCACTCTGCATTAGAATCTTTTGGTTTCTGTTTGGGCATATTACTTGAGTCCAAGTAAGAGAATGCATTAAGCAGTCATACAATAACAGCCATCACCAGAATAATAACTATTGGTTTCTCTTCTAAACCAACTTCCTGTGTCTCTCTGTCTATATATGTTACAGAGACATCATCAAAATAATAACAATTGGTCATCTTCTTTAGGCTTAACACAAAGATCTTAGTAGGTGAAGAGCCGAATTGGTCATCTAAAAGGTGATTGAGAAGTGACACTGAAAGCTGGAGATAGAGGAGTCTTCACGGGCGCCCAGATATCAGCCCCGTTGCTTTGAGCAACTCCTACTGTATTCTCCATTGGAACAAGACATAATCCTCTGTTTCGCAGACTGTA…
>AT1G05720_1
TAGAAGAAATCGGAAGAAAGCATTGATGATTGAGTGATGTAAGTAGTGGAAGTCGCGTTATGGGCAGAGAATTGGACAGAGAGATCGAACCCATAATCGCTTATCCTCTGTAAATCACGGATTCCAATGAAAAAACAAATCTTTTCTGTGAAATCTGGGAGAAACAAAGGTAGAAAATTTTGCAAAAGGAGAGAGAGAGATGAAGATGATGATTGTATTATCAGCGAAGATGATGGTGGTGATGATTTTGATGTTGGCATTGACGATCTCAGCAAAAGAGCAGCTCAGCACTAAAGAATGCGAGGATCTAGGGTTTACAGGTCTTGCTCTCTGCTCCGATTGCCACTCACTCTCTGAATACGTTAAGGACCAAGAGTTGGTGTCTGATTGCTTGAAATG…
>AT1G05780_1
TACAGACTTAACGCATACTTTCAACGTGGCTACACTTTGAATTCCCTAAATACAATAATGTTTACAAGTTTTTGTGCTATTACATTAGGGTCTTGTCTCTGTTCATCATACACAATAGCCATTTTTCACCTGCTTAGCTTAACAACAACAATCCCTATCAATAACCCAGATGCAATTTCAACGCTTCAAAAATCGGAGCAAGAAAGCTCTCAATCTTGTTTCTTGAGTGCAAGATCATCACTGGCGCTGGCTCCTGATGTCAACTTGCTCACACTATCTTTGGCCTCAGCGAGAAATGCCGCATCTGGTTTGTGTTTATCTGCAGGTTCTTTCAGGGCCATACAGATGTAGAACACAATCACTATGTTCACTGATACTACAGCAAGAAATCCACTCAGC…
>AT1G05805_1
TTCTCTTATATTATCAAAATAAAATCGGAACAACAAAAATAAGATTAGGATGATCCCTACCGTTAGGGTTGCAGCTAGCAGCTAGCTTTATCTCTCACTGCATCCGCACGTGCAATTCTCTTGATCCTTTTTCAAATTCTGAAGTTGATGTTGAAGGCCTTTGATGTGTTGTACAGCTAAATCCAGCATGTCTGAATAGCTTGTTTGCTTATCCATGTTGGGGACAAGATCTTGTAGCTTCTTTAGTTTCCCGCTTATTCTCGTTCTCCTCTCCCGCTCGGCGATGCTTCTTGGATGGGTGGCGCAGCCGCGCTTGGCCCGGATTTTGCAGGGTACAGAATCTTCTGGAAGCTGCATGAAGTTATCCATGTAGTTCATTGAAGTGTCTGAAGGAAGACT…
>AT1G05820_1
GCGCGGGGATATACAAACTTGTCCATTTAGATACAGAAGTTGGTGAATATGTGTACATATACATTACATTATAAACGTTTGGTGGGCTCGAGACTACATGTATATGCACCAAAAGTGTAGATTTCTTACATTTATGGGTAAAAGAAAAAGTGATGGTTTTTATATTTTCTTCTTCTCCTTGTTCTTCAGTTTCCAGAGTTTTGAGTTATGTTTGAAGCAATTTATGCTTATGGAGATGGATTTACATCTGCAGCTGAAGGCTGTTGAGTCCCATAGTTCCACAAGTCCCTGAGTTCTTTCCTCAACAACCCGAGAATGACCGTGATTCCAAGCGTGCAAGGGACAAGATAGAGCAATGCAGGTTGACCGTGTCCGTTCATAACATACAATCCCAAGTAT…
>AT1G05835_1
GTTTATGTGTGTGTGTCACTGTGTATGAGTATATATACTTAGGTTTGGAGTTTAATGTTTCTGTAGTTCAGTTTACTTGTCTCCAATGTCAAAACTTCTCAAGTTCCTTCTCTGGTCATCTCTTGCTCTCCTACTTCTTCAAATAGGTTCTGGGGCAAAATGTGAGAGCAAAAGCAATGAACCAATGGTGAGGCAGACGCAGGTGAAGTGGAGAGAAGGAAAGAAGTTCAGAGTTGAGGTAATGAACAAATGTCCAATCATCAACCTTCGTCTGAAATGTCAAGGATTTCCTCAGTCGCTGGTGGATCCCACACTCCTCCTTGTTCTCTCCTCTTCCGCTGGAAACTGCATCGTTAACGACGGCTTGCCGCTGAGTCCAATGCAGACTCTCTCTTTCAA…
>AT1G05870_1
GCTTCCTAACGCCTCTGTAACGAATCTCCTTGGCATTATTATGGGTCGGGTTAGTAGTAGCCGGGTCGGGTTTCAAGCCCATCTTGGCCATATCGGAGAGAGAGAGAGAGTGTGTGATGGGTTCTGTTCGCTGCCAATCATCAGATCCATGGCAATACTCTTCTCAACAGAAATTGGAAGTCGAAACATCTGACAATGCCTTGGAATACGTTGACGAGGACGATGAATCTGGAATCCAAGAAGCGTGGGTAGAGATCTCGAGCCGCAGATCATTTGTCGCCGGCGACGATAGTCGGAAGAAGCTAGAGAAGAAGAAGAGCCAGGTGTTGCTGGAAGGTTACGTGGAGACTGATTCCACGGTGGATAATCAAGACGATCTGACGAGATCCAAGAGCTTGA…
>AT1G05880_1
CGACTTCTCTTCTCTCATTCTGTTCTCGTATGGATGATTCCGAGGTCGAAAGGCTGGATGAGCTCGAAATCCAATCGAAGGAGGAGATGTACGACGCAGCTGAAGAAGATGACCAGACCGAAACTTCTGTCCAACAGAGTTATGTAACTGTTCTGACAGAAGAAGATATTCGAAGGCGTATGGAAATTGAGATTCAAAGTGTTTCAGATGTTTCTTCCATCTCCAAAGCTGAAGCCACACTTCTGCTTTCTCACTTTCGCTGGGATGTTAGTAAATTTTATGATAAATGGTTTGATAATGCTAAAAGAGTTAGAGAAACTGCTGGCTTATTGGAGATATCACTTGATCCACCTGATGATGACAAAGAATTTGTTTGCGGAGTCTGTCTCGAATCACACC…
>AT1G05940_1
TCTACCCAACATTCAACTCTCAATTCAATCTTCCATGGGAGGCCACGAAGGTGTCAGCAACCAACGCCTCTCCTCCGCCACATGGTTCTCTCAATTCTGTGATTCAGCTCGCCGATTTAAGTCATTGGATCCTCCGTCATCGCAGACTGCCGTTCGCTCCACCTCCGGCGACTCTCTGGTTCGTCGCCTAGGCCTTTTCGACCTCATACTGTTGGGCGTCGGCGCTTCCATCGGCGCCGGTGTATTCGTCGTTACCGGAACCGTCGCTCGCGATGCTGGACCCGGAGTCACGATCAGCTTCTTGCTAGCTGGAGCATCGTGTGTGTTGAACGCTCTCTGTTATGCTGAACTTGCATCTCGTTTCCCTGCTGTCGTTGGGGGAGCTTACATGTACTCGTA…
>AT1G05960_1
AGAACAAAACACACGCAGCTCATGACATACGAAACAATCAACAACACTTCAAATCAATGATATTCCACCCAACAAAAAAAAAACAAAGACAATTTGACTTTCTGCACGGCTTTTCGCTGCTTCTGCTCTTTGATGAAAGGTCATCAGACTAAACAAATATGCTTCCGGGTTAACATCCGGCTGCTTTCAAGAATTTATCGTAAGGGCTTGAAGGCGGTAACCGAAAAGAATTTTGTTCCACTTCGTGTGAGCAGAATCCAAGCTGGCCTTGACGTTGAACATCAGCCACAATCATTGCTTTCTGATCATCTTCACCCACTTCTTCTGTCTCCTTAAGAAGAAGGAGTTCCTCCTTTTCATCGTCTTCTGAGAAAGTTATAGCTTTGGTAGCTTGGGGTT…
>AT1G06010_1
TTCTTCTTCAGTCTTGGAACCTCTGAAATTCACATTTCACTCTTGACTCTGTGGGTTGACCTCGTTCTCCTCAAATTCATCGCTCTCTGGATCTCTGAATTGATAAAGGAATGAGAAGAGAGAAGAGCCCTGGCTTGAAGATCCTCTGGATCTGGACTATTGGCACTGCTGCTATATTGGTGACAAGTGTTGTCCGCACAAGAATGCAGGACATGCAATCGATGATGAACCAGAACCAGGAACAAGCACCAAAACAGAACCAGAACAGAGGTGCAGGTGATCCTGTCTTAACAGATGAAACAGTTGTGCCTGAGTCGAGAGATTGCCAAAGAGCTTAAGTAAAGAACAGACTGGTTTTGCTGTGTTTTTCTTTTCCTCTCTTCCTTTTTCGGTGCTCCA…
>AT1G06010_2
CTTCTTTATAATATATCATCCTTGCAAGGGAAAATATATACACAGGAAAAAAAACTGCTAAACACTCCTCATCAAGCTTCTTGGTTGATTCACTTTTCAAGTTATACTCCTAGAAACATCTAGAATCTTCTAACCATCATATTCTCAAACTACACATACCAAAACCATTGAAACCTGTTTCATCATCCTCATGGAGCACTGAAAAAAGTAAGAGAAGAAAAGAAGAAAACAACAGAACCAGTCTGCTCTTTTATTTCAGCTCTTTCGCAATCTCTCGATCCGACTCAGGTAAAACTGTTTCATCCGTCAAGACGGAATCACCTGCGCTTCTGTTCTGGTTTTGTTTCGGGGCTTGTTCCTGGTTCATCATGGATTGCATGTCCTGCATTCTTGTGCGGA…
>AT1G06040_1
CTTTTTTTTCCATAACTTATTTGAAGCAAATACCATGATCAAGAGGTATGAACAAACTTAAACACAGACATCTCAACATAGCTTACTCAACTTAGAAAAAAACTAAAGGTATGACATTGACTCCACACATCATCCTTATGCAGGTAGGTTTCTACGTTTTTTTTTGTTTTTGTTCTTGAATGTCTACACGTAGCTTACATATAGCTTTTTAGCCAAGATCAGGGACAATGAAGTGCTCCTCCTCCTCATCATCGTCTCTGATCTCGAACCTCGGCTTCTTGTAGGAAACATTAGACTTGATGGGTCTGTATGAATGAACATGACCTAAATGTGAAACAGAAAGCTCGGGAACTTCAGCTGCAGGAAGAGCCTCCTGATTAATCTGATCACCAAAGAAAC…
>AT1G06130_1
CTAGGAGACGTCACGGTCGAAACTCGAAACACCTTATTCAGCCACATTACAGATTAAACCAGATCTCATCACCATCTGTACAGAGGAACCATTATTTATGTTTTAGCTAAGCTTTGAAATTGTCCTTTGCTCTTCTTATAATACCCAGAGCTTCTGCTTCATCTGCTGTCTCTGGAATACCTAAAGCCCGACGGATATCCATGTTCCAAGCGCGGAGAAACGGGTTACAAGCTTTCTCCATCTTCATCGTCGTTGGAATCGTTGGTAACTTCTTGTCACGGAGCTCTGCAACATAGGCTGCATAAGACTGGAGTACTTCGTTAGTTGGCTCTATAGACAATGCAAACTTGGAATTACTCAGTGTATATTCATGGCCACAATATACGCTTGTGTCGTCCG…
>AT1G06180_1
CACAAAGGAAGATATACGTCCTTAACTCTTAACTGCTGAAACAAATCAAAACTCAGAAATGTCGGAGATTTCTCCAACTATACGACTACTAGTGAGATGGTCAAACCAAAACTCCATGTCATGGTTATACAACTTCGAATAGTTATAACCCTTATCATTTCTATCTAATGAGCCCTCCCAATTCTCTATCTTTTTATCACTCTTCTCATCTCCTGAAATGTTACAATCCATCGATACGACTTCTGACCAAAAGCTCTCATCTATCAATGCAAGAACATCTTTTGATGACGTCGCAGAGTCTTTGTTGTTATTAGAGATGTCGTTATTGTTTCCCGATGTAGTAACCGCTGAAATGTCAGCACTACTGCTAGATTGTTGTTGCGGAGAGGTTGGCCTCTT…
>AT1G06200_1
GAGACAATGAAATTTGGTGCAAGAAGTTTCCTTGTTATTACGCCTTGTGGTCTTTTGCCATTTCATCCACATCAAGTTCTACCGCCAGGATTGGAGAATCCTCTTCCATGGCAAATTCACTGTTACTTACTGGACCATGATCCACAGCTGTCCTCAGACAATATATAGCTCTTCCTACTATGTCCGCCATTGAAATCGGACCAAATGTTCGACTATCATATGCTTCCTTAGATTTCATCTCTTGGTTCTCAGCTACAACCCAGCACTGATCCTTTTCGAGAACAAAAGGCTCGTCTTTCTCATCACTTGATACCATTTCAGATCCTTCTAAAGCTGCTAATCTTCTGACTAGATACTTATTTGTTTCATTCGGGTCTTTCAAGACAACAGCATCCCCAA…
>AT1G06200_2
TTTCTTCAACACTCAACAGTATCCGTATAAAAGCTTAGAACCAACGGGCCAACATTTGCCACAAACATCTCCCAATAACATCTAAATTGGAGTTTAGAACTGAAACAAAGAGACAATGAAATTTGGTGCAAGAAGTTTCCTTGTTATTACGCCTTGTGGTCTTTTGCCATTTCATCCACATCAAGTTCTACCGCCAGGATTGGAGAATCCTCTTCCATGGCAAATTCACTGTTGCTTACTGGACCATGATCCACGGCTGTCCTTAGACAATATATTGCTCTCCCTACTATGTCCGCCATTGAAATCGGACCAAATGTTCGACTATCATATGCTTCCTTAGATTTCATCTCTTGGTTCTCAGCTACAACCCAGCACTGATCCTTTTCGAGAACAAAAGGC…
>AT1G06210_1
TTGAAGCTAAATAATCAAAGACAAATACCAAACACATACAACAACTTTCGAAAAGATTTGACTTTGATCATCTGTAAGAAACTTCGTCTCAGGTGGATCGCAAGAATATGGACAAATTGAAGATAGCGGAATGGGGAGAGAAGCTGAAGACTGGTGGAGCTCAGATGAGCAGAATGGTTAGTGAGAAAGTGAAAGATATGCTTCAAGCTCCGACCTTGGAATCGAAAATGGTGGATGAAGCTACTTTAGAGACGTTAGAGGAGCCCAATTGGGGAATGAACATGAGGATATGTTCTCAGATTAACAACGAGGAGTTTAACGGCACCGAGATTGTTAGAGCCATTAAGAGGAAGATCTCAGGTAAGAGTCCTGTGAGCCAAAGGCTGAGCCTTGAGCTTT…
>AT1G06290_1
CCGGTTTAAGTCAAGAATAAACCCTGGATACATATATTACATACCCCTTTTATTATGAAAAGCTTACAACAGCTTCTGTAGATATCGTGGAAACAACTTTTAAGAGATGTGGGAATTATGGAAGAGACTATAACTAGTAACTAAACTGAACACCAAGCGTTGGCTTCGACCCAGTTGAATGCAATTGGACTCAAGAAGGAGTCTGGAATGCCGAATGAAGTGACGAGTGCAAGGGCGTGAGGTCTCAGCTCTCCACAGAGCTTAGAAACTTCTCTCCTCACATCACCAACATTATCCCGAGAGAGGTAACCGTATCGCAGCAACGATGGATCTTCTTCCAAGCTGATCAGTGCGTACATTGATCTTACAAGACCCAACACATCCTTTACTGAGCCAGCA…
>AT1G06350_1
AATACAGTTCCTCAACGGTTCAATGTGTGATCCCATTAGAGAAGATGGCTCCAGCCGAAGCGGCGTCGCAGTGAGTAACGAAGAAAGAGCGTATTTTCAGAGAAAGTGGACATATGTCGATGTAATAAGAGCGTTAACCGTTGTGATTGTGCACTTTTTGTGTCTCTTGGCGCCGTTTTATTACAAATGGGAAGCTTTACAGTTCGGTTTGGTACTATACGTGTTGACTTCAATCAGCATCACATTCTCATACCACAGGAACTTGTCTCACCGGAGTTTTAAGCTCCCGAAATGGCTAGAATATCCTTTCGCTTATTCTGCTATTTTCGCTCTTCAGGGTGACCCATTGGATTGGGTGAGCATACATAGGTTCCATCACCAGTTCACAGATTCGGACCG…
>AT1G06390_1
TTTTGACCTCGTTTTTTTTTCTCTACGCATCTGTCAGAATTGTTTTACGGACAAAAACATATACAAAAATACACGAGGAACAGTGTCTCTCTCAACTCTCAAGGCTAAGGAATAACAAAAGAACGAGATGCAACTATCAGCTTCTGATGTCTCAAAAAAGCTGAATATGACTTTACTAAAGGGTATAGAAGCTGATAATAGTCGTGGTTAATATATTGTTGAACCTGTCAAATATCAAATAGTAGTCAAATCTGCTTTCTCCTCTTTTTCTTCAGACATGCACAGTTTTTAAATGTTTTGTAATCCTGTGCTCATCTGTCGTCTCACATGCTCAGGTATTAGCCTGTTGATCAGCTCCATTGAAGCTCCACCTAACTCTTGTTTAAAATTGAACAATGG…
>AT1G06430_1
GGTTTTTATATCGAATTCGTATGTATGTACTCCAACTCGTCAATTTAAGATTTACTTTCTACACAGTATGGGGGCAGCATGTGAAGTCTGACAGTAAAGATTTACACAGAGATTTGAGTGATTCAAAGTCTCTTACTCAGACAGAAGCTGGTGTTGGTGTTGGTGTTGATGTTGATGTTGAGGAAGCAACACGGTTTTCAGGTGGGATTTCTGTAAATTCAGATAGGATGGCTCGGAATTCATCACCTGACATTGTCTCCTTCTCGAGAAGTACTTCAACAATCTTGTCCATGGCTTCCCGATTGTTCCTTATGTGGCTCAAAGCTATCTTATATGCCTTGTCTGATAGTGTCTTCACCGCTGAATCGATATCATTTGCAAGCTTCTCAGACATCGAGT…
>AT1G06510_1
CGCGTGTGTGCTGCTACTGCTTTGTAAGAAGACCAAAGATGGTGACGACGAGCCTCGGCGGAGCTCCGGTGGTGGTTGCTCAGTTTCGGCGGATTTCGACTAGCCCGAGGTGCTTCTCCGCTTCCGCAAATTCTGACCTTCTTCGCTCCCAGCTCGATCGGCTTCACGCAGAGGCAGAGTCCACTCGTGCCAAAGCAAACAGTAATAGGTTGAGACTTCTGAGATTATCTGAGGCTGCTGAGAATCTACGGAAACAAGCAGCTGTGAATGTTCAAACAGGGAAAGAGAATGATGCCAGAGAGTTGCTTCTTCAGAAGAAAAAAGTTATGCAAGCTTTGGACAAGGCGAAAGCTCGTATTGAGTTGCTCGATACGCTTTCTTCTAAACTTAACGAGGCAA…
>AT1G06515_1
GAAGCTTTCACTGGTCACAAAGACACCAACAACCAATGTAGTATTGCTTTGGTCATGTCTAGAAGAAATTTGGAAATGTGACAGAAAGACTTGCGATCCTACGTGTCTATAAATAAGTTCAGATAATTCCAAAAACATGGGAACAAATGATACAGTGACATGCGAACAGTCCTAGAGCCTTTTGGAGGAAAGTTAACAAAATCAAAGTGGTGATGCCGAAAAGGGAGGTGAAGCAGCTTAAAGGTTTTGTTGGTATACGTCTCAGAAATTGAAACCAAATGCGCATTCCTTCGGAGGTTCCAGGCTTTTCATGCTCTACCGTGCAAGAAACAAGACCTGTTTTCATGTCAAATGCCTCTTGAAGAGCTCCGAAAAGTAGCGTGTACCGTTGTATATAAC…
>AT1G06550_1
GACAAAACAATTATTGGTAAAAGCTTATTGTTAATGACATAACACCTGTCCTCAAATTATATTAAGGAGACCTTATTTTACCATTGCTGCATTGAGTGTGAGCCTGTCAAGCAACACATTATGCAATAACACAACATACGTGGAGTTTCGGTTTTTAGGATAAAAGTTTTAAAATTTGGAACATATGCTCTGATCTATTCTCTTCTATCCTCGTACTGGTGCATAGTCTGAAGTCTCGTATCTGCCTCCCCACCTGTTTTCTTCTGTTTCAGGGATATGAAGCTCAATATCATCCTCCAAGGGCTTAAACACCTGGTTAATTTTCTCCTCGTCTACCTCATCTAATGTCGCTGGATTCCACTTTGGAGAATTGTCTTTGTCTATGGTCAGAGCTCTTAT…
>AT1G06630_1
GTAACTGTTATGGCTCAAAGGTACAGATGCAACTTTCGGATGCTTAGACAGATTGGGTGTCACATAGCATAATGTATGACTAAACTAGCATAATGTATGAATAATCTAGACAACTTTATATGAGTTTAAAGTTACATAGCATAATGTATGAATAAACTAGATGACTTGAGCGACTTTGGAATGGCATCTTGACTCCAAGAAGCTTATCATTATATCCCTTTTGGTTTGCAATATCATGCCATCCTCCACCACAGCTTCTGCTACGTCTTTCCCCAAGAAAACTCATCAACTGTTTAAACTCTTCATCAGTTCCTTCATCATTCAGAATATGTAACACCTTCACTTGGTTCAGAGGCATGGAGACATCGCCTGTGTAACCATTCAGATCCTTGATGATTA…
>AT1G06700_1
CAGAAGTGTCTCAATTGTACACACTTTGTTATAAAGTGTCCCATACTGCCATTTTCCCATATAATAATCAAGAGTTCCTCGCTCTCTCTCTCCTACTCACCAAACGGCAACAATAAACTTGCCATTATCTTTCTTCTAGCACAACAAAACTGTGTGCAAAACCAATCATTAAATGAAACATTATATCATCTTTAATAGTTATCACTCCCAAAACCAACCTCTTTCATTTATGGTCATGGTACCAAGTAGATTCTGATAGTTGCAGTGAACAAAGATAAAATTTCAAGATTCTGGTGCTGGAGATGGAGATGGAGCTGCAGCTGCAGCTGGAGGTTTGAGGAGAGGCTGTAGCGCCTTCACAACTATGCTCATATTTGGTCTAAACTCAGCTTCGTATTG…
>AT1G06720_1
CCAAAACCTTTTTTCATCGTTTTGAGCTAACTTCACGCCATGGCCGCCGACGAATTGATGCCGTCTCACAGGTCACACAGGACTCGCAAAGCAGGTCCTACCATGATGAAGAAATCTGAAATCGATAAGAAGAAGCGTGGTATCTCCGAAAACAAGCAGAAAAACCCTAAGGCGTATGGTTTTAACTCAGCTCGCAGGGCGAAGCGAGAGGAATCTCGCGCTGTGGAAAAAGAGCAAAAGCGACTTCATCTTCCGACTATTGATCGTACTTATGGCGAACCTCCTCCTTTCGTCGTCGTTGTTCAAGGCCCCCCAGGAGTTGGAAAGTCTCTCGTGATTAAGTCTCTTGTGAAGGATTTGACGCACCAGAATGTACCGGAGGTTCGAGGACCTATTACC…
>AT1G06760_1
TTCGAACACCATATTCCTCATATTCCTCATAATTTTCTAATCTTAAATTCCGATGACGATGACCGAGATGGAGTTAGAGAATACTGCTACGATCGACGGAAACACAGCTGTGGATGCGTCGGTGACGGAGGCGGCCGTCGAGAAGAAGCCAGCAGCAAAGGGACGCAAAACGAAGAAAGTTAAGGAAGTGAAGGAGAAGAAGACTGTTGCCGCTGCTCCGAAGAAGAAAACTGTTTCATCTCATCCTACTTACGAAGAGATGATCAAGGATGCGATTGTTACGTTGAAGGAGAGAACTGGATCTAGCCAATACGCGATTCAGAAGTTTATCGAGGAGAAGCGTAAGGAGCTTCCTCCAACATTCAGAAAGCTGTTGCTGCTTAATTTGAAGAGACTTGT…
>AT1G06760_2
ATTTAAGGCATAGTCTTAAGGAACTATGAATTACAAGAACATTGAAAGAAAACAAAGAAGTCACAACAGGAACATTGAATTATACAAGACTACCAAGTACCACCTATATTTAACCCTTCTTCTACATAAAAACCTTAATTTCACTTCTTCCCCCTTGAAGAAGCCCTCTTCTTTGCTGGAGATTTAACTGTCCTTGGTTTCACAACCTTCTTCACCGGAGTCTTCTTCTTCGTCGCCACCGTAGCAACTTTCTTTTTTGCAGCAACAGCCTTTTTCCCCGGAGATGTTATCTTCGCCGTTTTGGCTGCCTTGGCTGGTCTCTCCGCAGCCTTGGGCTTCGCAGCAACAGCTTTCTTCTTGGGTGCAACACTGGCACGAGGAGCGGCCTTAGCCTTCGCA…
>AT1G06790_1
TCATATATCATAATTTTTGTAATTAATCAGATTTTGTTTATCTTTCTCTCGTTTGTGTCTTTGCTTTCTATATTACAGATGAAAAAAAAATAAGCGTTCCTATAAGGAAAAAAGTAAGTTTGAAGAGATTGTTAGTCTCCATCAAAATTGGGGATTGATGTTTGGTGCATGACTATCTTATCATTAGGAATGCGTAGACTCGGTCTCAGACTCTCACTCTTCTTGATCAATCTGGTCAAAAGACTCCCACCACGGAACAGGACCCAAACCATCATCATCTATATTCCCAGTGACCACCATAGGAGCAAAAGGCTTTGCGTCCTCTGTTCGCTCAGTTGGAACTGATGGATAGCTGATGCTCTCAACTCGAAACTTGATCTGCCATTTCACTTTCAAAAT…
>AT1G06820_1
CTTCAATTCAATGGGCTCTCTTTTTAGCAACTAGTAGGAGGATCGTTGAGACAGTATCTTTTGTATCTAAGAGGAAACATGAAAGATAAATCATATACGTCTTATCTATGTGCAACTCTTCTTGGTCCGTAACCAAAAAAAGCATAAAAAGACAGACCAAAAAGGTTCGGTCTCATCAAATCATCTTGTTCATGGTAAAGCTGCTATCATAGATTTGGGAACATTTCCATTGATCTTGTGATCTCTGTCTCTCTTTTAGTCTAGGCGTTGTAAGTACAACCATCAGTAGAGAGAGTTATGCGAGTGTCCTTAGCCAACCAAGTAAACCAAGAAGGCCAATGTCAAGTACCCGTGATTTCTTCTCAAGCCCAATATCAGCAGCTACCCGATGAGCACACA…
>AT1G06830_1
AATTAATATAACAGTCTTACAATTATACGTACACTCTCCCAAGTTACACAACCAATAATAAATAAAAACACACATTACAAAGACTTGGCTCAATTTTGTTCCTTATTGAATTACATTTCCATAGCTAATTAATTTCATAAATCTTTAGAAAAACCTTCTTTGTCGTTTAACATAGATATGGCTTCACTAAGGGAACAAGCGAGCTGCTTAGGTGCATCGACATTACTTCGTTGGTCGAACCAACGAGCTTGCCACCAATGAAGACGGCTGGGACAGGCTTTGAACACCCTAGCCTCATTAGTGCCTTCTCGATCTCTCGGCATTCGGGGTCCTTATCGATCTCGTGGATCTTAGGGTTAACCCCAAGATCTTGGAAGAGAACTTGGACCGTGTAGGACA…
>AT1G07010_1
CAGAATCCACATCTGGGTGGTGATATACTATCTGTAAAACTAAAAGTAACACTAACCAGTATTTTGCTATACAAACCCTTGACTTGATGATTATAGTATGTTTCTGATGATTCACATACATATATATACATACATAGAGTTCAAAGTCTGGCCTCATTCAACTGCATCTGTCTCTCATCTAAGTCTGGTCTTAAACTTCTGCTGCCCTGTTTTTTGTTCATCATGAGAAATATGGCTATAAGTTTGAATCTTGAACATGAGAGTCTGTTTCTTGTCTTTCAAAGCTTTTTAAATGTAATCTGCAACTTGAAGTTCATGAAGTGTGTCCCTGTTGCTCCGTATGACTCTAGCTTTGTCCCCTCTTATCTCCAGAACCTCTGGTCTAGAGTCAAGAACACC…
>AT1G07040_1
CAATGATAATATCGCCACGTCTCATCAAGATGATAGAGTATCTGATACGACACGACTCTCTTATACAATCGGTGCTTTCTCACTAATCAAACGCTTTCCGGCGACAAAACCAACCATCTCCACTTCTCCACCATGATTTCACTCCACTCCTCCGCCATTAAAGCCTCTCTATCGACTCTCTCTGTTTCCTTCTCTGCCGGATCTCTTATTAGGCTTCCCTCCGCCGGAAAGCGCGATCTCTCTGTTATCGCTGCTTCTGGAAGAGACTCCTCGATGTCATCAAACAATGATTCTTGCGGATCGTCTTTAAAGGTTGCTGAATCTTTCTTCAGGAGTGTCTTAGCGCAGATGGAAACAGTTTACCTAAATCGGAACCCGACGCCTAAATCCGTCTTGGAA…
>AT1G07050_1
TTTACAAAGAAAAATTATTAGAGTGAAGAAAAAAAAAAGAGAGAGAGAAAGATAAGAGTTTTATGGATACACAAAGGTTGCCGAAGAAAGAAGAAGAAGAAGATCATCAACCTTCTTCAACCTTCGAGTCTATTAATGCTCTCTCTCAAGACCATTCTATAGATGATTTCGACAGCATATTCGAGATCACCATTGACAATTTAAGCTGCTCTCACGAACTCACATGGGATTTCTGGGGAGAAGACGAAGATGAAGATATAGGGAAAGAAGAAAAAAGCTTGAGTACTGATCAAGAAGGCTCAAGTTTCGGGTTTTGGGACAATAAGCCTACGGATTATGAAGACAAAGAGTTGGGTCTGAAGCTGAATCTGAACCATCAAGAAGTTATCGATGCTTGGT…
>AT1G07070_1
CTAATTTCTCCCACCGGACGATTCGACAAAAATGGTGAAAGGACGCCAAGGAGAACGTGTCAGACTCTATGTCAGGGGAACCATACTTGGCTACAAAAGGTCGAAGTCGAACCAATACCCAAACACGTCCCTAATCCAAGTCGAAGGAGTTAACACCACGGAGGAAGTGGCATGGTACAAAGGGAAACGAATGGCTTTCATCTACAAAGCCAAGACCAAGAAGAACGGTAGTCACCACCGATGCATTTGGGGGAAAGTCACAAGGCCTCATGGCAACAGCGGCGTTGTTCGAGCCAAATTCACATCAAACTTGCCTCCTAAATCAATGGGAGCTCGAGTTCGAGTGTTTATGTATCCGAGTAACATCTAAAGCTTTGTGTACTCATGAACTGGATTTTT…
>AT1G07070_2
GTTTTCTGAAGGCAACTGCTAATTTCTTCCACCGGAAGATTCAACAAAAAATGGTGAAAGGACGTCAAGGAGAACGTGTCAGACTCTATGTCAGAGGCACCATACTTGGGTACAAAAGGTCGAAGTCGAACCAGTACCCAAACACGTCCCTAATCCAAGTTGAAGGAGTTAACACCACGGAGGAAGTGGCGTGGTACAAAGGTAAACGAATGGCTTACATCTACAAAGCCAAGACCAAGAAGAATGGTAGTCACTACCGATGCATTTGGGGCAAAGTCACAAGGCCTCATGGTAACAGCGGCGTGGTTCGAGCCAAATTCACCTCAAACTTGCCTCCTAAATCAATGGGAGCTCGAGTAAGAGTGTTTATGTATCCGAGCAACATCTAAATCTTTGTCT…
>AT1G07080_1
TTTTTTTTCACAACTAGTCTAGTATTAATAACACAAATTTTTAAGACTACTGTGATTCTTCAAAGGTCTCTCACAACCCAACACACATACATTCTGATACATATAGATTATACATACTCATCAAAGGTAAAAGAAACATAAAGTGTTTATAGCAGGCCTGTGATGTCGATGTAAGACAATAAAGAGGTTTTGATACGTTCCAACACATCCCACATCTTATTACCTCCTTTCCCGCAAACCAAAGGGAAGCGTTTCAATTTGACATTGCGAATGAAGTTGCCGGATGAATATTTGGCACACGCACCAGGCACTTTATTACCTTTGTAAGCCCTGCAGATGTAGCTTATGAAGTTTTCATAGTCCTCATAAAGTGGCTGACCATCCACGACTACCCAGGGC…
>AT1G07135_1
CGCGTTGCAAAACCAAAGCTCTAGTAGAAGCATCAGGAATGTGAAAAAGAAAAGAAAATGGGTTTGAAAAGAACATCGTTGGTTTTGTATATTCTCTTTGTCTTTCATCTTCAGCACCATTTTCATTCCGTGAGCTCACGACCGTCCTCAGTCGATACGAACCACGAGGCTCTCCCTTTCAATGACTCAAAGCCAGACGTTGTTGGGTTCGAACGAAAGGCCCGGGAATTAGCTGTCGTTATCAAAAGAGGAGGCGGTGGAGGACGAGGCGGCGGTAGTAGCAGGGGAGGAGGAGGTGGCAGCAGTAGCAGCCGTAGCCGGCCACGCGGCGGAGCAGGTGTGGTTCCGATTCATACGGGTAGAGGTGGATCGGCAGGATCGCATAGTTCAAGCGGCAGC…
>AT1G07140_1
CAGTATTGAAAGGTCTTGAATTTGAGATGCTGCTAATTTGCGTTGTCATCAGAGACTAGCATCTACTTGCAAGAGAGCAAAGTAGATTGGCAATGACCATAAGATTAAAAAAAAACCACTTGCATTCAATTTTGAAAAGAAATTAAAATGGAGACTTCTGATTCTTGTCCATGAACAAACACATTTCTATCCTCAAAATAAGACCATCCAAAAAGGATCCATAAGAAAACTTAAAACAATGAAACCGATGTACTCTTTCAGATAACCAACTTAAAATATCTTTCTCCCGAATCTCCCATATCACCCGACGCTTTCAACTCAAAAACTATAGACCCGAAACGACTCAGCAAAACCCGACCCCAAGCAATCCCCCAACCACTTGATATGACTCGACAACAG…
>AT1G07180_1
CTCCATAATACGGCATTCACATCAGTCAAACCAGAACATTCAACTCAAGGTCAAAAGTCAGTACCCATGTTTTTCTAAAATGCTGAATTGACCTCATTGACTTGTTCCAGAAAAACGACATCGTTTAAGTGATTTCCGTATTAGGGATTATAAAGTGGAGGAGGGAAAGACAGAGATAATAAGTAGGTAGCAAAGTAGAGGAGAGTTGGATCAGATTCGGGTAATGTCACGACCAAAGACAAAAGTGGTGAGCCAATTGATAGCGACATAGAAACGGTTTCTCCAGCTAACGACTCGAGTCAGATACGCAGACCTCCATATGAACCAGCTTACAAAACCCGCCATTGATATTCCTTTTCCTTCCTTACTCTCACGGAGATCAACCAGAGCTTTGTATCT…
>AT1G07210_1
GCGACCCTCCTTCTCTGTATCAGCCAAAACCTCAGATCGGAAAAATTCGAAAAACCCTAAGTCGCGGAAGATGAGAATGGCCCGTTTCGCTATTCGTTCTGTTAACGATGTAACTCTCCTTCGACCATTTCGTCCCACCTTGTCTAGAAGCCTCTCGACCAACGCAAACGAAGATCCAAGCCAGAATCGATCTTCTTTTGACTCGTCGGACAATTTCGATTCGTTGTTTGGTGATTATACTGGCAACGATGAGAAAAGCAGTGGTTTCTTCCAGCATCTCGGTAAGGCGGAGAGAGATAAGCGCGATTTCAGTGGCTACAATAGATCAGGCGGGTCGAGATTCTCTGCTGGTGGTTCTATGAATAGAGACGAGAGCTTCGATCCTTCATCTGATGGCGT…
>AT1G07230_1
CCATTGTTATTCTCCAAGTATATGCCTTTTTCTACTCTCTCAACACCGTTTCTTTCATAAACCCTAGAAAACTCCGCCGAATTTTACTAATCTCCACCGGGCATCGGCGTTTTCCCGGGTCCGAGGTCACCGGGAACATGGCTTTCCGACGAGTATCTGCCACTCTTATTCTCTTCTGCTACTTACTAATTTCATCTCAATCTCTCGATTTCAATAATTTACGAAAACCCCACAAAATCGAAGGACCAATCAAGACCATAGTCGTTGTAGTCATGGAGAATCGCTCCTTCGATCACATCCTCGGTTGGCTCAAATCGACCCGACCCGAAATCGACGGATTAACGGGTAAACAATCAAACCCCCTCAACGTCTCCGATCCAAACTCCAAGAAGATTTTCG…
>AT1G07240_1
TTCAACTTGAGCACAAATGGCCTTTTTTTTCTTTTTGACATCGACAAATGGCGTTTATTAACATTTAGATTAAGTGCATGATAAAGTGATCACATTGTTTATTTATTAAAGATTACACAACTTTGGCTCCGACAGAGAATAATCAAAAGTGATCCCCCAGAATATCATTGATAAAATTCCCGGTGGCCGCCGTAGAAGATCCACCGTCACCAACAGCTTTCCTCGCCAGTGCCGATATCTCTTTAACCTTCTTCCTTATAGGGTTATCACCATCCAACAACGATCGGACGGCTGTGGTGATTTCATCGGCCGATACAATCTCCAATGTGACCCTATCACCATCCGCCACGTAATCAAGCCTTATCTCCACGGCTAAGCCCAGCTCCTTCACCATCTCGA…
>AT1G07250_1
TCTGTATCAACTTGAATATTCGATTAATCCATAATCATAGAGTTAAAGATACCATAAAGACTGCCATAGTTTTTGCCTATTAGAGCACAATATTTCATTTTACATATAAGTTTAATTAGTGAAAATAAACGTACACAGTTTAATTATGTTCTCTAGGTTCAGTTCAGAGATAAATAACTGCGCGTGTGCACTCACCCTTGCATTAGCACGAATCATCGTCCAACAATTCTCCAATGAATCGAGCCGTCGCCAAAGACGACGATCCTCCGTCCATCAAAGCCTTCCTCGCCGCATCAGCCATCTCCTTAACCTTTTTCCTCTTCTCATCTCCACCGTCCATCAATGATCGGACGGCTCTCGTTATCTCATCACAAGTAACCAAATCCCCACGACCCGACA…
>AT1G07320_1
GAAGTAGGATTTGAGAGAGCAAGAATCAATGGTTCCTCGTTGTGATAGGTCAGGGAAAAACAATGGCTTCCTTTGCAACAGCGCCAAATTCTCTATCTTTCTTCTCATCTTCTCTGTTTCTGTCTTCCTCTCACCAAATCCCTAAAACCTACATTTCCGTTTCGAAATTCGGCTTCGGCAGAGTATCGAAGCCTCTCTCTGTCGCTTCCCAGCTAGCGACTCTACCAATCATCTCATTCGAAGGAGAGAAGGTTGGAGAGACGTATCTGGACCTCAAAACGGCGCCGGAAGATACCGCGCGTGCCGTTGTTCACCGAGCCATCGTGACGGACCTGCAGAACAAGCGGCGAGGGACGGCGTCGACGCTGACTCGCGGTGAAGTTCGTGGTGGTGGAATTA…
>AT1G07380_1
CTACACGACGCTCTTCCGATCTATTCCATTAGACTTCTCAACATGAGTTCTTTGACACCATTCAATACATTTGTGTCGTATATGTAAGTGCACAAGACAGTGCATCAGGTAAACCAAGTATAATACAACTTGACTACATCTACTTTGGTTTTTACTCGTTTATGTTACAACGAAAGCACTAGAAGAGCCTGTGAAATGGTGGACTGACCCAAAGAGCTTCTTTGCAGCACCAAAATGGGTGATCCTGTAAACACCTGGTGATGTAGACTCGGGAATTCTCCATTCCACAGTGGCCTGACTCTGGGAGCTCAGCTTTTTAGGCCTTGACCACTTGAACCTTAGACATAGATCATCGTCGTCATAAACTGGGGTCCAAGTCTTGTCCTTCTGCTCTAGTCT…
>AT1G07390_1
CTTCTCATTACAACTGGAATTTACCGAGGAATCGTAGAACCGCCATAACCAACTTTGTGAGACCGATGATATAATTAGAATCAAATTCATGACGATCACATGATATTCAGATTGTCCTTGTTGAAACATAATACAACACGAATAACACCAAACATAAACTTTTTAACGAAGAGAAGTATATGGTAGTGTATCTTGGGCTGACCCACATAATCAGTTGCAGACGAAACGAGCCTTGAAGCGTTGAAGATGATGAACATATAACTCGACGCGATAAAACCATTCTCGTGACCAGCGTGAGTCTATGCAGAGGAACGCAAACAAAGCCAAACATGTGGAAATGTAGACTGCAGCACAAGTCCAGTAAAACCACACCATGTCTATCACATCATCACCCTCGTC…
>AT1G07400_1
CCACCATACATCGACTGATTACACAAGTAAAAACATGTTATTAGCTTCTGTTGATTATTAGCATAGGACTACATTGAAACGAAGAACCATACTGAGAAGAAACACACACAAAGTCAAAGACCCAGAGAATTTCAAGATAATCGTCTCAGCCAGAGATTTGAATAGACTTAGCTTGAGCCTTCTTCTTCGTCTCCACTTAAGGCACCGTAACAGTCAGAACTCCGTTCTCCATCGAAGCCTTCACTTGATCCATCTTCACATTCTCCGGCAGCTTTAACTTCCTCGAGAATTGCCCACTCGACCTCTCCACACGATGCCACGTGTCTTGCTTCTCCTCTTTCTCCACGTGTCTCTCTCCGCTGATCTTGAGCACACTGTCGTCTTCTATCTCCACTTTCA…
>AT1G07400_2
GGAAATTGTAAATTAACGCAATTTCATAACTAACACAATTTCGTTGTCGAATAAAATCGCCAATTTGTACAACCAACAAACTGTGATGCGAATTACGATTTTTGTCTTTCAGAAACACGCACATAGTCAGGATTACAGATAGAAAATTCAAGCTAAATTGGCTCCGCCAGAGATGTCAATGGACTTAACTTGGGCCTTCTTCGTCTCCACCTTAGGCACAGTCACAGTCAGAACTCCGTTCTCCATGGAAGCCTTCACTTGATCCATCTTCACATTTTCCGGCAGCCTAAACTTCCTCGAGAATTGCCCGCTCGACCTCTCCACCCGATGCCACGTGTCCTGCTTCTCCTCTTCCTCCACGTGTCTCTCTCCACTGATCTTGAGCACACTGTCGTCCTC…
>AT1G07420_1
GCGTGGCCTCTCTCCCACCTCTTTCTTCTTCCACATTTTCCTATCTGTCTTCCATAGATCCATCCATGGCTTCCTTCATCGAATCTGGTTGGCAGTACCTTGTGACACATTTTAGCGACTTTCAACTGGCGTGCATTGGGAGTTTTCTCCTCCATGAAAGCGTGTTTTTCTTATCTGGACTCCCTTTCATTTATCTTGAAAGGGCAGGCTTTCTCAGCAAGTACAAAATTCAGACAAAAAATAACTCGCCTGCAGCCCAAGGAAAATGTATTACTCGCCTGCTGCTTTATCATTTCTGCGTAAACTTGCCCCTGATGATGGCCTCCTATCCTGTCTTCAGAGCCATGGGAATGCGAAGCAGTTTTCCTCTGCCGTCCTGGAAAGAAGTGTCTGCCCAGA…
>AT1G07430_1
CGCTTTCGATAAACCGGGTATTTTATTTTTTATAACAAATGCTTTCTTCTTCTTTTTTCTCTTTTGGGTTCGGAGAAGATCTGAGCTACCTTCGTCCCAAGGAAAAATAATCATTTTAAACCAAAAAAAAAACGGTGGAGTAAGAGTGATGAAGAGATTAGTGTCAAGCAACGTGTCTCTTTCTTCTTCTTCTGAGATCAATGACGACGACGCTAACGTTGTCACTACTGTGCTTTGCCAACGCCAGCTTCGTCAGCAATACTGACGCCTCCGTACATGCTTTCTCCGTGATCTCTCCTTTCTTCCCGTTCTTCCTTGACCCCACCACCTTCTCCTCCTCCTCTTTCCCTTCTTCTTCACTCCTCCTCCCCGGAGTTTGAGTTTCTCCTCGCCGTCTTC…
>AT1G07610_1
GAAGAAGCAAAAGAAAAGAAAAGAAAAAACTACAAAAATTTATCAAAGAGAAGCAAGAGAAATGGCAGGTTCTAACTGTGGATGTGGCTCCTCCTGCAAATGTGGTGACTCTTGCAGTTGCGAGAAGAACTACAACACGGAGTGTGACAACTGCAGCTGCGGATCAAACTGCAGTTGCGGGTCAAACTGTAGCTGTTGAAGGAACTGTTGTGGTCTAAATCATATAAGCCAAGGAAACTGAAAAAAAAATGTATTTGATGATAAGAGATCTGTATGTGTTGGAATAAAGACTTGGCATTGTGTTGCGTAATAACTATTAAGCTTGACTTGTTCCTGCTGTGTAATGTTTTTATTTATAACATAAGACAAAAA
>AT1G07610_2
CGAGCGTGAGAGAGTTTCTCCCCATGGAGAAGAAGAAGAAGAAGCGAAAAAGAAAAGGGAAACTACAAAAATTAATCAAAGAGAAATGGCAGGTTCTAACTGTGGATGTGGCTCCAACTGCAGTTGTGACCCTTGCACTTGCAAGAGGAACTACAACACGGAGTGCGACAACTGCAGCTGCGGATCAAACTGTAGTTGCGGATCAAGCTGTAACTGTTAAAGAAATTATCATAATGCGTTTGATGCTAAGAGATCTGTGTGTATTGGAATAAAGACTTGACATTGTGTTGCGTAATGACTCTCTTAAGCTTGACTTTTTCCTGCTTTGTGTTTTATCTATGTGGTGATGGTGTGAATTGTGTAATGTTTACATTTGTAACGTAAAACAAAAATAAATAT…
>AT1G07620_1
GCGGCTAAAGTAGAACCACATAGGAGAACGAAAAGTCTCACTTTCTTCGTTCTTGTTCAAGGTCTTCCTCGTTTTCCTTCTTCTTCTTCTTCCAGACACCTTCCGTTGCATCAAGCCCTCTTCAGTTTATTTTGTTGTTCCTTAATTATGTTCTTCGGTTTGTAAATAATCAAACAATTTGGTTGCTGAACCGCTTACTTCTTCTTATTCTTGATCAGATTCGAAATGGGGAAGCATTTGAAAAACGAGAATTCGAGTCCAAGACATGGTAAATACAATCACAAATCAGGATGGTTATCTGGAATGCTTCATGTGCTCGACTTCCACCATTGGAGAACTAAGAACCGCCCAATCTGTTGGAAGACCCCAAGAACACATTCCTTGATGCGTGAAATTGAT…
>AT1G07640_1
TGTTAACACACACGTATTGAGACATAGCAACTTCGAAATCAGATCAACCATGAAATCACGCAATACAAACAAATTATATGACACACCTGATTATATAAATAAGTATCGATTTTAAGTTGTAAAAGCACAAACTCTAATTAAGATACCTTTTAGTTTTGTCTCAGTACTTCTCCACGATCATCGTCCCGAACACATACTCTCTGCATGCATTTAATCCTGACCGTTCGTAGTCATTTAAGTCAATCTCCACGTCGTAACATACATTAATGATCCGACAAAACACAATATCTCACAAGAGTTCATTAGAAGGACCCGAAAAATCCGAACCGGTCCAAAAGTACTGATTTGTTTGATTCCCCGGAGACGTCAAACCGGAGGCCGGTCTAGATAAGTTAGCCA…
>AT1G07700_1
GGAACACTGAACAAACATCTGACAAACAAAAATAAAGAGAGATCCAAATGTTGCATCTATCTTATTCACAATGATACCTTACAAGAAGAATAAGGGCGTTTAGGAATCTTTACAACAATGTTGAGGATGCTGTTCAGTATAGTTACATCATATTCTATGATTATGGCTGGGAAAGATAACACAGAGTGCGGTTTAATTGAATCTGCTTGAAGATTCTTAGGATGTATATTTGAGAATATCAGCGTCAATCCTCTCTTTGTCTCTAGTTGCAAATGATTCTAACAGAACTCCGTTTTTGTAGAAGTGGAAGAGAGGAACCGCCTTGATACGAAGCCTTTCGGGGACTTCAGATTGTTCATCATATTCATCTACCACATTATGCTTAAGGAAGATAACAGG…
>AT1G07750_1
GAGAAAACACAGGAAGAGAATCAAACCCCTAAAAATACTAAACTAAGAATAGTACCGTGAATCACAAGCAAAGTAAAACCCTCAAAAAACTCTGAGGGAAAGCAACAAACAGTAAAAGATAAAAGATAAAAGGTGGTTCTTGTTATCCTTTCTTCTCCTTCTTCAGTTGGAAGGAGGGAAGAAAATGGCGTCTGAAGTCCTCTTTGATCGGAAGGACTTCTCCACCTCCGGAGCCACCTTAAACGCCGCTTGCAAAACCTCCGGCGACAAAGCCTTCCACACCGATGTCCTTCCGGCCAAATGTGTGAATATCGGATCAGGAGTAGTGACAATGGAGAACCAAGACATGCCATCAGAATCAGCAATCTTTGAAACCACAAAGAACCTTGGAACAATGAA…
>AT1G07770_1
GTTGCTTCTCTCCGTCACTGAGTGCCCAGCCTCTCCAGCTCCCAATCTAAGTAGAGGCTTGAGCTTAGGGCTAGATGGTGAGAATCAGTGTTCTTAACGATGCTCTCAAGAGCATGTACAATGCCGAGAAACGAGGCAAGAGGCAGGTCATGATCAGGCCGTCCTCTAAAGTGATTATCAAGTTTCTGATTGTCATGCAGAGGCATGGTTACATTGGTGAGTTTGAGTATGTCGATGACCATAGATCTGGCAAGATCGTCGTCGAATTAAACGGAAGGTTGAACAAGTGTGGTGTTATCAGCCCTCGTTTTGATGTTGGTGTCAAGGAGATTGAAGGTTGGACTGCCCGTTTGCTTCCTTCGAGACAGTTTGGGTACATTGTGCTGACTACGTCTGCGG…
>AT1G07770_2
TGGATATATAATAGACTTTTGGAATAATTCAAGATAACGATTGCATCCGAAGTCCAAATGAATCTTAAAGGGCTCCAAACCAAACAAGAGTAATTTAAGAACTATCCATCAAAGTTATCACCAAATTCGAAAGAAAGACAAAGGTAGTTTAAGAGAAAATGGAGGGCAAAAGTTAAAAATAACTCGATGAAAATCTCTTTCCCCGTAAATATAACTTCAATAGAAGAAGCCGAGAACCTTGCCTCCGACATTCTTCCTTCTGGCTTCTTCATGGTCCATAATACCAGCAGACGTAGTCAGCACGATGTATCCAAACTGTCTCGAAGGGAGCAAACGGGCAGTCCAACCTTCAATTTCCTTGACACCAACATCAAAACGTGGGCTGATAACACCACACTT…
>AT1G07790_1
CAAAAGAAGAACATTCATCCCATCTTCCTAATCACGGCCATAATATACGACTTAGAACGGAAAAGCATCTAATTTCATACTTAGCATTAAAACCCAAATCGAAATCCCTAAACCCTAACCATTTCGTTCAAGAGCTAGTGAACTTGGTCACCGCCTTTGTACCTTCAGAGACGGCGTGTTTAGCGAGTTCACCAGGTAGGACGAGTCTAACGGCCGTCTGGATCTCGCGAGATGTAATCGTCGGCTTCTTGTTGTACCTAGCGAGTTTAGAAGATTCCTGGGCAAGCTTCTCGAAGATATCGTTGATGAAGCTGTTCATAATCCCCATGGCTTTGCTCGAAATCCCGATATCAGGATGAACCTGCTTCAACACCTTGAAGATGTAGATCTTGTAGGTTT…
>AT1G07820_1
TCCGAATTATCCCTAGATCTTTGAGTATCAATTGAAACTGTGAGGAGATGTCAGGAAGAGGAAAGGGAGGAAAAGGATTGGGAAAGGGAGGAGCGAAGAGGCACAGGAAGGTGCTGAGGGATAACATTCAAGGCATCACCAAGCCTGCCATTCGTCGTCTTGCTCGTAGAGGTGGCGTCAAGCGTATTAGCGGTCTGATCTACGAAGAGACGAGAGGGGTTCTCAAGATCTTCCTCGAGAATGTCATCCGCGACGCTGTCACTTACACAGAGCACGCCCGTAGGAAGACGGTGACCGCCATGGATGTCGTCTACGCTTTGAAAAGGCAAGGACGCACTCTTTACGGTTTTGGCGGTTAATCTCGGGATTAGGGTTGTGGAAGTTTGGGAATTTCTTGTT…
>AT1G07820_2
GCATAAGAGTTTGGAGAGATTAGAACAACATGATGACATTGGGCAACAACGACATAACAGTAAAAAAGAAAAAGAAAGCAGTAGGGAAACTCGTGGATTTACTCAATGGCTAACGAAAACAAAAGCCAACACGGATCTCAGAAACAAGAAGAAAATCCCCAAATCGATTAACCGCCGAAGCCATAGAGAGTGCGACCTTGCCTCTTCAAAGCGTAGACCACATCCATGGCAGTCACCGTCTTCCTCCTGGCATGCTCAGTGTAAGTGACGGCGTCACGGATGACATTCTCGAGGAAGATTTTGAGGACTCCTCTGGTCTCCTCGTAGATCAGTCCGCTGATACGCTTGACGCCACCTCTACGTGCAAGACGACGAATGGCTGGCTTGGTGATTCCTTGA…
>AT1G07830_1
CTAATGTTAGTATTGTCCCTCCCTACGTTTAGAGAGAGGGTTTTCCTTTTGCTCTGTGGCCGTGACCGTCGCCGTCAAATTACCCTCCGTTCTCTAGCTCCGGAATTATTGTAACCATGTTTCTTACGCGAACTTTCGGGAGGAGATTCTTGGCGGCTGCATCGGCGAGATCGGAGTCCACTACTGCAGCTACTGCCTTGACGATTCGGACGCCCAAAAACCCTCTTGAGGAGTTCTTTGAGTTCGATAGAAGCCAGGACGAAGATAAACCTGTTGTCTATGGTCGAGGTTGGAAAGCTTCAGAACTGCGCCTCAAGTCATGGGATGATCTTCAGAAGCTGTGGTACGTTCTTCTCAAAGAGAAGAACATGTTGATGACTCAGCGTCAGATGCTTCAAG…
>AT1G07890_1
CTTGTCTTACGTGTGCCAGCCACTCGCATTTCTCAGATTCTATTATCCTTTCCTCGAAAAAAGATTTTAGCTAAGATGACGAAGAACTACCCAACCGTGAGCGAAGATTACCAAAAGGCTATTGAGAAGTGCAAGAGGAAGCTTAGAGGCTTGATCGCTGAGAAGAACTGTGCACCCATCATGGTCCGACTCGCATGGCACTCTGCTGGAACATTCGATTGCGCCTCAAGGACTGGAGGTCCCTTTGGAACAATGAGGTTTGATGCTGAGCAAGCTCATGGAGCCAACAATGGTATCCATATTGCTCTTAGGTTGTTGGAGCCCATCAGGGAGCAATTCCCTACCATCTCTTTTGCTGATTTCTATCAGCTTACTGGTGTTGTGGCCGTTGAAGTTACT…
>AT1G07950_1
CACCCTAGCCGCTACACACTTTCCTTGCGATACCTCTGAGACTGGCGACAATGATGAACAAAGGCGGTGGTCCTGGTGGCGGTATGGCCGGATCCGGTGGAGGAAGTGGACCTACGGCAGCTGCTGCCGCCGCGGCTTTACAGAAGCAAAAGGCGTTGTTACAAAGAGTAGAGACTGATATCACATCTGTTGTCGATAACTTCACGCAAATCGTCAATGTCGCAAGGGTGAGTGATCCGCCGGTGAAAAACTCGCAGGAATCACACATGATGGAGATGCGAGCTTCAAGAATGGTTCAAGCAGCTGATTCTATTTTGAAACTTGTATCGGAACTGAAGCATACCGCAATATTTTCTGGATTTGCATCACTAAATGACCATGTAGAACAAAGGATTGCAG…
>AT1G07960_1
TGACATTCTCTATCCCCCCTCCCCCACTCGGTCTTGGTTTTGCAGAAGTTCCAAAATTGGAAGAGAAGTTCCAGAACTGGTGAGGTAGAAAACTTGGGTTTGCTACGATGACGCTCAGTGCTCGCCTTGTTGCTCCCATGATCATACTTATCCTGTCTCTTCCGATTGAATTAATTAAAGCGGAAGTCATTACACTGACCCCAGAAACCTTTTCTGACAAGGTGAAGGAGAAAGATACTGCGTGGTTTGTAAAGTTTTGTGTTCCTTGGTGTAAGCACTGCAAGAAACTGGGTAATATGTGGGAAGAATTGGGAAAAGCAATGGAGGGAGACGATGAGATTGAGATTGGTGAAGTAGATTGTGGTACTAGCAGAGCTGTTTGCACCAAAGTTGAAATTC…
>AT1G07960_2
AAAAAACATCCTTTGACCTCCCTCTCTTTCTTCTGCTCGGTATTGGTTTTGCACAAGGAAAGTGGTGGATATCTGTTCAGGACTAAATCACATTGAGATCGGTTTTGAAATTCTGCTGCTGTTATCAATCCGTTTCGAAATTGGAAGAGAAGTTCCAGAACTGGTGAACTAGAAAAATTGGTTTGCTACGATGACGCTTGGTGCTCGGCTTGTTGCTCCCATGATTATACTTCTCCTTTTTATTCCGATTGAATTAATTAAAGCAGAAGTCATTACGCTGACCCCAGAAACTTTTTCTGACAAGGTGAAGAAGAAAGACACTGCATGGTTTGTAAAATTCTGTGTTCCTTGGTGTAAGCACTGCAAGAAATTGGGGAATTTGTGGGAAGAATTGGGAAA…
>AT1G08030_1
GCGATCGAGGGAATTTATGAGCACGAGATCTCGATTCCCATACACGGTTTGGAATCGAGGCACAATGAATATGAATCCTATTTGGAAGCTGGTTCTGGGGTTATCACTTCTTGGCTCAGTTATTGGCTCTTTTGCGGAACTTGATTTTAGTCATTGCGAAAGAGTTGTGAAAAAGTGGGCTGATTCTTCTTCGTCTCGTGAAGAACATGTCAACAAAGACAAACGCTCGCTTCAGGATTTGCTCTTCTTTCTCCATGTCCCTCGAACTGGAGGCAGGACATATTTTCATTGTTTCTTGAGGAAATTGTATGATAGCTCTGAGGAATGCCCTCGATCTTACGACAAGCTCCACTTCAATCCAAGGAAAGAAAAGTGCAAGTTGTTGGCAACACATGATGA…
>AT1G08110_1
TCTCTCTCCTTTTCCTTTTTTTTTCCTCAAATATTTTCTGGTGCACGAATTGAAAATTAAAGGAAACGTAATGGGTTCATACTCAATAGCAAGTGCTATATCTCTAATTACGCCTCTAATCCGCTTCGCTAAACCTTACTCCACCGATTTTTCTTTCATCAATTGCGTTCGCAACAGTGCCCGGAGGCCAAAGAGATTTGATCATATTCGTATGTTCTCTATGGCGTCGGAAGCGAGGGAATCACCAGCAAACAACCCTGGCCTGTCAACGATTCGGGATGAGGCTACAAATGGATATATCATGCAGCAGACTATGTTTCGGATCAAGGACCCTAAGTCTAGTCTTGACTTTTACTCACGTGTGCTGGGAATGTCATTGCTGAAGAGGCTGGATTTCTC…
>AT1G08125_1
CTGGATTTGATCAAGGAATTAGTTTCAGTATGAAGCACATTACAGAAGCTGAGAAGCACAAGCAGCTAAATCAGTGAAAGAAAGAAGTCTACAGGATTCATTCATTGTATACATTGTCCATGATACCAAAAAGTAATATTACAATGGTGAGATCTTGAGGAACAAGGCTCTGAAAGTCGGTTATGCAAAGTCATTTTTTCACCTGAACATCTATCTTAACGTCACGGAGAAGCTGTGCAGCAACTGTACCATACCTTCTCATCTCCCATTCACTTAGCTTTCCGTCCCGTAGTCTCATCAACAAACTATCTTCCTTAAGACGAGGATGATGTGTTGCAACGGCTTCCTCTTCCAACTGGTTTGGTAAATCATGGCATTCTCCGGCTGGGACTTTCGTCT…
>AT1G08160_1
AAAGAAGAAATTTAAAAAGAAACTCACTCACACACAATCAATCAAGGGCACATAGCAAATTTGCAGACAAATGGAACCAATTCAAGTGGACAATAATTCAAACTAAAGACGAGTTTTGCATAACACTCTCTGGAATCCATCCAACGAGCTCGCCGTAACGTTGATCAATACTGGCGTACACACAGCCTTCAACGTACGTCTCCTCGACCTGAAAATCCACGTCTTGTAGCTCACTCTAGCCGTTATATACACTTCCATTTCGATCGTCCCTTTCGATTTTTCAGCCCTCAAGTCCTTCGCATTGAACTTAGACAATGCCACATTGTGCGACACAAGCTGCGTCTCAATCTTCGCCTCGTTCTTAGGACGTTGCTTGAAGGGAGAGATCTCCTTGTGAGC…
>AT1G08180_1
AATAAATCTAACTAACAAATTGACTCACATCCACGAAACTTTCACACCCATGTGACCATGTCTAAGGTTCTCGAGCCCTTAGAAGAAGAAAATACAGTAGAGAAGAAACCCAGAAACCAAGAAGAAGAAGAAGATCATCAAGAGACATCGAAAGAAGAGTTGTTAGAATCTCTGTGTACACCAACTTCAAGCGATCACAAGATTCCAGAGGTGGAGACATGTCCTCCGCCGCCAAGAAAGCGACCGCGTGAGATTTCTCTGACAAGGAAGAAAAGATTGTCCAAAGATCTTCGGTTCTTCGAAGCTACCGAAGTCGGGAGCCACGAGGTAGAGACTTTATTTGTTGATAACCCAAATCATGTCCTTAAGAAACGGAGGAGTAATAGCGCCTGAATTAAA…
>AT1G08190_1
TCAGTTCAATCGTAACACTTTGCCACTCATCGGGAAATAATACAAAGGCACAAATTCTGGCACACATATCATATGTTTTCTTTATCTCTCGCCTTTCTCTTTTTGCTATAATTTAGAGGACTACAGAACAAACAATGACTACAGAACAAACAATGAACATTTTTTTCTTTAGGAAAATAATTAAATTTTCGAAGCACACCAAAAATACTTCACAAACACATGCACAAAAGGGGTCGCTACCGAGCGGACGCAGCGGCGGCAGTAGTACATAATATGCACCGTAAACGCGACCGCCCAAGTCTGTCTCCGTCACCATCTTCATCTTCTTCCTCATCCTCTTCCTCTTCATCCACACCGTTATCGTAGCTGTATTCATACCCCGACGAACCTTTGGTTGTC…
>AT1G08200_1
TGAACAAACCATTCCCTTTTTAGTTTCTGACAAATACAGGATATAAAGCTTCAACAACGAATTCAAAAACATTAACAGTAATACTATATAACAATGAAAACGTAAACTAGAATCAACCACCATGATATATCATTTGCTTAGAATGGCCTAAAATAAGGGAAGAAAAGGTTTCTGTTGGGTGAATTAAAAAAACAAAAAGAATGGAATTGTAGCCACCACATGATTTTGAGGTGTTTATAAGAGAGATGACCTCTAAGATGCGACTGGTTTTGAAGTGGCCTTCTTAATGGCTTCTGCATAGGTCGTGTGCTGGTAAGTTAAGGTTGACTCAAGTAAGTCCCAAAGCGATGTCTTCGGGTTCCATCCAAGTTGACGGTTGATAATGGTCATGTCTGGGAT…
>AT1G08210_1
AAAATTACAGTAATATATAAGATTACAAAGTCCAACCACAATGGTGTGAATGCTAGTAGAAGCTACAAGAAGTGAACAAAAAGATGGAGAAGTAAGGTTACTTGTAACAGGTAATAACTTCTTTTAAAACTCTCCGAGCCGCTCTCTCTCCACTGTCCAGTGTTTATAACGTCTTTGCTTCGTCCCCCTCTTGACGCTGAAACGTTCACCTCCAGAGAACAGTCGTATTCTGCCCAACCAATCCTTTGGTGAACTAGATCGTAGACCACCACTTTGTCCTTAAGAACCAAATCGCCAAGAATTGTTATACGACGATGCGACATTCTCTGGAAACCAATGCACCATATTGAACTTCCTGAACTAGAAAAAATCTGAAGATACCCACGCGGTCTTAAGACC…
>AT1G08380_1
AAGGAGATCAGTTTGGGAGAAAGAAGCAAAGAACCAAAAAAATGGCAGCAACATTTGCAACCCCATCGACGGTGATAGGCCTCGGAGGATCATCCATCACCACCAAACCCTTCTCTTCATCCTTCCTAAAACCAACAATTAGAGCCAAGAACCCTCTGAGACTCGCCGGGGCATCGGGAGGACGAGTCACTTGCTTTGAGAGGAACTGGTTGAGGAGAGATTTGAACGTGGTGGGGTTTGGGCTGATCGGATGGCTAGCTCCGTCGAGTATTCCGGCGATCAACGGGAAGAGCCTGACGGGTCTCTTCTTCGATAGCATCGGAACTGAGCTCGCTCACTTCCCAACTCCTCCAGCTCTCACTTCACAGTTCTGGTTGTGGTTGGTTACGTGGCACCTAG…
>AT1G08450_1
TGAGAGATTCTCAAAAAATGGGATTACCTCAAATTAAGCTCGGTTCTTTCTCCCTCTTCCTCTTCTCTTTACTCATTATTGCTCCATTGGCTTTCTCCGACATCTTCTTAGAAGAGCGTTTCGAAGGTGGATGGAAAAGCAGGTGGGTCTTGTCTGATTGGAAAAGAAACGAAGGCAAAGCTGGAACCTTTAAGCACACTGCCGGAAAATGGCCCGGCGATCCTGACGATAAAGGTATTCAGACCTATAATGATGCCAAGCATTATGCGATTTCTGCAAAGATTCCTGAATTTAGCAACAAAAATCGGACTCTTGTTGTCCAATACTCAGTCAAGATTGAACAAGACATAGAATGTGGTGGTGCTTACATCAAGCTCCTCTCTGGCTATGTTAACCAGA…
>AT1G08460_1
CAAAAGTTGTTTTCTCGTAAGCCTAACTAATTCTCAACAAAAAAAAGAAACTCAAAAAACAAAGCAGGATCGTGTGAATAAGCTGTCGTCCAAAAGAGCGTTTGCTCAACAAGTTTTTTGATGTATGCGATTTGGAGTGGCAGAAAGGACCAAACTTGTGATTCTTTAGCCATTTCAATCTACAATGGGACCTATGTTCCAAAAGGTCACAACACAACGAGGAACCACATAAAACTCATTCATACGACACATCTTCAAGTTCCTCTGAGACATGGAACAAATTCGGAGTGGTATCTCTTGATTGATTCCACAGCTGCAACAGCAATAGCTTCTTCTTCGGGATAATAAGCTATTGGATCCGATAGATGTGGTTCTGGAATCTTCAGCACGCCTTCTAGC…
>AT1G08465_1
GCATCGGGCTCTCTGCACCATCGTACCCCCCACCCATCTCTCTCTCTCTCCTCCTTCCTCTTTCTTCTTTGCTTGCCCTTTTCTTTAATTTTATTCTTCCAAAATCAAATAGTTCCTTCTTTGATCTCATTGGGATAACTTAAAGTTTCCATATAACCCAAACAAGAAGAGAGATATCATTGAAGAGAATCCACACAAAAAATGTCTGTGGATTTATCATCTGAGCGTGTTTGCTATGTCCACTGCAGCTTCTGCACCACGATTTTAGCGGTAAGTGTGCCATATGCAAGCTTGTTCACACTTGTGACGGTGAGATGTGGCCATTGTACCAATTTGCTCTCCCTCAACATTGGAGTTTCGCTTCATCAAACCTCACCTCATCCCATTAATCAAGATCTT…
>AT1G08470_1
TTCAAAACATCATCACCTCAGCCAAAGAAACCCCAAAGAAAATGGCCATGAGCATAGTACCCAAGATCTTTCTCGTCTTTGCGATCTATTGCGCTCTCGATCCCTTCAATCACAGCTCTATTTCCAAGTTCCCGGACTTTGAAACTTACAAGATTGACATGCCTCCGTTATCGTCGCTTCCCAAGGAGAGAGACCGTCAGAATCTGTTGCAGAATTCGGAGATCAGGTTTCTTAACGAGGTTCAGGGACCCGAGAGTATCGCTTTCGATCCGCAAGGTCGTGGTCCTTACACCGGAGTTGCCGACGGTCGAATCCTCTTTTGGAATGGTACTCGCTGGACCGATTTCGCCTATACTTCGAACAATCGGTCAGAACTATGTGATCCAAAGCCATCACTTT…
>AT1G08480_1
GAGGAAGTCAACGTTCTTTATGTTTTTTTTTTTTCAGAGACCATTTGGTTTCTTTCAATTTATGTCCTTAAATCTTCAAAACATTCGATGAAGCATGTTGGATTATTGAGACAAGGAAAACATGCTCCAAAAGCGAGAATAGAAAGGTTTAAAAGAGAAAGTCTGGAAATGGACAACTGTCACCATTTCATGCTGTTTGCAAGATACTCTGGACAAGAAAGCAGCATTCAAGTCTTCGTTTTGGATTCAGGACCTTCCTTGCCTCTTGCGTTCCCACCATTCCATGAACTTAACTTGGGCCGCCATTGTGTCCAACTTATAGAGTTGCAGCGTGTGGTGTGCGACTTCTTGCCCAAAGGTCCAACCAAAAACACCTCCTCCTAAGAACGACAATGCAGC…
>AT1G08510_1
CCTCCATCGAAAATAAAAAGAAGAAAATAACAAATATACAAAGGGTGGCCGAAACTTTTGAGAGGAGGAAATGAAATGGTGGTGGTGGTTGCAAGCAAGGTGGTAGCAGATATAGTTACAAAGGAACCAAATGAGCCATTGTTGTAATTTTTTTACGGTGTAGTGCCCCAAGTTGTTGTTGGTGTTTTACTACTCCACTCTGTTCTTCCTCTCACCACTTCAGCTCCTTCCTGGAGTCGGAGCAAATGCTGACACTCCACATCACCGGCTGTTGCGAGGTTACCGATATCGCAACCCGAAACTGCGGTGAGCGACTGAAGGACACTGTCTCTTCCGCATTCCCTCCGATACTCCAGAGTCATGCTTTTCAGCTTCTGCCTCTCCATTATTCCCACTGGA…
>AT1G08530_1
CAGCTTTCCTGAGAGAAATGAAATCTCTTTGCTTCGTTTCTACAGCTCCACCGGTTCGTTCGTCTCCATTTCTATCTCTTTCTCGAACAAGTTTGAATCGATTTACCCTCAAGATTCCAGCTACGCTCTACTTATCCCCTCCGAGATGCGGTTCGAGTTCTGAGGGATTGTTGGATTCCCATGGTGGAATGTCTAGGGCATCGATCAGTGTCTTGGCAGGTAATTCGCTTAACAATCTCAAGATGCAAGTGGGAAGCCCAATTTCCCTGCATTCAATCAATCCATTAGCCAAGCTGAGTTTAAGTGATCAGGCATTTCTTCTCTTGGCCTTCATCGCTTGCACGACTTCTGTGGCGTTCACAAGTCTTGTGATTGCAGCCATTCCCACACTTCTCGCCA…
>AT1G08540_1
TTAGCGGAACCTCCGTCACGTATGTTCCCGCCATCACCAGTTTTCCTCTCTCTCTCTATAATCCCTTCAACGGCCTTCATGGTCAGACTTGGCTTTCGAATTTAGCCAAGAACGAGCATGTCTTCTTGTCTTCTACCTCAGTTCAAATGCCAACCTGATTCCTTCTCTATTCACTTCAGAACTTCTTTCTCCGTCTCAAAGCAAATTAAGGGTTCAGTCTTCTTCCAACCGCAATGTGCAGTATCCACTTCACCGGCGTTATTAACTTCTATGCTTGATGTGGCAAAGCTTAGACTACCCTCTTTCGATACCGATTCAGATTCCCGAATATCAGACAGGCAATGGACTTATACAGGAACCATTGGTCCTTCCACTGAGGCAAAATATTTAGAAGCTTTA…
>AT1G08550_1
CCCAGACCACACGGAACACTCTCCTCTGAGTCTTATCCAAAGCATTTCCTTAATATCTTCTCCGTCTCTGTCTTTCTTCTTCCCGCGGAGCTTTCAATCTTTGGTAGTGCTTGGGGAAGATTAGATAGTGAAGCATGGCAGTAGCTACACAGTGTTTCACTTCACCTTGTCATGACCGTATTCCATTTTTCTCAAGTGATGATGGTAGGCTTGGAATTTCAAGAAAAAGGATCTATGGCACATTCTTGGTCAAGATTTTACCCCCAATCCAAAATGCTGATCTTAGAACAAATGGGAGATCCTCACGTCCGTTATCTGCTTTCAGGTCAGGTATCTCTAAGGGAGTATTTGACATTGTGTCATTACCATCAAAAAATGAACTGAAGGAGCTGAGCACTC…
>AT1G08570_1
ATTTTGCTGAGGAAAAAAAAAGCGAAATTTCGCTGGCGATTAAAGATTGCTGAGAAGACACGTCGTCTCTGTGAGAGCTTTTTCTTTTTTCTTCTGGTAAATTCTGGAGAGATATTGTTTGTTTTTCTTCGTTCGGTGGTGATTCATTAGAGAAGAATATGGCGGAAGTGATTAGCAAAACGAGTTTGTTCATTGGAGCTTGTGGGAATCATCATCAACACGGTGATGATTTCTCTGTGTCTCCTGTTAGTTTTGGTGGGTTTGGTCTGAAAAAGAGTTTCTCTTGTCTTAAGGTTAAGAATCAAAAGCCTCTTAGAAGTGAATTCCATGGAAAACAAATATTTCTCGGAGATGCTCAAACCGAGAGCTTCAAAAGGAGCTTCCGCTCATCTTCCATCA…
>AT1G08570_2
TGAGAAGACACGTCGTCTCTGTGAGACTTTGGTTTTTATTTATTTTTCTTCTGGTAAATTCTGGAGAGATATTGTTTTGTTTCTCTGTTCGGAGGTGATTAGAGGAGAATATGGCGGAGGTAATCAGCAAAACGAGTTTGTTCTTAGGAGCTTGTGGGAATCACCACCGTGTAGATGATTTCTCTGTTTCTCCGGTGAGTTTTGGTGGATTACGTTTGAAAACGAGTTTCTCATGTCTGAAGCTTAAGAATCAGAAGCCTCTTAGAAGTGAATTCCATGGAAAACAGATTGTTTTTGGAGATGCTCAAACCGAGAGCTTCAAAAGGAGCTTCCGATCATCATCCATCACAGCTCAGACAACGCTGAGGATTGGAACAGCTCAGAAGTGGTGGGAGAAAG…
>AT1G08580_1
GTCGAAGAGAGGGGTTTTGGGTCTAGGAAGATATGGCGAAATACAACGAGATCGCGAAGAAGAAGAGAGAGGCTAAAGCTGATAGAAAACGAGCCTTTCACGGCGATCCTCTCACCAATAAATTGAAGACCAGAGTTCCGGTCCCTTCCGTCTCCGGTAAACGTCAGAGAAAACTCCTTCGCAAATGGCGCCGAGAGCAGAAAGAGATGGTGGAGAAGGGTCTTGTTACCATGGAAGATGTGGAGATGGCTTCTGCTGAAGCTGCATCAGAAGACTCCAAGAAACCCCCCAAAAATTTTAGCGTAAAGAAGACCTTGAAGCTCAATAAACTAAAGAATAAAGGCAAAAAGAAGAAAAACCAAAAAGCCAGTGGTGAAGGATCTGCTGATTGTATGCTAG…
>AT1G08630_1
GCAAAAATCAAAACTTAAATTTGAAGAAGTAACCTTCTGGATAACCCAAAAGTGAGGAATCAGGGTAACAATTTTATTGAGATCCTTGGTCATAATTAAAAATTACTTAAGATAAACAATATTAAATAGACGATACTTCTTGACGATACCCAAAAGAAAAAGGAGAAGCATAATTCGGTTTCGCCAAATTAGATTAGGCTTGGTTCTTGTATCGTTTGCACTGCTTGTTGTAAGCAAGACAATGTGTAATGCACATCACTTGTTGTTATCTGGTGGTGTATAACCATTCTGATCCGGGATGAGTTTTCCGGGATGACGAGAATGCCATTCTCCTCTAGAGTCTTCCGCAGTTTCTCAGCCGTAAGTCTTGAACCATCCTCCATATCCATGAAAATCATG…
>AT1G08770_1
CGGCAATTTCAATTCTATAACACCAATTTGTCCAGAATTGGTATACATTCATAGGAACAAAATGAAACACACACACACACACGCCCAAATACAATACAAAGGATCTTGGGAATTCCAAAAAGCTTCAAGCAGAACCCAAGAAATGTTGATAACCGGTAACTCAGATTGGGGTATAACTTGTGGGTGGCCGGTTTGGACCGGATACGAGGCCACCTTGCCGGGCAGTTTCTTCATCAAGAAACAAATCATCGGTACTACGAAAAGCGCCGTGAGCTCCGACGATGAGCAATCCAATGACCAACGAAACCAGAACGTTCTCGCCCACATCTGTATACACCAACGCCAAAATCGTTACCAAGCTGAGTAAAACTAGCACGATCCGGTCATCTACTTCTCTCC…
>AT1G08780_1
TTACATAACATCCAAGAACATAATTTCAGATAGAAAAACATTTCAAAAAACATTTGATGTAGCCCTGTCACAATTTATGCATTTAACAAAACCAGTATGTTAAATTCGAGAATCCTGCCTTGGTCTACAACACTCAGTGCAATCATCAAACTGAATGCAGTATTAAAGAAACCAAGTTGGATCTTATTAATCTTCTTCAAGATTGATGGAGTCCTTGAACTTAGCATACAATACCTTCTTCAACGCTGCCATTTGTGACACTATTGATTCCTTCTCTTCCTCAAGCTTCTCAAGGCTTTTGCAGGTTGCCTCTTTCATCTCTTCTATCCTTGTTTCCACCTCTTCCCTCGGCACATGAGCAAACACTTCTCCGATTTGAAACCGCACCATCTCCTCATC…
>AT1G08820_1
TTCACTGCTTCTACCCACCCTTCCTTCCTTCCCTCAGATTAGTTTTTGCTGAGAAATCCATCGCTCTCTCTTTCTCTGTCGCTGCTTCTTCGCTCAATCTGAAGCTCCGTTCGTTCTTCGTCGGAGAGACGGGATGGAGAGATCCTGCTGCAAGTGGTAGCTGTTTGATGCTGAGTGATTTTGTCAAAGCAACATGAATATGCCGCTGTTGGATATTCAACCACGAACATTGAAGTTTGTAGTTGATCTGAAGAAGCAGAGTTCCTGCGTGGTACAGCTAACCAATACAACCCATCATTATGTTGCATTTAAGGTTAAAACCACATCACCAAAGAAGTACTGTGTTCGCCCAAATGTTGGCGTTGTTGCACCAAAATCATCCTGTGAATTCACTGTCAT…
>AT1G08930_1
CGAAACTTCCAAGTTCCTCACAACTCTACATTTCTTGTCTCTGCTTTCCAAAGAGAGAAAACAAAAAAACAGAAAGAAAAAAAAGGAAAGAAAGAAAGGAGAAGTTTTTGGGATTGAAATGGAGAGACAAAAAAGCATGGAAAAAGGGTTACTGAGGAAGAGCTTAAGCATACGAGAGCGAAAGTTCCCAAACGAAGACGTTTTCTTAGAAGCCGGTTTGCCGAGAAAATCGCCGAGAGAGTTTAAGAAACCCCAAAACGACGATGGTGAATGTCGTGTTACCGCCTCTGTTTTTCTCAGCACTTTCGTTGCCGTCTCTGGCTCCTTCTGCACCGGTTGTGGCGTCGGTTTTTCATCGGGTGCGCAAGCAGGAATTACCAAAGATTTATCTCTCTCCGT…
>AT1G08940_1
CTTCTCCATACACAAAATAGTAGCAATATACAAATATAATCATCATTCTTCATCATCAGTCCCATCTAACAAATCAAAATACTCATTGAGATGCAATGTACAACAATCGTTTGATGTTACACGACAACCATCAACACGATCCTTTTGATCATCAATCATATCTTTAGACATCCCCCAAGCCAACATCTCTTCTTCACTGTGGTGTATCGCGAAAGTGTACTCTCCGCTCGCACCTAACTCCATCACTCTGAACTCGCAGTTCCCAAAGTTGTTCAACCTCTCGAACTCTTCCACCGTCCACTTGAACCATTTCGTTAGAAACACCCGAGAAGTCAGTCCGTGGGACACGATCACTAGGTTTAGTTCACTTGATGGATCCACTTGATGTCTGTTCATGTC…
>AT1G09000_1
GGCCATTAACACGCATAAGAGGAAGAGTAGCTTTCATTTTCAGTCATGAACTTTGTGATTTGTAGTTGAATCTTTCTTTTTCTAAGCTGTATTCGGCTGGTTTCTCTCATTTTGAGAGCCAGCAAGTTCCAATCGCGTTTCATGAACGTTGATTGGATTATCGGTTCATCGGAAGTTTAATTTGAAATCGGAAAAGTTCGTTAACACTCGGTTCGTCGATCGCTTGTTTTCCGTCCTACCGCCGAAGAAGATAACCAGGAGAACCAGCCTCCATTTCCCGGTCTTCCCGTCGATAAGATCACTTCTTGCATCCGCAAATCGAAGGTTTTTATCAAACCCTTCTCCTCCTCGCCTCCTCCTGCTACCACCGTAGAAATGGCACCTCCGATTTCGTGGAGG…
>AT1G09130_1
ATTTTCGCGAGCTTCCGTCTCCAAGAGCTCTTTGACCATGGCGTCTTGCTTGCAAGCATCCATGAATTCTCTGCTTCCACGCTCTTCTTCTTTTTCTTCTCATCCTCCTTTATCTTTGAATTCATCCAGAAGAAGAAACTTGAAGACCTTTCGCTATGCCTTTCGCGCCAAAGCCTCTGCCAAAATCCCTATGCCCCCGATAAATCCTAAGGATCCTTTTCTCTCGACGCTCGCTTCCATTGCCGCGAATTCTCCTGAAAAACTTCTCAATCGGCCGGTAAATGCTGATGTGCCGCCGTATCTTGACATCTTTGACTCTCCTCAGCTCATGTCTTCTCCAGCTCAGGTTGAAAGATCAGTGGCTTATAACGAGCACCGACCGAGAACACCTCCACCAGA…
>AT1G09150_1
AAAGCGCTTGGGGATTTTTCGAGAGAAACATTCTCTCGGCTCTACTACCTCTCAAATCTCAATCGCCGATTGGTATAACTCCGTCCAGCCCATTTCTCCGTCAGCCATATTCTGCGACTCCGTCTCCGATCTCTCTCAGCCCGAAAGAAAGCATAGTTAGAAGTTGGAGACTATTTTCAGTCACACGCTTCTTCGGATCGACCCTTCTTCTAAACTTACCAAAGAAATTATCTTTCCTCGAACATGTTCAAGAAGTTTTCATTGGAGGAGATTTCATCACAAAACCAAGTAAAGGCATCTGTTCAGCGTAGGATCCGCCAGAGTATTCAAGATGAGTACCCAGGACTTGAATCAGTGTTGGAGGATCTACTTCCCAAAAAGATTCCTCTTATCGTAGTG…
>AT1G09180_1
CCATCTCAAAGCTTTGATTCTTTTCTGAAGAGCTATAGGACTGCGTTTGTTTGAGCTTCGATCTACGATAGTTTTGATACGAAGATCGTGAAGGTTTTAGTAGTATTCCCCTGGTTGTTTTGTTTTTGTGTGTTGTTAACATCAAATCTGAGGAAGACGAGGTCATGTTTTTGTTCGATTGGTTCTATGGAATCTTGGCCTCGTTAGGTTTGTAGCAGAAAGAGGCGAAGATCTTGTTCCTAGGGCTTGACAATGCCGGAAAACCTACTTTGCTCCACATGCTCAAAGACGAGATTAGTTCAGCACCAGCCAACACAGCATCCCACGTCTGAAGAACTCAGCATTGGCAAAATTAAGTTCAAGGCCTTTGACTTGGGAGGCCATCAGATTGCTCGTAGA…
>AT1G09200_1
TTGCTTAGAATTAATACTAAAATACTCCGATCGAACTTGAAATTTTACATTCTTTCACTCATTCTTAAGAAAGACCTAAGCTCGTTCACCTCTGATTCTTCTAGCGAGCTGGATATCCTTGGGCATTATCGTGACTCTCTTGGCGTGAATAGCGCAGAGATTGGTGTCTTCGAAGAGTCCAACAAGGTATGCCTCAGCAGCTTCCTGGAGAGCGGCGACGGCACTGCTCTGGAAACGAAGATCAGTCTTGAAATCCTGAGCGATCTCTCTCACAAGCCTCTGGAAAGGGAGTTTACGGATCAGAAGCTCCGTGCTCTTCTGGTACTTCCTAATCTCCCTTAGAGCCACCGTTCCAGGTCTGAATCTGTGTGGCTTCTTCACTCCTCCGGTCGCTGGAGC…
>AT1G09310_1
CCGATACGGTCTCAAAACAGAACATTCCAAAACACAACTTCAGCTTTGAGACAAAGCTAAAACTAAAAACCCCTCAAGAGATACAAAAAGAAACCAGAGCAAAGAAACAGAGATGGGCTTGGTTACAGAGGAGGTGAGAGCTAGGGCAGAGAAGTATACGGGAGATGAGATATGCCGAGAGAAGACCAAAGTTTTTCTCAAGGAAATAGCTATGCCCAATGGCTTATTACCATTGAAGGATATAGAAGAGGTTGGGTATGACAGAGAGTCTGGTGTTGTATGGCTCAAGCAGAAAAAGAGCATCACTCACAAGTTCGAAGAGATCGATAAACTTGTCTCCTATGGAACCGAGGTCACTGCCGTTGTTCAGACCGGGAAGATCAAGAAGCTCACTGGAGT…
>AT1G09310_2
CACAAAAGGTATGTTCTGAACCCGAGTGTTATTTCACATCCCGTATAAAGTAAAGTTGTATAAATTTCCCGTTTATTTTCTAAACCTTGTGGCAATCTCGGTAATAAGATCAGGAAACCAAGGGAAAACACCCAACAGGTCACCTATATATCACAAAGCTAAGTCCCTTACCTCTCCACAACACACAACTTCAGCTTTGAGGCAAAGCTAAAACTAAAAACCCCACTAGAGGTACAAAGAAACAGAGATGGGTTTGGTTACAGAGGAGGTGAGAGCTAAGGCAGAGATGTACACCGGAGATGAGATAAGCAGAGAGAAGACAAAGTGTTTCCTCAAGGAAATATCTATGCCCAATGGTTTATTACCATTGAAGGATATAGAAGAAGTTGGGTATGACAG…
>AT1G09400_1
CTCGAGTATCGACTTTGACTTTTTAACACCCAACCTCTTCGTTCCTCTGTTTCACGTAACTGGTAATCAAACTCCAAAATATTCTCTGAAAAATCAGAAAGGCAACACTAATCTGAAGTTCTTGAAGATAAGATCGATGGAGAACGGAACTTTATCGGCAACCATCTCCCTTCTCACTCCATTCTCGATGAGAAACTTCAATCTTACACACAGAATAGTTATGGCGCCGATGGCGAGAATGAGATCATACGGCAACGTTCCACAACCTCACGCCGCCTTGTATTACTCTCAGAGAACAACGCCGGGAGTTCTTCTCATCAGCGAAGCCACCGGAGTTTCCGAAACCGCCATGGGGTATCAAAACATGCCAGGGATATGGAGAAAAGAACAAATAGAAGC…
>AT1G09415_1
ACACGACGCTCTTCCGATCTGAAAAATCTGTATAGAAAAATACAATTGGTTAAAAGGTATTTTAACCACTCTTAAGGAGTTACACTAATCATATTCTCTTTCCTTGTCCGCCAAGACTTGTTGGATGCTGAAGAGCTTGCATTAGCTGCTTTTTCTTTGTTGTTGGCCTCTGCTTCATTCAGGAAAATGAAATCCTCTGGCTGAAACGAAGGGAATCTACAAACCCTCGCTCTTTCTTCTTCCTGTTTCTTCTTCTCCATGGAGCTGATGGCGTATTTCCGCATTTCCTTTGCGTTTTTAAGCAATGTGTACAACTTCTCCATCTTCTCTTCTTCGTCTTCAACCTTCTCCATTTTCATCTTCTTTCTGTCTCTACCCATTCAACCACTCTCTTTTCCT…
>AT1G09415_2
CCCTCTTCAAGCCAAACTAGAATCCAATGGCAAATTTGTTTTTGGTACATAGTTATTAACATTTGTTGTTGCTTGTACAGAAACCGAAGAGCTCTCTGTCTCTTGTGTACTACAGAGAAAGATTCAAGTCTAAACAAATGTTAGTCTCAGATCCGTCTTGCTTTTCCTTAGAGCCATACTCGTTGGATGCTGAAGAGCTCGTTTCAGCTGCTTTTTCTTTGTTGTTGGCCTCTGCTTCATTCATGAAAATGAAATCCTCAGGCTGAAACGAAGGGAATCTACGAACCCTCGCTTTTTCTTCTTCCTGTCTCTTCTTCTCCATGGAGCCGATCACGTATTTCCGCATTTCCCTTGCGTTTTTAAGAAATGTGTACAACTTCTCCATCTTTTCTTCTTCGT…
>AT1G09430_1
CTTTACCACACAAAAAAATCAAAGTACCATTACCTTTTGAAGTCTTATTGTACATTTCAAATAAGGATTTTTGACCGTTTGATTACAATTACACTTGCAACACACAATTATACAGTTTTCAAATTCACATCCAGACGGGAAAAATAAGTTTTAAAGAGCTTCTCATTTTCTTATGTGGAAAGAGAGATGAAGAACAGGAATCAACACAATCCCTCACTCCTCCCAATCTCCAGCTCCAGAGCTTGTGTTCTGCTTTTTAAACTGAAGGTGGGTTATGCATCAGGTAACATGATGCAGTCAATAGCTCGTTTGCATATTCCCGTCATCGTTGCTACTGGTCCATATACCTCTAGAGGAACACCCAGTTCCTCTCCCAAAGTTCGCATTCTAGCCAAACCA…
>AT1G09560_1
GAGACAATGAAGCTCAAATGCACACTCAAGAGATCAGTTATTGTTTTATTATGGAAGACAAATCAAAGGAAGAAAAAAAAAGATGTTTCCTTTAGCAAACAGAACCGGGAAAACTGTAATGAATTTGGAGAGATCATTTCTTGGGTTGGAACTTGGATTTGATGTGTTTGACAGTTCCTGGAGATGTCTGAAAGGCTTGAGCCAAGATGTTGTCAGGAACAGGAGGAGTAGAACCGAACAAAGTGGCACCAAGAGATTGAGTTCCAGGAAGCTGACTATTGAAAGCTGCAATAACAGAAGCAGGAAGATGGCCATTGTTCTTCTGGAAATGGACGAGTCCTTTAGGGAAAGCAAAGACGTCTCCTTTCTTGAGAGATTGAGAGATGAGCTTATTGGCCG…
>AT1G09630_1
CCCAAATCTATAAATCTCCTCGAAAAAAGTGTAGCCATGGCGAGAAGACCGGATGAAGAATACGACTACTTGTTTAAAGTGGTTTTGATCGGAGACTCCGGTGTCGGCAAGTCAAATCTCCTCTCTAGATTCACTCGAAATGAGTTCGTCTTAGAATCCAAATCTACCATCGGTGTCGAATTCGCTACTCGTACTCTCCAAGTGGAAGGAAGGACTGTGAAAGCTCAGATATGGGACACGGCTGGGCAAGAACGATACAGAGCCATAACAAGCGCCTATTACAGAGGCGCACTTGGAGCTCTCTTGATCTACGACGTCACTAAACCAACAACGTTTGAGAATGTAAGCCGGTGGTTAAAAGAACTCAGAGACCATGCAGATTCCAACATAGTGATCATG…
>AT1G09645_1
CACAAGTTTTGATAGTTTATTTCCAACCAGAAAACAATCGTCTAGAGAGGATAATGATGAATTGATGATGATCGGTGACAAGGCAGCTACATCAGTTAACCATCAAAGTGTGCGTATATATATACTTCAAATTTAAATGCCCATAAGTTCCACCTACATGATCAGACAAACGAACACAAACATACATGAGGCCTTTGTTGACAAATTTGCGTTTTTAATCTCGAAGACCTAATTCAACCTCCAGTTCATCATCTTCCTCAAACAGCTTCAACAGTCGAGCATACTGCTCGTCTCTTTTCTTCTTTTGCCATAGCTTGTACAGAAAGAACGAGAACATCGCCACAGCCACAAATCCGACCAGTATGAGGATTACTTTTGTGCCTCTTTTGCTTGAAGAAG…
>AT1G09660_1
ACTCTACAGTCCACACCTACTTCTCACGGAGAGAAGAGAGAGGTTTCTGAACTTTGAGATCGGCGTCAGATCCTCCGCCGCATCTTCTCTTCAGTATTTCTGAGTGTAGATGATGGAATCCGGCGCTGGTTTTGTGGCGATGGAAGAGAGGATCTCTCCTGGAAGTTTCTTCCAGTATCCTCTTTCTGGATTCCGTGCTTCTCCCAATCGATCCCCTTGCCCTCCCACTGATCGTGAGAGGTACTTGGCTGATCTATTGCAAGAGAGACAAAAGTTGGGTCCCTTTTTGCAAGTTATGCCTCATTGCTGCAGACTGCTAAATCAAGAAATCAGGAGGGTCTCTAGTTTTTCTGATCATGATAGATATGAGCATGGCAGTCCATTTAGATCCCTTAGCCA…
>AT1G09710_1
TGAAGGGCCTCCTTTACATTATATTTTTCTTTCAGTCATCTAATAAAAATTACAAATAAAAGCGCTCCAAAATAAAGTATCTGACGATTCTGTCAAAGAACTAAACACCCTGTCCGGCCCCTGTCACAGTTGCAACCTCTGGAGGTTTTCCGCATACACCACTCACTTTGATCGCCAGACCAACCTTATTGTTTACTTCAGATTTGGTTTTAGATTGCGAACCAGCTACGACAGTTTTATCAGATGGTTTATCCACCAACTTTCGGTTAGTGACACCGTGAACTGCAGTCTGAACTAGTGGGATTTTCCTAGGCAAAAGATTAAGGGACTGAGACTGTGTAGCCTGCTTTCCCCTGCCAATCTCCGAGTTTGTTGAGATCGTTTTATTTGTCTGGATCG…
>AT1G09740_1
TCTCTTGTCACTTTCCAAGAGTGAAAATCACAAAAATTAGCACAGAGAAGAGAGATCGAGAGATTGAAGAAGTCATGGATGTTTCAGGAAGCTTGACTTGCGTTGTTGTGGCGGTAGATGGAAGCGAGGTGAGTATGGAAGCTCTGAGGTGGGCTCTGGACAACCTCAAGCTCTCATCGTCTTCTTCCGATTCATCATTCGTCGTGCTCCATGTCCAGCCTTCGCCATCTGTCGCCGCCGGCGTGAGTCCCGGCACCATCCCTTTCGGTGGTCCCAGTGGTCTTGAGGTTCCTGCTTTCACCGCTGCAATTGAGCAACACCAGAAGCGAATCACAGATACTATCCTCGAACACGCTCATCAAATTTGTGCAGAGAAATCAGTAAATGTGAAAACCCAAG…
>AT1G09750_1
AACACAATCACATTATCCTAAAACCATGGCTTCCTCAACTCTCCATTTCTTCTTCTTCTTCTTGACTCTTCTCGTGCCGTTCACGTTCACCACCGCCACACGTGACCCATGTGAAACCGCAGCTCCCGACGGTTCCAACGATCTCTCAATCATCCCCATTAACGCCAAATGCTCACCTTTCGCACCCACTCACGCCTCCGCCTCCGTGATAGACACCGTCCTCCACATGGCCTCCTCCGACTCCCACCGCCTCACCTACCTCTCAAGCCTCGTCGCTGGGAAACCAAAACCAACCTCCGTCCCCATCGCCTCCGGTAACCAGTTCCACACCGGAAACTACGTCGTTCGAGCCAGACTCGGCACTCCTCCACAGCTCATGTTCATGGTCCTAGACACTAG…
>AT1G09780_1
GAAAAACTTGCATATTGTAAACTGAAATTAACGTGTTTGGCTAAAAGCCAAAATCAAAAATACAACATGTCTGTGTGTAACACTTATTATTAGAAAACAACGTAACATAGTTAGAGAGTTTCAGCCCTCTTCAAAACTGATTGGGCTCTCGATTCTTCTACTCCACTACTTCAATTAGGGTGGGCTCATAGTCATCAGGAGCCACAAATCCATGGAGGTTCATTACCGTTGCAGCTACATTCGCAAGCCCCGGTGTTTCCAGATCTTTACGGAATCTCACTCCTTGAGACAAGCCAGGACCTCCAATGGCAATTGGCACTGGCTTGAGTGTGTGAGAGGTTAAAATCTGAAGCTTCCCTTCCTTATCCAAAGCAGGCTTCCCAGATTTATCCCTCTTCA…
>AT1G09800_1
ATCTAAACGCCTCCATATTTCTTAAACCTGAGGCAGTAGCACGGAGCTCTGGTGAGAGAACAAACATCGGTGGGTGAGTGATAATGTCCGATAATCTGAAGCATCCCCTCGATCTACAGCTTCTTAGGAATCACTCGAGTGATTCCGTGAGAATCGAGGGATTCAGTGACGAAGAAGAGGAACAGGAAGGATTGGTCGTCTCGGAGTCGGAGCTGTCCATGAACCCAGGAAATCCTAGATTGCAGCGTTACTTGGTTGCCATCGAGTATATCGGAACTCGTTTCTCCGGTTCAAAACAGCAAGCTACGGACTGCACCGTCGTCGGTGTATTGCTGGTTGTTGTGTGTTTGTAATTTCTTAGATTTTTCATCTCCGCCGTTGGAATGTTTTCTACATGTG…
>AT1G09812_1
AAAAATTACAAAAGAAGAGTAGTAGCTAGTAATATTTAAAGATGGAGAGGCCAATGAATGCCTTCTCTCCGACAAGGTAACGGAGCCGGCAAAGCTATGTGCGACGGCAACTTCTCCCCTGGCATCACTACCGATACATCCACCACCGTATTCACCGGAACCATGGATGCTTGATCAGCAAGTTTCTGGAACTGACTGGACCCATCTCTCTGTCTTTGTGTGATCCGATGTGGTGAATCAAATGAAGAATTCTCAGGCCTGAAGAGATGCTCGAAGATGGCCATGATCAAGAACATGGAGATGAGTATCGCCGTAGCTACAAACCCAAAGGAGATGGCATTCATGGACGTCGACGATCTCCATGGCCCTTCACTCTCTCCATCTCTGGAACTGTATATG…
>AT1G09815_1
CTTCGATTATCAAGATTGCATTCCATTACCAAGTTTTTAACATAATCAACTGAGACTAGAAACATCGAGGACACTACATGTGGGTTGATCCAGCCAGTGGCTGAACCAAACATCCCAACCACAATCCACAAAAGACAAAGTTTTGCAAGTCATACAAGGGCATAGATAAAGATTAAAGAACAATTAGACACGACCCTGCCACAGACAGTCTTTCTGAACTTTCCCAGTTTTCAAAAGCTTCTCGATTTCATTGGGAGGATTCATCCCAAGACGCAGTGCACGCTCCCATCGATCAAGTCTTGTCATACCCAAGCACGGACCATAAGCAATGTTCATGTCAAATTGTCTGAGCATCTCCTCCTCCTTGTCATAATCCTCATTGAGATCGATGGAGCCGTG…
>AT1G09815_2
GGAAAGGCGATTCAAAGATTCAAAATTTGAACTGCAGAGAAAGAGGCTATGGCGACGATGGCGAAGAATATGAAGGGTTTCTACAAGCAGACGAAAAGAAATATCACCGAAGTTATCTCCAAGTCCAAGCCTTCTTCTTCCCGGAAAGTCTCTCCCAAACACGCGGCGGCTCAAGATTCTGATGCTACGCATCCCGCGGCATTGATTTCACACGGCTCCCTCGATCTCAATGACGATTATGACAAGAAGGAGGAGATGCTCAGACAATTTGACATGAACATGGCTTATGGTCCGTGTGTGGGTATGACAAGACTTGATCGATGGGAGCGTGCATTGCGTCTTGGGATGAATCCTCCCAATGAAATCGAGATGCTTTTGAAAACTGGGAAAGTTCAGCAA…
>AT1G09830_1
AAAAAAAAAAAAAGTTATTTTGAATCATCTCTTAACGGATTGGAGTGAGTTTTTAAGTTTTGGTTTCTTGGTTTACAAGCCATTACAACAAAGTTCCTTCTCATCACTCTTCTTTCGTCGCCACTTGTTTCTGGCGAAGCGCTCTCCAACCAATATCATGCCTAAAGAAACCTCCAGGCCAGTTGATCTGTTGAACCACTGAATAAGCTCTTTCACGCGCCTCTTCCAAGTCGTTACCCTTCGCCGTGACTCCAAGAACACGTCCCCCAGTGGCTACAACATTCCCCTCTGAATCAAGATCCGTTCCCGCATGGAAAACCTTCACTCCAGGAGCAACCGTTTCAGCTTCTTCAAGGTTTCTGATAATTGATCCTTTCGCATAAGCACCGGGATAACCAT…
>AT1G09850_1
TGCAAATGTCCTTTATTGACTCAGAAGTTGTATGCATTCAAATGAGAGACTAAAAATACATCTGTGATGATATATATATCTCAACAACAGCTACAAATAATCCCCTCGCAGATACATATAATCGAATTACGAGGTTTCTGTGTGGATGAGTTTGAAATTTCTGTAACATATGCGTAAAACTTCTCTCACATAACCCATTCCTCGAATCTACCAAGTTTATTTGAAGAATCCTTCTTCCAGAAGGGCTTGATTGCCGTGAAATTCCCGGTTTTCTTAAGGCAGAGACTTCTGGTTGTATCACAAACCGGGTAATCATGTGGACAACAATGACGACCATCCTTGCAACACACAGCGGATTCTAGCTCGCAGCATTTCCATGAGAAACATAAACCAAACAAG…
>AT1G09920_1
AAGGATTTGAGGCAAATTTACAGAATTACACACAAGCTATGCCTCTCTCTACTCAGGCTTCCTCTGGAAGAAAAACGATCCTATTAAGACAGCTATTCCCGTTATCGCTATAGTGAAGAAAAGCCTTTTGTGCGAAACACCATTCCCATCTCTTCGTCTCCTACCATTTCCATCTCCTTCTGCTGCACTCGGGATCCTTCTAGATGATTCGACATTGTTGAGCACAGTACCAGGGCATTTGGTTTCATGGTTATATCTTTCTCTCAGTCTAACATAACTGTTGCATTGATAACAGAGTTCCGTCCGGTTGCCACATACTTCCTGATGCTCAGCAAGATCAACTGCAGGCAATGGAAACTCACAGAACTCACATGTTACAATCCTCTTAGGGCAAATTTC…
>AT1G10030_1
TTCTCATACTTCAATCTGACCAGATATCAGGTTCAAGACTCCATCAAAGATGTCAAAAGATTAAGATGAAACAATGATCAACAGCTTTAGGAATCGAGCAAAAACTCACTGATGATTCCAACTTTTAGAACAGCTAAAAAGAAGAAAGACTTGGTTACATGCATTCAGGCTAACATCATGAAAGTTTGGTGTGCGGTTGTTCAAGGGAATTCCACTCCAAGAGCATCCACACAAGCGATGTGCCTGCAAAGAAGGCCACAGTTGAGAGATTTGCGATGGTCATCGTGTGGTAAAAGAGGTATTCGGTCAGAAAATGGCCTAAGGCATAGATAAAGGATAGAAAGGTAGCCAAGTATAATGGTTTGTTTTCGGGGTTGAATGCACAAAGAAAGCAGAGAC…
>AT1G10070_1
TAACCACTTTTGTACACGTAGAAGATGTTTTTTAGTAGTTTTGTGAAAGACAATGATATTACTAAATAGAAAGGAGCAAAAGAGCTTTCTGTTTCTGTCTCGTAAATATATTTACATTAAAGTGTTCTTCATTTTTGTGTATACACAGCTTAAAATGTAGATTAATCTCCTTGTGACAAAATGCAGAGTGATATTGGTTTCTCAGTTGATATTTGTGACCCATCCCTTGTTATCTTCAATCAATCCTGTCTGGATACCAACAAGGACCGAACGCAATTTCTGGCTGACAGATACATCCCCGGCTTTATACTCTACTCTTTTGTCCTGATATGTTATAGTGCCCACAGGAGCAACTACTACAGCCGTTCCAGTGCAGAAAACTTCATCTGCATCCATTAC…
>AT1G10090_1
AAAAAAACAAAAAAACAAATTATTTGAATTTATTTCCATGTTGCAGAGTTTTCGAACTTGAACGCGAATTCTCCGCGGAATTCAGTTATAAGCAAGAACTTAGGGCTTTTGATTCATCGGGTTTTGCCTACTCGATTCCTTTCAAGTCAAAGCAAGATCTTTTGACGACCTGTGTTCTTGCTGTGTTGTTAGTCAGCCATCTGCCTACGCCCGTGGACTTTGAATAGCTATTTTGTTCTTCTCTGCCTTCATTATTTAGTAAGGCAGGGTTTGAACTAAAAGTGAGATGGATATCTCAGCACTTCTAACGTCTGCTGGGATTAATATAGCCATATGCGTAGTACTTGTATCGCTCTATTCCATACTAAGAAAGCAGCCTGCCAATTATTGTGTTTACTT…
>AT1G10140_1
ACCCATCATTCAAACAAACACAAAAACAAAACCATTTTTCCCAAAAAGAAACAGAGCATGAGCAAGAGAGGACAAAACCAAAACAAGTTCTTGAGAATAATCTCAACACCTCTAAGAGCCTTAGGCAAGGCACGTGATTTCTACGTGAGAAGCATCACCGGCTGCGCAGCTCGGACTCAGTATTCCTCCTCCGCCTCCGTATCAGCTCCTTTTCCGAGAAGCCGGAGCTCCTCCGCCGCCGCCTTCTCCTCCTCCGCATCTTCTCGGAGAACCACTGATTTCGGGATTGACGAAGATTACAGCGAGCTAGTGAGAGCCGCGTCGGTTAGGAGTTTAGGGCACAAGAATGAGATCGACATGTTGATACAAGAGAAGCTGCAACAGCAGAAGCAACAGAAG…
>AT1G10155_1
ATGGGTGGGTCGAGGCTATCTCAACCACATTGACAGTTCCGAGCAATCGAAGGTTTATGTTCGATGTAACAGGAAGAGTAACACTAGAAACGACAAGATCAATCATCGCATTTATAATGTTGAAGACATTTCAAGGTTTCAGAAAAAGTATCAACGTGGTTCATGAAAAGGTTACAGACAGAGGAGGCCAAGTAGTTAAATATGTTGGAGCCAAATCTTCTGTTATACTCACTGTGTGCCTCGCGTTGTACTTGCACATCATAAGCGGCTGCGTTCGGAATTCTCCCATTGGCGTAAGCCAGCATTTTTAGTTCTTCAGATGAAGGACGGATCGATTTGTTGGATATAGATCTTATTTGGTTAGGTACACAAGATTTATCAGCTCTTTGTTTATAATTG…
>AT1G10180_1
TGAGAGTCCAATACATCAGTATCGTGCTTCTTCGGCAACCGTGTCTGAGACAGTGAGACTCCGAGGAAGACTGAGGGAAATAAACAGATAGGGCGACGACATGGAGAGCAGCGAGGAAGACGACGAGTACCCATATATCGAAAGCATAACTCCTCAGTCAAAGATCGATTCCGTTCACCAGTCTCTCACCGAAAAGGGAATTAGAAAGCTCTGCTGTGAGCTTTTGGATTTGAAGGAAGCTGTGGAAAATATGTGCGGTGATATGCGTACCAAGTACCTTGCTTTCTTAAGAATATCTGAAGAAGCGGTGGAGATGGAGCACGAGTTGGTTGAGTTACGGAAACATATATCTTCTCAGGGGATTCTTGTGGAGGATCTGATGGCTAAATTTTGCCGTGA…
>AT1G10200_1
TTTGCTTCATCTCAAGAAACGCAATAAAGAGAGAACAAAGATCCCAGAATAAAATAGCATATCAAAGACAAAAAAAACACATACTTAAGAAGAAACAAAACCGATATATGTTATCGATCGAGAAGTAGTGACAGTTTTGATTCTTCGATGGTCAAAATCATCCAGAGAGATTGAACTGTTTCTTTAAGCAGCGACGACTTTGTCCTTAGCGGCATTATCTCCTCCTCCTTCGAGCTGGCTCAAATTTCCTTTCTCCTTGATCAGCTGAATATGATGATGCTTGCAATAAAGCTTCCCTTCATGAGCTATGTAGTTCGAAGGACTTATCGTACAGCCTCCATGTGTACACTTGAAGCAGCTCTTGTGGTACAATGTCCCATTCACCGACACCTTCTCAAT…
>AT1G10310_1
CCTTATCCATAACACTCAAGTTGAAAACAAATGTGTAGCTTAGTTGTTAGACTGTGAGAGATCCGCCATTGTCACCTGCTGTAAGGTTCAGAATCATCGTAGCAGCCTTTACAGCCCAAGCATCAGGAGCTTGATACAAGGAAGCTGAGTTCCCAAAGCAGGAAGTGAGTAATTCTGTGTTGATCACGCCTGGATTCAAAGCAACCACTGCCATTCCTTCAGCTACCTCTTTTGCCACTGCTCGACTTAAACCCTCAATCGCCCATTTCGATGCACAGTATGGTGCAACCAGGGCAGCACCAGATCTTCCCCATCCAGAAGACATATTAACAATTATCCCTTGCTTACGTGGGAGCATCAAAGGGATAAAATGACGCAGCACATTTGCTACTCCTTTAA…
>AT1G10340_1
GCAAACGAATTTTCTTACATTTGCTCTAAATTTCTTGAGAAAAGATGCAGCCGATCTTCCATGCGATCCTTAACAACGACCTTCCAGCTTTTCTGGGTTTGTTAGAAGAGAGAGAATCGTCGCTGGAGGAGGTAAGCGAGGTAGAACACATGAACAACACGGCTCCTAGACTCATTGCGGAAAAGACACAATCAATCGGCCTTGATGTACTCGATTTCGCCATATCAAGTGGATCCACTTGTTTTGCAGGGATTATACTGGAGAGATTCCCAGACCTAGCTAGGGAAGAAGCTTGGGTGGTTGAAGGCGGCTCGCCATCAACGCTACTGCATCATGCGTGTGATAGAGGAGACTCTGAACTGACAAGTGTATTGTTAGGGCTCGATCAAGGACTCGAAG…
>AT1G10360_1
AAGCATTGTCACAATAAACATATCCAAGTGATCTCATTAATTGGCTGTGCTTAACTTGATGTTTTATTCCATTTGATTAGAACATAACTCACATCCTAGTAAACCATTTTCATACTTCCACACCAACATAACTTGCATCCTAGTAAACCAGTTTCCATTCCTGCATCCAATTTTGCAATTTCAATCCCCAAATAATATATATTTAAGAGGATCCACATCCTTGGCTTTAGGCTTGCGGCTTAGGAAAGAGCTTCCTTGCAAATTCAGCGAGCTTTGTAATCTCCGGCATGATAGGTTTGACAGCGGGATCATTACAGAACCGCTCTGCCCATTTTGACAGAGAAGGAGTCTTGATCTCATCAAGAAATTTATGATTGGCATCCAACTCGACGACTCTCA…
>AT1G10370_1
TCTCTCTCACACGTTCACACGCACCAAGTCCTCAGTTTTGGATCTTGAGGAGAAAATGGCAAGCAACGAAGTGAAGCTGATCGGTGCATGGGGGAGTCCCTTTGTGATGAGGCCGTGGATTGCTCTAAACCTCAAGTCTGTTCCCTACGAGTTCCTCCAAGAGACGTTTGGGTCTAAGAGCGAGTTGCTTCTTAAATCAAACCCGGTTCACAAGAAGATTCCGGTTCTGCTTCACGCTGACAAACCGGTCTGTGAATCCAACGTCATCGTTGAGTATATCGATGAGACTTGGAGCTCATCTGGACCGTCCATTCTCCCTTCCCATCCTTACGACCGGGCAATGGCTCGATTCTGGGCTGCTTACATTGACGAAAAGTGGTTTGTCTCTCTAAGAAGTTT…
>AT1G10470_1
ATTAAAAGTAATATAGGAAATTCGAAAAAGCTTGAAGGAAAAGAAATAGGCCCACGTGGATATCTATAAATTGACGGCGTCAAGTCAACGGGCAATTAAAAACACCGTCAAAGGTAAAAAAAAGTTAACGGAGATAGATATTACACGGCATCCCACAAAAGTACCCACTAATCTAATCCGGGACTCCTCATTTTCTGCCGTCGTATCGGCGATTCCTCCGGCGACGATGTCAACACATCGTCATCTTCATTGTCTATTGGCGACGAAACTGGCGAGGAGGAAAACATCTCCACCGGAGATAACGGCGGAGAAGAATCCGACGATTCAGGCGAGATAGTCAACGGCGGCGACGATTCAGGCGAATTAGTCAACGGCGGAGGAAGCAAAGAGTTGAGGGAA…
>AT1G10500_1
GTTTGATCATCACAAAGTGAAAAAAACTTACAGATTCTGTTTGGGCATTCTACAACCATAGTACAAAGTTTTCTATTAACCATAACTATATTATTTTTGACTGCAATATGTCAAACTGGTTCACATCTCGGCAGCAAAAGACTTCCCACATCCACAGGTTTGTGTAGCGTTAGGGTTCGAGAAAGAGAAGCCTCCACCAATTAAAGCATCGCTGTAATCAAGCTGCATTCCAAAAAGGAAGAGCATGCTCTTCGGATCACAAACTATAGTGAATCCTTCGTATTCAATGGTCGAATCATCTGGTCTTGCGTTTGCTCTATTCTCAAAGTCCATCGTGTAAGACATCCCCGAGCATCCTCCCTGTTTGACACCAATTCTCAAGCACAAATCTTCCCCACG…
>AT1G10522_1
TTCGACCATCAGGTGAAAACAGTTGATGCAACAAAAGATTATAACAACAGAGCTTATTAACTACCAATATCTGCAAAATTCAGAGTTTTACTGAGGACACTTCTATACTCTGATACATCACTACTGAACTAAATAACTCGACGGACTATATTTTGATGCTTCAAGGACTAATCAGTACCGGTCCACTCCTTCCAGTCCTTGTCTACATGATCCTGAGCCCATTTAATAGCTGCTCGTGCAGCTTGTGGACCTCCAGGCAATTCCCTTTCATTGAGAGTATCTGCCATGTCAATGAAAGGTATGACCAAGAGTGTACCAGGTCCTCCATACTCACTGCGCAAGAACGTCACGAAGATCTCAGTGCAGATTCCGACAATTTCATCAACAGAGTCTTCAAAA…
>AT1G10580_1
GCAAAATCTCTGTATAAGTTTCTGAACAGTTGTGGGAGCAAATCTGGCAATCGTGAGATGGATCTGATTCAGTCCTACGACGAAGAAGAAGCCGTTATTTCCTCGCCGGAATCTTCGCCGCCTCGTATGTTAAAGGCGAAATCATCGGCGCCGGAGGTAGACGATACGGCACTGGCTCTCACGGTGGCTAACGTGAATCAATCAAAATCGAAGCCAATCAATCCGACTCAACACGCCGTCGTGTTTAACCCTACTTATGAACAGCTCTGGGCTCCGATTTACGGCCCTGCGCATCCGTACGCCAAGGACGGGATCGCACAGGGGATGCGGAACCACAAGCTAGGGTTTGTGGAAGACGCATCGATTGGTTCCTTTGTGTTCGACGAGCAGTACAATACG…
>AT1G10590_1
GTTTGCATCGGTTAATGCAAATCAAATGGTTTTTTCAATGTATATCTGATGTTACAACTTCATTGTTATAAGAACAGAAACTCATTGGACCAAACTCGGCTCTTCGTGATAGTATGCCTTCATAAAAAATTTCCAAGTAAAAAACGAAAACAAGAGACTCAAACCCACCTGCAAATTCTGATACCAAAACTCAAACCAAAGAGGCTTTTGCTTCTCCAACTAGAAATACGTCTTCTTGAGTCACTCTGCATTCGTTTGTGGAGGAACCATATCAAGCTTCGACGCTCACAAGCTCATACTCGATTAGCGAAAGATTGTTATCATCCTTCACGGTTATGTCTCTGGGCTCCTCTGCAACTTCAACACGCCCCCATCTGTCAACTGCAAGCCTCATTGACC…
>AT1G10630_1
TTCAAACATTCAAGAAGAGTACGCAAAAAGGAGAAATGGTGAATGTTCAACATGAAACAAATCAATCAGGTCTTAAACCACAAGAAATAAAGTTGACTCCGGAGAAGAAGCTTTCAATGCTCTCACCAAAAATATCTGGTCGAGCTAATCTCAAGCTTTGTTAGCAATGTTGTTGGAAAGCCAATCCAGACCTTCATAGAGCCCTTCACCGCTGGTTGCGCATGTGCTTTGGATGTACCAGTGGCGTTGCCGGAGAGAGTGAAGGCCAAGCTTATCAGTTATCTCAGCAGCATTCATTGCGTTTGGAAGATCTTGCTTGTTGGCAAACACAAGCAGTACTGTGTCTCGAAGCTCATCTTCATTCAACATCCGGTGAAGTTCATCTCTCGCTTCAACAAC…
>AT1G10657_1
AACCGCTGCAACATCAATATCGCCTACATGTTTTGTTCCTTTCCGTTATAACTCATAATTCCCTTCCAAAGTTCTTGGATTTGTCCCCAAATCAATTGAAGATCTAAGAAGAAGAAGAAGAACGATCTTCAAAGGAGTAATTAAGAAGAGGAAGAAAATGTGTACTCATCATGATGAATCACAACACAACCTCCCTTGTCTCCATTGCCAGCCACATACATACCTTCGCATGGTTCAGCATATGATAGAGAGATGCATTCTACTCCGTATGACTCGTGATGAATGCGTCAAGGCGTTAGACCACCACGCAAGCATTCTACCACTCGTTACGCTCACCGTTTGGAGAGGACTTCAAAGAGAAAATAAGGACTTCTTTGAAACGTATGAGCATTTCGTCTC…
>AT1G10670_1
TCGAATTGGTGAGCTAACTACCGAACTTGAAGCTACCATCCTCTCAACGTTTCGTTTTGAAATGGCTAGGAAGAAGATCAGAGAGTATGACTCAAAGAGATTGGTGAAGGAACACTTCAAAAGGCTTTCTGTCAAAGAGCTTCCTATCAGATCTGTTCAGATTAATGAAACAACTGATCTAAATGAGCTAGTAGAAAAGGAACCTTGGCTCTCGTCCGAGAAACTGGTGGTGAAACCTGATATGTTGTTTGGAAAGCGTGGGAAGAGTGGTTTGGTTGCCTTGAAATTAGATTTTGCTGATGTTGCCACTTTTGTGAAAGAGCGTTTGGGCAAAGAGGTAGAGATGAGTGGATGCAAAGGACCCATAACAACATTCATAGTTGAACCATTTGTTCCACA…
>AT1G10730_1
TCTAAAACAACTTTCACCGCAAATTTCATCAGCTAAAATATTTCAATCTTTTTCCTTTTTTTTATCGATCTTCCTCTGCTTTGTTTCGTTGACAATGGCTTAAATAAAAGTAAAACAAAAAAACAGATCTCACATGAGTCTCAGTTCGTACTCACCAGCCATGGTTATATATCTCACCCATGGAAGAGCTTGGTACCCACTCTTCTCAATGATCTTCAGGTATCGAACCTGTATTCCTGAAACTGTGAAGTATGGGATCTCGAATTTGACACGGATTGGAGCTTTTCGCTCAGGTGTTGCTTCCTCTGCGGTTATACTTGGAAGATGGAACTCTGCTCTCAACATATACTCCTTGTTCCCTGGGAAAGATTTGATTTTCCAGACCAGTGCATCTTTTTC…
>AT1G10865_1
TTCAATAGCACCTGGTCCCATGTGATACAACTTTAAAGAGGAAAAAAAGAAATCAAGTTGAGTATAGGAACAAGCCTAACTTGATATTGACATGGTAAAGACCCTGCTTTGCCCCTTCATATTGTGCTGCAACTATGAGAAATCAAAGGAATTGATAAAAACAACAAAGCGAAAATGTGATATCGAACAAGCAGGTACTCAGTGTCCAATATCTATCTCTTCTGTTAGTAACCTTTGTTTCCTCGAATCCTGGCTCTCATGTCTACCTGTCCTCTTTTACAATTGAAGTAGGTTTCCCTTAGGCCAACACACTCACTCGGTATACATGGGCTTTTTTCACCAGCGCAGTCCCTAAATGACCGTTTCTCGCCCTTGACACACATGGATTCACTGAGACAC…
>AT1G10890_1
GCGCTAACAACAATGATCATAAAGCATCTTTGAGAGGAAGAAGATGCATATCATCACAATCCTTTAATCCTTCATGCATTCACTTGGAGCTTAAGGCAAAAGATAATTTAGGGCGTGATTTGTTTTTACCCAACAGTTTCATCTGTTTGAGACGCTCTTCTTCCTCTTCCGCTTTCTTCCTTCGCATCGCTTCTTCTTTCTGTCGTTGCAGCTCCTCGAGCTCCCGATACCGTTCCTCCTCTTTCCTTTGCCTCTCCATTGCTTCTTTTCTCTGAGCTTCTTCCACTCTCTTAAGGTTCTCCTCTGCTATTCTCTCCCTCTCTTCTTTCTCTAGTTGCTCTCTTTCCTGCGACAAACACCGCATATCGCCCTCTTTTTCTTTAGCCTCGATAAGAGAAG…
>AT1G10950_1
TATAGTACACCCACTCATTTCTAATCTAAAGAGAACAATTCACTTACCAAAAAGGGGAAAAAAAATAAGAAGAAAAAAAAGATGAAGAGACAAAAAGCCCCCATTGGAGAATATATATGTCCCTTCAATATAATATATAACCTCGTAAGAAGCTTCCTTCTAATTGGATTTGTTTTCTCCATTTTTTTTCGTTTACCTCTTCTAGTCGCACTTGATGTTTCTGTAGATCCTCCTTACAAACAGATTTGATCCCAAGTAGCCAACAGCTCCGCATAGGATTCCAAGGCCAAGACAGAACATCATGGTGTATCCAAAGTAGAAACTTGTCTGGAAGAATCCAGACATCTTGGTCTTGACGGAGTAGTAATAGATGGAGTATAAGTAGACATAGACAGCCGT…
>AT1G11090_1
AGCTCAGGAAAAACCAATCTCTCTCTCTCTCCTCGATGTCTGATCACCAGCTTGCAACAGAGATCAACTTCTGGGGAGAGACTTCAGAAGAAGACTTCTTCAATCTCAAAGGCATCATCGGCTCCAAATCTTTCTTCACTTCCCCTCGAGGTCTCAACCTCTTCACTCGTTCATGGCTTCCCTCCTCTTCCTCTCCGCCACGTGGCCTCATCTTCATGGTCCATGGCTACGGCAATGACGTCAGCTGGACTTTCCAATCCACTCCCATCTTTCTCGCTCAGATGGGTTTTGCTTGCTTTGCTCTCGACATCGAAGGTCATGGCCGATCTGACGGCGTCCGCGCCTACGTTCCTTCCGTAGATCTCGTCGTCGATGACATCATCTCTTTCTGCGATTCGA…
>AT1G11200_1
TTGCAACAGAACATCAATAACATTCACATTAACCAAAAAAAAGCAAAATTCTTCTCTCTTCTAAATTTGTAAAAGGGTATTCTCTCTCAGAATCAATCCCTCTTGTTCATTCTCATTTTAGCTTCGGTTTCTCCACTGTAAGGAGCAACGTGAAAAGCGTATTGTTGCATGACGGAGAAGACGATCATCTCAAGACACACAAGCACGTTTTGCAGAGCTTCCTCAAGCTGATCCACCTCCAACCAGAAATGATGCGACTTTATTAATCCCAATCCCACCAATATCTCCAGCACTATTCCCTGCCAAAAGCAGAAGAAGACGATCCCTTTGATGCACATGAACTTTGTAAGTGGCTTATGAGGCTCCAACTCTTTGGCAAAAACATGGTAGAATTTCACC…
>AT1G11240_1
TAAAGTGATTGTAACATTACAGATTTGATTAATAAATGTGATTGTTACTACAAGACTCAACATTATCCAATTGCTACCCACAATTTTGACAGCAGAAAACGATCCAGAAGCTTGAAAATCCGAATCATCAGAAGCTCCAAAAGCATCACATTCAAAGGACAACAGAAATCTCTATTCCTACCGCGAAGTCTTGATTCCTCTTGCTTGTTTCTTCTTATCCCTTTTCTTCATAGTTTTGGTGCTTGACCGTTTCCTGCTCTGCTTCATGGGTTTGGTTTTCCTCACAGGCACAGGCTGCTTTGAGGAGACTCTGGCCGTGGAACCAGATTCTATTGATTGGGTCTTGTCCTTGCGAATAGGCTCATCCTCTTCACGAGATATCTCGCTTGTTGTCACAGT…
>AT1G11310_1
TATATCATCTATCTATATAGATAGTTATGTCTCATACATCTATTAATGTACAAAAACTCTGTTCATATAACAAATTCCCACTGTACGAAATCAAATATAAAAATCAAGAATCATCATCTCTTAAAAGAAAAATCGCTTAAGCTTTTGCTAGTCCTTATTGGAGGAAGTTCCACAGATGCAACAACCGGCTTCTTTTCTGAGCTTTCATGCGCAAGATAATGATGTGTGGAAGTTTCAGCTTCTTGGTGTTGAGACTCAGGATCCCAAAAGTGGTGTTCATGATGACCATGACCAGAGTATCTAGAAGAAGGAGAATTTGGGTAACTTTCAACGCTCCGGTTATTGAAATTGTGAAGGAGATGGATTGGAGATGAGCCATGTGTTGGTGTGGTTGGACGG…
>AT1G11350_1
CAAACAAGTTTGCTCAGATGCTCTGTTTACAACAACACATGTTCTATATTTATGTGACCTCATACAATAACCTTACCAGATTCTGAATTTTTAAGTTCTTATCTTATAGATTACTCTTGCATAACATATATACAAATATACAACTTAATCAATTCTTTAGTAGTAGGTTTATCTCACTTACAGAGCTAACGTCCTGTTATTTTTGTGAGGCTCACATTGTTGATCGATGCTCTTGGGTCACTTTGCCCCGAGGATTCAACTTCTGAAGTGCCCCTTCTAGCAATAAATGCGGGTTTCTTTGGCTCTGGAAGGTTTGAGTTCTCACTACTTAGCATCCAAATCACGGTTGAAACGCTCGGCCTATCATCTGCGTGATCTTGTACACACAACAGTCCAATG…
>AT1G11360_1
TTTTACTCCACCGTCAAGCCAAAGCCAAGCTCATTCCTCTTACTCGTCATCGCCTGAGAAATATGACTTCTCCGGGAAAATCTCCGAGATCCGATCGGAAATCACCGACGGTTGTCACCGTGCAGCCGTCGTCTCCCAGATTCCCTATCGGCACACCTACTGCTGGAGCACAACGTAAGATCGGGATCGCTGTCGATCTGAGCGACGAGAGTGCGTACGCAGTCCAGTGGGCTGTTCAGAACTATCTCCGATCAGGTGACGCCGTCGTTCTCCTCCACGTTCAACCGACAAGTGTACTTTACGGCGCCGATTGGGGCGCCATTGACCTGTCGCCGCAGTGGGATCCGGAGAACGAGGAGTCTCAGAAGAAGCTTGAGGACGATTTCGACATTTTCACGA…
>AT1G11380_1
GGGAAATCAAAAGAGAAAAGCCCTAACTCTCTCTTTCATCAATGGAGGATTTGGATAAACTAGAGAGTGGAGGATCCGTCGTAATCATCGACATTAGAGACGACGGCGGCGCAGCGGTGGAAGAGAGGGAAAGGCTAACGGAACTTGATGGAATTTCTGTGCTGGATTTCGATCTGCTTTGCTCGACGGTTGCGCTTCAGACTCAGGGGAAATGGAGGAAACTTGAGAGCTCGGAGGGTGAAGATGCGGCGGATGATGATTATGGCGGCGGCGTTTTACGGCTTTGGGAAGGCGATGTTATGGATTGCTTCGAAGATCGTCATCTCTGTATCGAATCCACTTGCTGTCCATGCTACAGATTCGGGAAAAACATGACAAGGACTGGTTTTGGTTCTTGCT…
>AT1G11400_1
CGGTCGACAAATCCTCTTTCATCCAATATAACAGGTTGCTTCTTACCGGACTTGAGCTCTCCGGCGACGGAGGAAAGCTCCAACTCGTAGAAAAACAGTGTACTTGATAGCTGAGAAAGAAGAGAATTGAAAATCTGAAGGAATTAGATGGGAAGCAGCAACAAAAGCGGAGAACAAAGAAAGCAAATGGTAGAACTGAGCAAAAATCTCAAAGAAGGAGGGAGGATTCTGGAGCCCACACGTAGACCTGATGGTACTCTCCGGAAGCCCATCAGGATTCGAGCTGGATATGTTCCACAAGATGAAGTTGTCAAATATCAGTCCAAAGGTTCTCTGATGAAGAACGAGATGGCCTCACAAGGGCCTCCAGGTTATGAACCTGATCCAGCTCCTAATCCA…
>AT1G11430_1
TTGAACTTCACCCTACAAAACAATAAATGTTGTCAAGAAGGTATGGTGATATAGACATATAGTATCATCATTTGATACTAGACGATTCCGACTTCAATAAGCTAAGGACCAACCAAACGATCAAAACTCGCAAATACTCCATTACAATGGCTATCTTATCATTCGTTTAAGATGAATCAGAAGCGGCTGGTTCTTGTCTTGGTTTCCTCTGTTCAGGAGGTGGAGGACCATCTCTTTTTCTTTCGTACCTCTTACTTTGATACTTTGTGTTATTGCGCTGCTTTGGTTGGTATGTCGGGTATGTGCACGGAATAATCTCTCCATTGATGTACTTGTCGCCTCCGTAGTCTTTGTTCTTGACATCTATGTAGGAGTCAGGCAAAACCCAGAGAACTCCAG…
>AT1G11475_1
CGTCAAACAAAAAAACCCTAAAATCCCAAGCAGAGAAAGAGCGACAGACCAAGACCAAGCACAGGTTTCAGTTAGCTCAAGATGATTATCCCTGTTCGTTGCTTCACTTGTGGAAAGGTGATTGGAAACAAATGGGATCAGTATCTTGATCTTCTCCAGCTAGACTACACTGAAGGGGATGCACTTGATGCGCTCCAGCTAGTCAGATACTGCTGCAGGCGTATGCTTATGACTCATGTTGATCTGATTGAGAAGCTTCTCAACTACAACACTCTGGAAAAATCAGACAACAGTTAGAAGAGGATGCAAATCTGCTGAAAGAGTTTTCCTCGTTAGAGGCTTATATATTAGTATGTATGAAAGCACTTGGTGTCTGTGGTGAAGAACCTATAATTCGAT…
>AT1G11530_1
CCTCAGGTTCCTTGACGTTCCATGACGAAAAAAGAGCGAAAGTTTAGAAACAATTTACACTTACACTTGAAATTTCACACAAACCATATACTATAGTCACAAACTAAGTACACTTCACACAAACTTTATCAGGATTCTGCTCTTATCTATATACATTTCTAGACAATATTAACAACGCGTGAGGACTGAACGAAACCATCGACCCTTTTCTTGATCTCATTGGGGTTTGCGCCCACGAGTTTGTCCATCGCATTACCATCCTTCAAGAACATAAAAGTCGGCATCGCCTTTACCTCTAGTCGACTCGCCACTTCCTTGACTTCATCAACATCAACTATGAGAAATAAAGCATCCATATAGCTCAACGCAAGCTCTTCGAAGAACGAGTTCATAAACACA…
>AT1G11545_1
AAATAAATAAACAGAAGATATAATCCAGAAGAAAATAAGATTATTACAGCAACCATTTCCACTTAATACACTTTTTTAAAAAAAGGGAAACAAAATTGATTTTAAGCCCAAGGGCTAATGGAACACTCCCAAGGAAGAGTAGGGAACCTCTCACGGTCCTGGCAGTAATCGTATACGACGAGATTACGCTGCACCCACGCATAATCCATCTTCTGTGTCTTGGACAAGTGCCACGCGTCGAACTGGTCCCACCAATTATCCGTTGTGGTGGAGACGCATGCAGGGAATGGGTCCTTCCAACGACAGCCTTCGACGGCAAAGTCCTTGTAGGAAGAGACGAAAGGAGCTTTTTTCCAGTCGGTCTTTTCGAGGCCGCCACGTGTCGCCCAGTCGTCTGCG…
>AT1G11580_1
TCTCGCCACATCACGAAATTTATTATTAAACAGTAACCTAATAACTTCTCGAAACAGAGCATGTCATTGGTTAAGTCCATACAAAACAGAGAAAGACATCAAACTAAAACAGAGATAACATAACACAACACAAAGTACAAGAACAAAACATTAAATCAAAGCCACTCTTGGTAAGTAACTCCAGTGGGCTTCAACCATAATCCTCCTTGAATTAGCTTCGCCACAGTAAACTGTTCGGCCTCCTTCGAGTCTCTAATAACCTTAAATCCCTTCCACTTCACTCTCTTACTCGTATCCGCTCCAGGACCGTTATTCGCGTACTCTCCATAATACAATGTCGAGAGCGCAAATTCGCCATCCCATGGGAACCAACCGGCCGGGTCGATGTGGTTCTCAATG…
>AT1G11600_1
CGAAACTGCAATATGATTATTATATGTATATTATACACTCCTTGAAAATAGATAAAGATAGTCCATAAACAACATTTAAAATAGCTAAGATTAATGCGACGTACAAAAGAAATAAATATAAATTACCCCACACACGCATACAAAACGAAACATATCCATCTAAGTCCTTGACAGGATCTGAGCTTTGAGTGAATTTTTCATCACGACCGTGAACGCGTAAGTCTCAGTCGGGTCGGGTGGAGAATCCGGAACCGGGATCCATTTAAACGAATGGATCATCCTAGCAAGCATCAAGTTGATGTGTAGAATCCCCAAGGACCAAGCCGGGCATATCCTACGACCCGCACCAAAAGGCAACATTGTAACGCCACGTGTCCCGGTCCAGTCAGCATCAACACC…
>AT1G11650_1
AAACATTAAAAACAGAAACACCGCAGTAACATTATTAAGAGTGAAAACTCTTAACACTCCTTTTAGTATCAATCTTACGCAGAAGAAACACACCTAAGAGAAACAAAGACAAATCAACTGTGTTTCGGAACACGTTCATAACAAAGTACGCAAACAACAAACAAGCAACATTAACCCAAGAAATACTCTCGCGGTCAGTAGCTGAACCCGACTTGTTGCTGCTGTGGCGGTTGCTGTGGTGGTTGCTGTCCTGCCTGTGGTGTCTGCTGGTAACCGCTGTATCCACCACCAGAGTAGCCTCCGTAATATGCATTAGGGTCTTGCGGCATCGAGTACCCATACTGCTCCTGTCCTTGTCCATACCCACTGTAATAATACTGGCTCGGATCCGCTGCCTGT…
>AT1G11700_1
TAAATCTTATACATCTCAAGCTTGGGATTCAAGAAAGTTGCAAAATTAACTCTAAACTGACAAAATAAGCAATTTTTTCAAATTTTTTAGTTGAAATTTTAAAATGTTCATTTATAAACTATATATTACTTAACCGTAGAACCCTGTTTGGCTCCAAATCGCGTCTCGAACGCGCCTTAATTCTCGTCCTTTGAGAGTTCTTCCAACTCCTTCAAACACCGAGCCGCCTCCGCCGCCAGACTTCCTGCTCCGCCGCTTTTGGCTCTTCGCCAGGTACTCGTGCGGCGGCATCATCATCCCGGACTCTTCCTCGTCCTCTTCCTCCGACTCGTGTATCGACTCAACCGAGTTGACTCGGTAGATCTTACTCCAGTCCGGCACGTTCACCGGCGCCGACGA…
>AT1G11755_1
ATTTGCTAAGGTTTTAGCAAAATATAACCAAAACAAGATTCTGGGTCTGAATCCAGAGGCTAATAGACCCTCGAAAGTGAATCCTTTTCCTCATCTCGCCTCCCAAAATTCTTCCTTTATCTTTTTTCCGATTCCGATCGAAAAAGGAGTTTCGGGTTTTAGGATAGTTCGAAGTTTGGTTTGGAAACATCACTAACAAACGCCGCAAATACCTTCGTTGTTTACGCAGACAGCCACTTCCTGTATATATGGATTCGAATGAACCGATGCGGCTCCTGAGTTCTTGGATTGTTCAAATTGGTGATCTCGGTCTTGATTTGCTATGGCGTTTCGTACACATTCTTGTGAGCTTATGGTACATTGTCTCTGGCATCTTTGAGGCAATCGAAAGCTATGCCA…
>AT1G11760_1
CACAAACCGACTCTCCGTTCATCTCCGTTTTTGAAGTGGAGGGATCAAATGGATAACATTGTGGACTCATTGAATAAAGCTTATGAGAAGTTTGTTCTTGCCTCGGCTAGTGTACTTGAGTCCAAAGAGAGTGCGGGCGGGCAAAAAGCTTCTCTCACTGATGCTGCGTTGGAGAATTTCAAGGAGAAATGGGAACTGTTCCGTGTGGCTTGTGATCAAGCCGAGGAGTTTGTGGAGTCAGTCAAGCAAAGAATTGGATCTGAGTGTTTAGTTGATGAAGCTACTGGTTCAACTGCTGCATCAGGAAACTCAGGCCAAGCAGCAGCTGCTGCTGGTGCTGCGACTAGTCTCCCGCCCATTAGTGCAGTAAGGCTTGAACAGATGAGTAGAGCGGTTCGA…
>AT1G11780_1
CTCGGGTTCGTTGATCCGCGAGCCAGAGATTAATCATCGACCGGTGAAATTGAAGATGTACGAATCGGCGAACGTCTCTGACGACGCAGATCGTACGGCTTTCCGGCGAGCTGAGAAAAAATACAAACTTTACTATGAACAGGATTCAAAATTCTCTAGAAAGAAGAAGCTACCAAAGCCGATTGATTTGTCTGAATTGCTTGATTTCAATTTGATTCTACAAGATTTCAACAAAACTGGTGTTTTGCCAGACGGAATTAGGGTTGCGGAAGTTGATTCTTCCCTAGTCTTCTGCATCGAGAATCGACCCGGTTTTTACTTTATCCCTGGTGCATTGAGTTTGAAAGAGCAATGCAAATGGATCAAAGAGAGCTTGACGAATTTTCCGCAGCCTCCAAA…
>AT1G11860_1
GCACTCGATAGTGAACCGCCCAATGGTTGTTGGAGGAGAAATTATGTCAAGGCCAATGATGTTCATCGCTCTGACTTATGACCACCGTCTGATAGACTGAAGAGAGGCCGTCCTTTTCCTCCGTCGCATTAAAGACATCGTTGAGAATCCACGTAGGCTGCTTCTCGATATCTAGACCAGATTCCTTGTAAATTTCCGATGCCCCAAGACAAAAATAAACAGTTTTTGTTGGATCGTTTGTCAAACCGTTTCATGATCATGTCCTTCCATGATCGACCAAGAACTTGTATATGTTGAAATTTGGAAACACATTCATAGTTTGGTCTTACATGTGTTAAATTTATTTCAATAAAAATGGAATAAGCAATGCCCTCGTGGCTAAAGATCGTACATTTTCAG…
>AT1G11860_2
GTTAATTGCAATAACACTACATAGTAGTAGTATCAGGAATCTGGAAGAAGCTCCAGAGGCAAAGACTCAATCTTTCTTGAGGAGAAGATGAGAGGTGGGAGTCTATGGCAGCTAGGACAATCCATAACCCGTCGTCTTGCTCAATCTGACAAGAAGGTTGTGTCACGCCGCTACTTCGCCTCTGAAGCTGACCTGAAAAAGACCGCTCTTTATGACTTCCATGTCGCCCATGGCGGAAAGATGGTTCCTTTTGCTGGTTGGAGTATGCCAATTCAGTACAAAGATTCAATCATGGACTCAACGGTTAACTGCAGACAAAATGGGAGTTTGTTTGATGTTGCACATATGTGTGGATTGAGCCTCAAGGGCAAAGATTGTGTTCCTTTTCTAGAGACACTT…
>AT1G11890_1
ATATGACCAGTCTCATAAAGTTTGCAAAATGTGTCAAAAGTTTTTCTTTGAAAGAAAGAAGATATTTTGGTGCCGGAATCTGAGATTTGAGTCGACGGTCGGGGAGGTCGATATATGTCTGGAGAAGTCTGCTAAATTACGAAAATAGCCTTAGGTTCCTCCTTTCTTACCATAGCTTGGTCTTGACCCAGAAAAGGAGGAAAACTACACCGAACACGATCGCAACTGGTGCCCATTTCCGGATCAAAGCCTGACGGTTCAAATCTTTAGCCTTATCAGCATATATACGAGATTCAGATGTTAACCGGCTCGACATCTCACTCACCTGGTCCAGCTTTTCACCAACACCTAAGACTTCCTGCACATTCCGCGTCATTATTTGATGAACCTCATAGAGCT…
>AT1G11890_2
TGAAGAGTATGATGGATGATAATATGACCAGTCTCATAAAGTTTGCATACTACAGAAGTACAAAATGCGTCAAAGTTTCTCTTTGAAAGAAAGAAGATATTTTGGGTGCCGAAATCTGAGATTTGTGCCGGCGGTAGGGGAGGTCGATATATATATATATGTCCGGAGAAGTCTGCTAAATTACGAAAATAGCCTTAGGTTCCTCCTTTCTTACCATAGCTTGGTCTTGACCCAGAAAAGGAGGAAAACTACACCGAACACGATCGCAACTGGTGCCCATTTCCGGATCAAAGCCTGACGGTTCAAATCTTTAGCCTTATCAGCATATATACGAGATTCAGATGTTAACCGGCTCGACATCTCACTCACCTGGTCCAGCTTTTCACCAACACCTAAGAC…
>AT1G11930_1
CTTCGATTAGTATATATATATTGTTGGAATTAAATTATGTTGTTTACTTTTCTTTCATGTGTTATATCCATGAAATGTGTACAATACCGACTTCTTATACCTTAGTCTACATGCAAGAGCAGAGCAAGATTTAAAGTGAATACAAAAACAAAACAAAAACAATACATCATTCCACGATTAAAACAACAGTTTTTATTCATCTTCAAACTCGTTTTGATGTTTAAAGTTAGAATTAATCTCATCACTCTCGACTTTTGCACCAGTTTACTTCATTTCTTCTTTGGATACTCTCTTGCCCCGAAAATCGTTGATCCTATTCTCACATTTGTGCTTCCCAGTTCAATAGCTAACTCAAAGTCACCAGACATCCCCATCGATAGCTCACATTGCTCCTCCGGT…
>AT1G12010_1
GTAAGATTATATTTTAGTTAATACCCACACAATATTGCATAAACAGTCCCACACTTAACACACCAGATTCATCAGTGATCACAACTGATCACTTTGTTCTTATCTTAAATCTACTAACATTAACCCCAATCAGTAAACCATTTATACTTTTTGACATCACCACACATATGCAAACCCATTCTGTTATCTTCTCATCTTTTTGCCTTCATAGAAAATCCCATATCCATTTAAAATGTCTCGACAGTGGCCACCAGATTCAAATCCGCAGTTGCTGCAACATTCTTCATCGCCTCAAACCGTGGTTCCTTGGGCTGAAACTTGAGTCCAGCATAGAGCTTCATGTAGTCGTCAAACACAAAGCTGGGGTATTTCGAGTCTTTATCCACCAGCGACGGTGCC…
>AT1G12020_1
GCAAAATTTTCTTATCCCCAAACACCAAAAACTTTCTCACCAATGAAACTCACAAATCTCCTTACAGTTCCCTTCTCCTCCTCCGCCTCTTGACGAGCATCTCCGTCACAAAAATTCTCCGTTGGTTCCAAACCGCCGTTGCAACCACCACCACCATCAGCCAACTCACTTGAACTCGAACACGGGCACGGATTCACAACTGACTCACCGAGTCGACTCGGAATCTCTAAATCATCAGTACCAAATCTAGAACTAGTAAGAAGTGAAGAAGACTTTCTCCGATCTTTCTTACCAGTCACGTTCTTCTTCTTATTCTTCTCCAAGCTATCTTCGAAAGCGTCGATGATTTCATGAATAAGCTGACGACTCGGTGACGAGTCCCACCTGACCCAGTAACTC…
>AT1G12080_1
CCCAAACATCTGATTTCATCATAACAAACCCAACAAACGATAGAAAATACATATATATGAGATTTTGATAAAATAAAATAAAATAGAAAACGATATGAGACCAAAAATAGGTCATATAGCTTCTTCCTTCCTCTTCACTCCTCGGCCTTCTCGACGAGGACTTCCTCAGCAGCCGCAACTTCAGTCGGTTTCTCCTCCACCGCCTCAGTCTTCTTCTCCTCCTCCACAACCGCCGGAGTCTCCGTCACCTCCTCCTTCTCTACTTCCTCTGCTTTCTTCTCCTCCTCCACAACTGCCGGGGCTTCCGTGATCACCTCTGTCTTCACATCTTCCTCTTCTGTTTTCTTCTCTGTTTCATCATCTTTCTTCTCTGCCTCTTCCACAACCACTTCTTTGCTC…
>AT1G12080_2
CTTTTTCCTCCACTTTTTCTCCCCTTCTTATTGTCTCTATATTTTCTCTCTCATTTCGAAATGGCCACCGTTGAGGTTGAACAAGTGACTCCAGTAGCAGCAGAAAACGTTGAGGTACCAACAAAGACAGCGGAGGAGCCAGCGGTAGAGACGGAAGAAGTCGTCACCGCCGCGACAGAGTCAGCTCCTGCTCCAGCGGCCGCGACGGAACAAGAATCCGAAGCACCGGTCGTAGAAACGAGCAAAGAAGTGGTTATGGAAGAGGCAGAGAAGAAAGATGACGAAACAGAGAAGAAAACAGAGGAGGAAGAAGAGAAAACAGTGGTGATCACGGAAACTCCGAATGTTGTGGAGGAGGAGAAGAAAGAAGAGAAGGAGGAGGTGACGGAAACTCCGGCG…
>AT1G12090_1
TTCACTCACAACCAATAGCTAGTGAACAGTATCTCCTAAACAAAAAATGGCTTCAAGAACCACAAGCTCCATAGCCCTTTTCTTGACTCTCAATCTCCTCCTTTTCACAACAATCTCTGCCTGCGGTAGCTGCACTCCGTGCGGTGGAGGTTGTCCCTCTCCCAAGAAACCAACCCCAAGCCCTAGCTCTGGCTCGAGCAAGTGCCCTAAAGACACCCTCAAGCTCGGTGTCTGCGCTAATGTGCTCAACGGCCTCCTCGACTTGACCCTTGGCAAGCCACCAGTCGAGCCATGCTGCAGCCTCATCCAAGGACTCGCTGATGTTGAAGCAGCCGTTTGCCTCTGCACCGCCCTTAAGGCTAACGTTCTTGGAATCAACTTGAACCTCCCAATCTCTCT…
>AT1G12230_1
AAAAAATGCCACTCTCTTTGCAATCTCCGCCTTCTGCAATTCTCTCTGCTTCGATCCAAAAGGGACGATGGAAGACGCTCGCTGCCGGATTCTCCGTCGCTCCTCTTCCCGCCGTTAACTTCAGTCTCCGGCGATCGATTCCTCGGATTCGTGCTTCCTCTAGTTCCTCTTCCTCTCCATCGTCTTCGTCTCTCGAAGCTGGTGAGAACAATGAGCTAGATGCTGTATCAGCTTTTAGTGAGATTGTTCCTGATACAGTTGTTTTCGATGACTTTGAGAGGTTCCCACCAACTGCAGCTACTGTTAGCTCTGCTCTTCTTCTGGGCATCTGTGGTCTTCCCGATACGATTTTTCGGAATGCTGTGGACATGGCTTTGGCGGATTCTTCTTGTGCGGGGC…
>AT1G12310_1
CACAGACATCATATTCCATTAAAAATGAAAACAAACATGAAGAACATAAAGTTAGTAAGCAAACCACAATGACAAAACAAAGAATCTCTTCATAAAAATTTCAAATTTCAAACAAAGGGATTATAAAGATTAGATCTTACTTAGCAACCATCCTGGCTACGAAATCTTCATACCGGATCTTTCCATCGGATCCAACATCCACCTCCTTGATCCACTCATCGAACTCATTAGGCTCCAGCTTCTCTCCGATACTGGTGAGAATATGCCTCAGATCCGCCACAGCCACGAACCCCGTACCTTCCTTATCGAGCACTTTGAATGCGTCACGGAGCTGGCGATCGAATGGTTCCGTCTTCAGATGTTTCGCCATGAGATCGAGGAATCTGTTGAAATCAAACG…
>AT1G12320_1
GAAACGTGAGAAACTAGGAGAAGACGAAGAAATAGAAAATGAAATTGGTTTGGTCTCCGGAAACAGCATCGAAGGCTTATATCGACACCGTTAAATCGTGCGAGAATCTTGAAACGCCGGACGCGGCGGAGCTAATAGCGGCGATGGCGGCTGGATGGAACGTGAAGCTGATCGTGGAAACTTGGTCAGATGGAGATGCAATAGCTTCAAGTATTGGCTTAAACGTTGCGAGCCAACACGCAAACGCTAAACACATATGTATTGTACAAAACTCGAGATCAGAATCTGCTTATCTCCAAGCCATTCAAGAGTCTTCATCTCCCTTGAACTTACCAGAGACTATCGTTGCTGAAGAACCCGAAAAAACGATGAAGAAGCTACAAGGAATCGATTTCTTGG…
>AT1G12350_1
CGATTTCCCAATTCACTAATTCTGTTTGCGTACAGGATTGAAATGAGTTCGATCTCTGGATTGGGGGAAGATGAAATCAGTTCGTTTTTCGAATCGTCTCCACACCTGAAGAACAAGGAGGAGATCGTAGCGAAGCTTAATCAGTTCATTGAGCTGAATTCTTCGCGGCAAGGAGGAAGGAGGATTGTGTGTGTGACCTCAGGTGGAACCACAGTTCCATTGGAGCAACGATGCGTAAGGTATATTGATAATTTCAGCTCCGGAAATAGAGGTGCTGCGTCTACTGAGACTTTCGTCAAGGCTGGATATGCTGTAATCTTTCTGTATAGGAGGGGAACTTGCCAACCGTATTGCCGGTCTCTTCCCGATGATCCATTCCTTGAATGTTTTGAGTTTCCA…
>AT1G12360_1
CAAAGATCTAGAAGTCAACTTTATGAGTTGCTTTACATATATCCGACAAACAATAAGGGTACACTTACAGTCATGATCTCATAATCTGATGATTTTTGTTCACTTGGTTACAAATTAGATTGGGAGATAAGAGAACAAAGACACGGATTTGATTTGAGATCTGGATTCTCATATTTGGAGATCGTCTATAGATAACTCATTTGCAGTAAGAAGCTTCAATTTCGTTATGAACTGTGGAGGATCGTCGAGGCTTGTGGACCCGAGGATTACTTCTCTTTTGAGTTTTGTGGATAGTTTGTGGCATACTTTTAACTCTGATCTTGTTGCTCCACCAACGATGAACACAAATATTCGCTGTCCCATCTTCCTGAAATCGCTTGACGCATGTCTCAGTACCGA…
>AT1G12390_1
TCTGCCACTAATCTTACAAACATCCATCCATTTAACAAAGCAAACACTTTTCCTTTCTTTTTTTCAATGTCCACGGGCACGGCGCTGTATCTTTAAGCGCGGTGTCAATCAGATCAATGACCGAAGAAGATTGACCATGTTTTCATCAGTTAGTCCTCGTAATCATCCAGCGCCGAATAAATCATCCAGAAGATAGTGAGAAAGAGGTTAAGGATTATGTAAGCAAGCTTGAACAGCCGTTTCTTCTTTTCCCAGTTAAGCAAATTGAAGATCTCCGTGACATCTACTAAGTGTTGTCGTTTCGAGTAAAGTTGGACGTTGTAGTAGAGATAGGGTAGACATAAGAGTGCCATGAACCAGTGTCCTGTTAAGAGGTAGAATACGCATAGAACTCCTTGA…
>AT1G12400_1
CAAAGCCACGCAAAACAAACGTGTTTATTCATCAAAAGAGTGACAAAGTAATCAACACAAGCAGAGAGAACCGACTGATACTAAACCGGTTCAGAGATATTATTTGTCAAAAAAGTTCACTATAACTCTATGAGCATGAGTAGTCAATCTCTCGATCTCAATGAAGTTTTTATTCATTTGAATCAAATGGAAGATAAAAGAGAAGCAAGTGTGATAAGATCTAAGAAGTGGGCTTCTCGTAAGAGTTTTGATCTCTAAACTCAGAAATGGCACTGCGAATCATCAGCTCAACATGTGGCTGCACAAACAAGTGAGTGCTATCAAGTACATGAATTATGAATTTCTGAGACGGAGGCATCGAACTGTTCATGTTCACTATGAACTGTGTCATGGGGATAT…
>AT1G12400_2
GAGAAAGAGTCTCAAATTTTTCCACAGAAAAACAAAAACAAACAATCGTTTATTCATCAAAAGAGAATTCCTACGACAGGTAAACCGACACAACCCTCTCTATCAAATGGAAGAAAGAAGAAGCATTTTGTGATGTGATCTAAGAAGTGGACTTCTCATAAGAGTTTTGATCCCTAAACTCAGAAATGGCGCTGCGAATCATCTGCTCAACATGTGGCTGCACGAACAAGTGAGTACTGTCGAGCACATGAATTATGAATTTCTAGGACGAAGGCATCGAATTGTTCATGTTCACTATGAACTGTGCCATCGGAATATCGCTGGAGATGAACACTCCTTTGATTGCATTAACCATTGAAAGGAGGAAAACCTTCGAAAAAAACACAAGAAGAAGCGTCC…
>AT1G12420_1
AAAAAAAAGTAACAGTTTCTCAGAATTCCAATCGTTTATTTAGAGAGAAACGCTGGTGAAGAGATTTTGTTGGGAAATTTTTTGAAGAAGAAGAAAGAAGGAGAAGCGCAGAGGTTGAAAACGACGGCGTATTATTTTGTATCATAGAGATTGAGAGATATGGCGATGAAGGGTTATTTGGATGAGTATGAAAAGCTTGTTATTAGGATGAACACTCCAAGGGTCGTTATCGACAATGGTGTTTGTTCTTCAGCGACAATCGTCAAGGTTGACAGTGCAAGAAGAAATGAGATATTATTAGAAGCTGTACAAATTCTCACCGATTTGAATCTCTCCATTAAAAAAGCTTACATTTCTTCTGATGGAAGATGGAACATGGATGTCTTCCATGTGACTGAC…
>AT1G12430_1
AACACGAGAGAAGACTTCCCATAGAATTTGTTTGGTCGTTTTTGGATTTTTGCGTTTGAAGAAGAAATGTCAACTAGTTCAGGAACCGGAGCTGTGAATTACAGAAATGGAACACATAGAAGCTCACTCAGAACTCAGTCCTCTAGTTCTACTACTTCCGGTGGACTGAAATCTTCTGTCAAATCGAAGTCTGTGCTTAGAAAGAGCAGCCCCGCCGCACTTGGTGGCGACGCCGGTGTTCCTGGTAGAGTTCGAGTAGCTGTTAGATTAAGGCCACGCAATGGCGAGGAAATGATCGCTGATGCAGATTTTGCTGATTGTGTTGAGTTACAGCCTGAGCTTAAGAGGTTGAAACTCCGGAAAAACAACTGGGACACTGATACATTTGAGTTTGATGAA…
>AT1G12440_1
CACCGTTCCAAATCATGAAATCACATAACAGCAAAACCTAAATTCCTAAGAAACCCTAGAGAGCAAATCAAACCATAACAAGAGCAGAAAAAGAGCCAAAGCACCAACACCACGAGACTTAAAAACAAAGAGAACACACCAGTTATTTTATTACCAATTCATATCCTCTCAACCTTATCAGCCTTCACTACAGGATTGGCCTTAGCAATCGCTTCTCTCGCCACTCCTTTGAAATCGAATTCGCAGTCATGACTCTCTGGATATCTATGAGCTCCACAGAAAGTGCTCCCACACTTGCACTTGAAACCCGTTACGCCCACTTTCTTGTTACAGCTCAAGCATCTCGTGGCCGTCGATTTCGGCGGATCCACGGGAGCTGCCGCCGAATCTCCGCCGCTT…
>AT1G12450_1
CCGATCACCATTTGATCTAACGGTCACATTTCCTTCAATTTTCTCGAGAAACCGAAGGAAAACAGAGGTGCAAAACGAATCTGACGGGAACTTTTGAGATATTTTTTGGGCAAAAGGGTTCATTTTTGGGTAATCTTCCCTCGATCTATGACGTACAGCAATGGCGTCGATGGGACGGTGCCTGAGCTGAAATTGAGAGTCGAAGATTCCGAAAATGGTGATTATGTGAAATTGAGAGGAGGATCGGATGAAGAAGAAGGATCATCGGCGGAATCATCGGGATGTTCGATTGGATCGGTTACTTCTGTCTGGTTCTGGGTGAAATTGATCTCCTTGGTCGCTTTTTTGGGTGTATTGGCCTTTGTAATTATCAAATGGATTGGTCCGTTTTTGATCGAA…
>AT1G12580_1
CTGGTCTCTTCGCTGCAACCTATAGCTGTTGTTTGCTCTTCGACGGGATTCTCACTACTCTTTGCAAAAAAGAGATCGGAGGATCCGAAGGTGAATGCAGCTTGCGATTTCATCGAAGAGTAGATTCGCCTGCCGGATTAGGCTTAATCGGGTATTATAGCTGTAAAATTGTAACTGAGATTTATTGCTAGCGGAAGTTAGATTTCGGGAGGTGTTTTGATCCGTGAACATTTGGATATATGGGTATGGACATAGCTGATAAGGAGAATACGAGCCCGCTTTTATTTGAATTCTGCAATTGCTATAAAGTTGCAAGCCTTACTGAAACCATTCTAAGCCCGGTAAATGTTTCCAACTTAAAAGATCGATATGTGCTTGGGGAACAGTTAGGTTGGGGTC…
>AT1G12710_1
TATTTTCTTATATTGCTCTGTTCTTGAGTAAACTTTTGATTTTCGCGTGCGAAGAAACCTGAAACCCCACAACGAAAGTCTACAAATTGCAAAACCCTTTTGAAGATTCAAGAGGATCCACTTTCGTAAAACCACTTGAGTTTTTCTGGATCTCGTGGTAAGGGGTTTCCTAAGGTTTCTGTTCCTCGTGCTTTGATGGGTGTGGCTCACTCTGGTCTTCACAATGATTTATCTTCATCGTCGTCTTGCTTTGGGGATCGGAATCTGTTGAAGCCTGGTTTAGGGGATTTGCCGGAGGCTTGTGTGGCTATGATTGTTGAGAATTTGGATCCCGTTGAGATCTGTAGATTCTCGAAGCTCAATCGGGCATTTCGCGGCGCTTCTTGGGCTGATTTTGTG…
>AT1G12770_1
ATTAGATCTTCACCTTATAATAGCTTTATCTTCCTCAGTCACAACAAGCTCTCCATCAACAAACTCACAATACAAGAAAGGCAAACCAAGCTGCTTCTCCATCTTCTTCACTATAAACACTTGTGATTCTTCACACACTGTAACCACCGTCCCTTTCCTTCCCAGCCTCCCCGTCCTCCCAGCTCGATGCGCATAGTGAACCGCATCCGTTGGAAGCTCAAGATTCACCACGAGATCACATTCAGCAACATCAAGACCCCGAGCTGAGAGCTCGTTAGTCACAAGTACCTTTATTTCCCCGTTCTTGAACTTCTTTAGAACTGTTGATCTCCCTAGCTTTCCGAGATCTCCGTGCATCTCAGCGGAATTCATACCACGAGCTTCGAGTTTGTAGACCAC…
>AT1G12780_1
GTTCGATACATGTGGAAAATAAAGCACAACTATATCATATGTATAATTCTTTCTTTTATATTGAGTAATTAGAAATGGTAACTCAAAACAAAAAGGGAGTAAAATTCAAAGCTTCTTCTGGTAACCCCATGGATTGTTGTTTGCCCAATTCCACTGATCTCTGCACATCTCATCCACTCCATACATCGCCTTCCAGCCAAGTTCTTTCTCAGCCTTCTCTGTTGAAGCATAAACTGCTGTTGCATCTCCTGGCCTTCTCGGACAGAGCTTGATCGGAATTTTCTTGCCCGAAGCTTTTTCAAAAGCTGAAACCATTTCTAACACAGACGTTCCTTGTCCAGTCCCTAGATTGTAAGCGGTACAGCCAATCTTTGGATCAGCGAATAGCTTCCTGAGCGC…
>AT1G12790_1
TTGTTAGCTTGTCGTTTTTGCTTAAAATCAAAGAAACCCAAAACCTTAAACATCAACAAAGAAAACTGAGTGTGGTCATTTATTGTGCTTAACTATCAAACTTATCAATCAATCTACCAAACGCTGTCATAACTCGATTTGGGGTTACTTCGAGTAATTGCTTCAAACGTCAGAAGTTTCTGTTCGGATCTTCATTGATTAAATTCCACACGAAACACAATCTTTACCGGAACAAAGGTAAGAAAGTACTGATATTCAGGCAGAGCTTATCAAGGTAAAGAAATGAGTCATTTTACTTACCCGGTAATGGCTTTTTCGCCTTAGCAAAGGACTACGAAGAGTCCTCAAATAGTACATTCAGAAAAACTGTTTTTGCAGTCATCAGTTGAATTTAAGACT…
>AT1G12800_1
CAGGAATTAAGAAATCATATATTGTTTAATTGTTGTACATTTACTACATAAGTCTATGAGTGATACCACTTTGAAGAATACAAGAAAATAGTGGAATCATTCATTCATTCCTCAGTTTTCTCATTCTACTCTGTTGGTGCAAGACATTATTGTAGATTTCATATCTTCTTTGCTCAATGATGCTTCAACAATAAGCTCTTGTACTCTGTTTCCAGCTCGAGCAAGCAGTTTGTATTGATTCTCAAACATTGGAGCCATGTAAACCTGAAACGTCGGAGCAAGACCTGGGCTCAAGAAGAAACGACTTTTTGAAACTGATTGAATTCCTTCGACCATTTCCAGCTCTTTGATCAGAGATTCCACGTCAGGCCACTCAGCGTCGAGCTCTGCTGCTTGTAA…
>AT1G12810_1
TATTATACCATAATTCAGTCTTTGAAAGAACTGAAATTTGGGTAAAATATCAAACATGTTTTCCAAATATTACATAAAAATTACAAAGAGCATCCACAAGAAACCTACTTGTCTAATCCATCCATGCTCTGGATGAGTGCACTCTCAAACAAAGAGGTAACCATTAACAGACAATGAAACATGATAGTACATAAGACATAGAGAGTTATGGTATATGTCTTCGATTGGACATATAATGTTGACTGTAAATGACGAAATCCGCAGAGACGGGCATTCTCAGAAGCAGCATTCCTCCAACACACAGCAGCAGCAGAGAGCAGCAAGACAGCCACGGAGGAAAGAGGAGCAACCAGAGTCAGAATCTTGGTAATGGTGATGATCGTGATGGCACTGATTGTA…
>AT1G12810_2
ATTCAGCCCTTCAAAGCACTAGTTTGGAAAGATTATTAAACATGTCATTTTACAAATAATAATATATAAAAGTTCCAACGAACATCCACAAGAAACCTACCTTTCTATTGCATGCTCTCAATGAGTCCACTCTCAGACAAAGAGGTAATCATTATTAACAGACAATGAAACATGACAGTACATAAGACATAGGAACTTATGGCATATGTCTTCGATTGGACATATAATGTAGACTGTAAATGACGAGATCTGCAGAGACGGGCACTCTCAGAAACAGCATTCCTCCAACACACAGCAACAGCAGAGAGCAGCAACACAGCCACGGATGAAAAAGGAGCAGCCAGAGTCAGAATCTTGGTAATGGTGATGATCGTGCTGGTAGTGATTGTAGTGCTGCGG…
>AT1G12820_1
CGGGTCAGATGAAGTGGGAAATGGGAGACTAAAGAATCGAAACACATGAAGCTTCACATAATCAGTTCTTGTCTAAAGCAAAGTACATCTAAAATTGGAGAAAGAGCTAACGAAACGACATCAAAAGCCTATAACAAAAACCAACATGAACCATAGAGAGATCTACGATGGTCGGGTCAGATGAAGTGGGAAATGGGAGACTAAAGAATCCTAACATATGGCGGTGCGTCTTTTCTAGTCCCAACCACTGTTCGGTAGAGGTAAAGTTTATCCACCTTCTCTCTTTCATCTTCTTCATTCCGCTCCATCCGATCATTCTCATTCTCGTTGATGATCTCTACGTTGAGCCGTGGCGAATTCTGCGCGAGCCTCTTGCAGCCACCGAGCGTTACTTCACAA…
>AT1G12830_1
GTTACCACCAAAATTGACTCTAGTTTGCTCAAAGCCCCAACTCTGAATCGTCATCAAACCAACCGCGATTCTCTGAAGTAAGAAGTTTCATTCATCTATGGCGGATGTCGAGAATCAACAGGATTCTTCGTTTCCTGTGAAGCGAAAATCTGATCTCTTTTGCCAAGACCAGGATAATGTGTCAAACAAGTCTCAAAAGCTTAATCCTTCATCGAATTCTGCTGATTCTGAGTCCAAATACGGAGAAATCAATGGAACTGGCGTCGAGAATCTGAATTCTTCCACCGATGCAAAGATTGTGGCAGAATCATCGGTTTTACCGGAGACAGCAGCTGAAAAGGTTAAGAATGGCGTAATCGGCGATCTTGGAGCTGAAGAGGAGCAAGAATATGGAGATGA…
>AT1G12830_2
TAATAGCCCACTTTGGTCCAAGCGTTCGAAACATCAGATATAACCAATAATCACTGAACAGAGACAGAGACAGAGACAGAGACAAACTCTCTTTAAAATCAAAGGAACTACTCTTGATTTCTTAACACTAACCTCTTATAGCTAAGGTTTTAAGCGTCACTATCGTCGCTGCTATCACCATCATCCTCGTTGTTGCCGCCACGGTTACTGATTTCATTGGAGATGTAGACTCCAGGCTGGATCGACCGTCTCCTAGTCCTCGAGGGAAGGATATTATCCAAATCTACCTCCGCCAAAGGATCGTCGGAAAAATCGCTTTCGTCGTCTTCATCAACACCTTCGTCGTCTTCGTCGTCACTTTCATCCACTTCGATCAATTTTCCTTTTCCCTTGTCCTCT…
>AT1G12840_1
AGAGAGAGAGAGAGAGAGAGAGAGGGATTGAGGATCAATGACTTCAAGGTACTGGGTTGTCTCTCTTCCAGTGAAGGACTCTGCTTCTTCGTTATGGAATCGGTTACAAGAGCAGATCTCCAAGCATTCCTTTGATACTCCAGTTTATCGGTTTAACATTCCTAATCTTCGTGTTGGAACCTTAGATTCTCTACTCGCCCTTGGTGATGATCTGCTTAAGTCGAACAGCTTTGTTGAAGGAGTTTCGCAAAAGATCAGGAGACAGATCGAAGAATTGGAGAGGATTTCTGGTGTGGAGAGCAACGCTCTTACAGTTGATGGAGTTCCTGTTGATTCTTATCTCACCAGGTTTGTGTGGGATGAAGCTAAGTACCCAACAATGTCACCTCTGAAGGAGGT…
>AT1G12845_1
AAAAGAAACACCCATGGCTCTGTTTTCTAGCTACTCAGTTACCGCGTTTCTCTTGATCCTTGTATTGGTTCAATGGACTCTGGTTGGCAGTGAATCCACAATCTCAGCTTCTCCTGCTGTTTTACCATATATCAATGCACCAGATATGTCTTCATTTTTCCCTTCTCCGACCAAAGACTGGCCAATCGATACAGCGACCTCTCCTGTTCCAGAATCAGATGCGCCTGGTCCAAGCTCAGGTCGGCTTAATGGGAAGATTACTGGCAGCTCAATGAGGCTCCGTCCTGATCTTTTGTTGGTTCTAGTCATTGTTGGGATCTTTAGCTTCCTATGTGTTGACTTATCAAGGCTCGTTAGGTTTCTACATTATTAATGTACGTGTAATCTTTATTGGTTCGC…
>AT1G12910_1
CAGTGCAAGCTTTGCATCTTGAGGATACCAACAAGATCAAGCAGATTCATTAATACGATTGATAACAGTCTTTAGATCTTGAGGATAGTAAGAAGGGTAACCAGACCCCTAATACGATAGAAAATGGGTAATCTAATCTGACAAGCGATGAGAAATTCTTTTAAAAGATCAAACCCTGAGAATTTGCAGCTTGGTGGAGAAAGCAATGGCGACCCAATCAGGCTGAGAAGAGGACCATTGCAGCTGCTCAATCTCTGCACCAGCTGTGTAAGCAAGAATAGGGTCAAGACCACCTTCAACATGCTGTCCCATTGAAGAAATATCCCAAATCAAGGCTTGAGAATCATCTCCTGCAGTACAGATATGGCAAGAGCTATGAGGAGCCCAAGCAATGGCATT…
>AT1G12920_1
CGCCGGAGGGGAGAGAAAAGTTGGGATCGTCTTCGACTTCTCCTTCTCCATCTTCGACCTCGAGTGAATAGAAAAATGGCAGAAGAATCGGATACGAACATCGAGATCTGGAAGATTAAGAAACTGATCAAGGGACTTGAATCAGCAAGAGGTAATGGAACGAGTATGATCTCTCTTATTATGCCTCCTCGTGATCAGGTATCTCGTGTCACCAAGATGCTTGGTGATGAATATGGAACTGCTTCAAACATTAAGAGTCGAGTCAATCGTCAATCTGTCTTGTCTGCCATTACTTCTGCTCAACAGAGGTTGAAGCTCTACAATAAGGTCCCTACTAATGGTCTTGTTCTCTATACCGGCACCATTGTTAATGATGATGGTAAAGAGAAGAAAGTGACG…
>AT1G13060_1
CCTGAATTCACTGAGTAAGGGGAAGCATGTTATTGCAGAAAAGGAGAATCTTATAGAGAATAATTCGGGAGCAACATTTCAGATCAGTAAAATAGAAATACCAAAGCTTAAGCTGGAGAAAACTCAGTATGTACTACCACAGAATGCAACAACAGAAGAGGGTGAACGATTAAAAAACTAAACAGGTTTTTTACTCGGCAGTTGCTTCCTCCATGACTTGTTCCGCGATGGCTGGTGTCACAGGGTAGTAGTGATAGTGTAGCTCCCCAACATCATCTCCGGACAGTTTTGTCCATCCTTTAGGACCAACGTGGTACACGCTAGCAACTCCACCACTGGCTCCATCACGGAATGTCGCATGGTAGATTGATCTCCTTGCTAACTCAGAAGCTTCTTCAA…
>AT1G13080_1
AAAAAAAACAGAAAAATGTCGATCTTGCTCTGTTTCTTCTTAGTTTCACTTATTACTCTCGTATCATTAATCTTTCTTAAACAGACTAAAAACCGAAAATTTAATCTTCCTCCGAGCCCTTCAAGTCTTCCGATCATTGGAAACTTACACCATCTCGCAGGATTGCCTCACAGATGTTTTCATAAGCTCTCACTCAATTACGGACCCGTGGTACTTCTTCGTCTCGGGTTTGTTCCAGTTGTTGTGATCTCATCAAGCGAAGCAGCTGAAGCAGTTCTCAAAACCCATGACTTGGAATGTTGCAGCCGACCAAAGACGGTGGGGACCGGAAAACTCTCTTATGGTTTCAAAGACATCTCTTTCGCACCATACGGTGAGTATTGGCGAGAAGTGCGAAAA…
>AT1G13100_1
CGTTGTTCTTCTTATCCTACAAATGTTGACTATTTTAGAGTTGACCGTATGACAAAATTTGGTCTGGTCTAGTATTCTTAATACTTAACAGATGTTTGTAATTAAAAATCAAGGTTATTCAACACACAAACATTCAATAACCAGGATTAAGAAGATGTTACAAACAAAAAAAACACATCTATCAGGTTTTCAGTGGCGTAGAACTTGAACGAGGTCAAGAGCAACTTCATTGTCAGTGATGATCTTGTCGAATTCTTCCTTCTCCGGCAATCCCCAGTCGAAGAAGTAAAGCAAATTCAACAGTCCCAATTCAACAAGTGTGATTCCTATCGTCATCCCTGGACAGATTCTCCTACCAGATCCAAACGGTAAAAGCTCAAAGTTAAGCCCTTTGTAATC…
>AT1G13160_1
CTCTCCCAAAACCTCCGATAATGGCCGGATCTCTAGGTTTAACGCCGGAATCCTTAAAGGCATCTGGCCGGAGCTCCGAGAATCTCAGCCTTCTTATCCTTCAAGGTAAAATGAAACGTGACCCAGAAGGTTACGAAACGGAGCTCCAATTGATTTACAAACAGTTCAAAACCGCCGTCGATCTCTTTCAGCAACAAGCAGCTCTCAGTTTCTCCTCCGTTGGTGGCATTGGCTCTGACCCTTCTGTTGCCAAAGACCTCGGCGACCGTGCCATGTTTCTAGCTCACGTTACTCCCTTTTACCCGAAGCAACTCGCGGCGTTTCCAGCTCAATTGACTGATTTACTCCGTACATCGTGCTTGGCAATGCCCTCAGGGCTTCGAAACCATGTTGCACAAG…
>AT1G13245_1
ATTAAGATGAGATAAACTACAAGAATAAGGTAACGACCATTTTGACATTAACTGTAAATCATTTATATTTCGGAAAGTCATAGAACAAAGCCAAAAAGCCATTACAAAATTTTGTCAACTCTCCCTATTACGCCGTCAATATTTACAATATTGCCCTCTCCTCCACTAAATCATCGATTTTTTCATATTTGCTCCAAAGAACAAGTATTTGCTAAACAATAGAGAGGCCTAATCGAAACAAGTCAAACCCTTAACCAATTCATCCACAATCTGGTGTCCACTGAGACCCGATCCGACCTGGTTAAGCTCCAAATATCACGACCCCGTCATTCTTCAACACACGAAAGCCTATTATACATAAAGATTGAGAATGAATCTGAAGAGATCGAGAGGTCAATC…
>AT1G13260_1
CAGACTATATTTCTGATTTCTCCATTGTTTCAAAATTCAAAGTTAAATTGAGAAAAAAATTTCATCAAAAAAACTCAGATTAATGGAAGTGAGTAGTGTAGACGAGAGTACGACGAGTACAGGTTCGATTTGTGAAGCTCCGGCGATAACTCCGGCAAGACAGTCGGGAAAGTCGTCGGTAGGTTTGTACAGGATGGGAAGCGGATCGAGCGTTGTGTTAGATTCGGAGAACGGTGTGGAAGCTGAATCGAGGAAGCTACCGTCGTCAAAGTACAAAGGCGTGGTGCCTCAGCCAAACGGAAGGTGGGGAGCTCAGATTTACGAGAAGCATCAGCGCGTGTGGCTCGGAACTTTCAACGAGGAAGACGAAGCGGCTCGTGCCTACGACGTGGCGGTTCA…
>AT1G13270_1
ATCGATTCGCTGCAAATTTTTGATATTTTGGGTTTAGCAGTGAAGTTGCGAAAATGGCGTCTTCGGTATTTCTATCCAGTTTCTCGTCATCGTCGTCTTTGCAACTCTGTTCTTCCTTTAACGGCGACTACTTAGCGCCGTCGAGATGCTTTATCGGAGCTCCGGTCACTTCCTCTTCCCTATCACTCTCCGGTAAGAAGAACTCATATTCTCCGACAAAATTCTACGTTTCTGCCAAGAAAGTTTCTGGGTTAGAGGAAGCCATTAGAATCAGAAGGATGAGAGAGCTTGAAACTAAATCAAAAGTTAAGAAAAATCCACCATTAAGACGTGGAAGAGTATCGCCTCGTCTTCTTGTACCTGATCACATTCCAAGGCCTCCATATGTTGAGTCTGGTG…
>AT1G13280_1
CTCGGGAGGTGGAGTTCACGCACTTAAATCTAGCTAGTGAACGTTAAGCTTACGAGAAGCATGCAACTCTACTATAATACATTGATACCCATAAAAAGCCCAATACAAAGGCCCATTATTAAAATTTAACACAATGAAACAGACATTAAAGATCCATGACAAAGACGCACACAAAGATTCGATCGATTTCAATTAGTAAAGTTAGAGATCGCGGCACCGGGCTGAGTCGCCTGAGCTTCAGCCGCCGGCTTCACATCCTTCGACGGCTCAACAGGTGATCCAGTAAGCTCCACCGGCAAATTAGCAACAACACCTTTCAAGTAAAAAGTGTAAAACAGCTTCGTCGGATACACAAGCTGACGAAGTTTGACCTGTCCATAAGCTCCTTCAAAGACGCCG…
>AT1G13320_1
CAAATCACAAAAAGCATGAAGCCAACATTAAATTAGTAGCAGAGGGTCACAATGGACAAACTTCGTACGGTCACTTACGTGTAAAGTAAACACAACACACAAGAAAGTATCGTTTACAAAACCTCATGAAAACCAAACACTTACCGTTTCATGAAAACCAAACACATTGTGTTTCATGAAAACCAACACACATTATTTTTAGCCAGACATCATCACATTGTCAATAGATTGGAGAGCTTGATTTGCGAAAAACCGTACATCAACGTCTGGGTCTTCACTTAGCTCCACCAAGCATGGCCGTATCATGTTCTCCACAACCGATTGGTCAACTATCGGAATGAGAGATTGCATCATTTTGGCGACGTTAAATTTGATGTTTGGAACTCTGTCTTTAGATGC…
>AT1G13330_1
AAAATATCGGAAAAGGAAAAAAGTTGCTCTCGCTCAAGGTTTTTATTTTCCCGCGCATTATTTCAGGAAAAAATGGCTCCTAAGTCGGATAATACGGAAGCTATCGTACTCAATTTTGTGAATGAGCAAAACCGACCTCTAAACACACAAAATGCAGCTGATGCTTTGCAAAAGTTTAACCTTAAGAAGACTGCAGTACAGAAGGCACTTGATAGCCTTGCTGATGCTGGAAAAATCACATTCAAAGAGTATGGTAAGCAGAAGATATACATTGCTAGACAAGACCAGTTTGAGATCCCAAACAATGAAGAACTTGCTCAAATGAAAGAAGAAAATGCCAAACTTCAAGAACAGCTCCAAGAGAAGAAGAAAACAATCAGTGAAGTGGAGTCAGAAATC…
>AT1G13360_1
AAACGAATTCGCTTATATTAATCTAGCAAATTACCCCCAAATAACAAAATATTTAACTTTTCCTAAATCCTAATAATCTTAATTAATAGAGATATTAACCATCTACCATAAACTGATACGGTAAAAAAACGGTAGGGAGAGCCAAAACGCTTTACAAAACGGCATCGTTATCATTTCCCACCTAATTAAAAAAAAAACTCCGAAAAGTTTCTTATTTATTCCGCCGGTAACGACTCCGACCGCCACGAAAATAGATCGCCGGAATCAAAACAATCGTCGGAAAATTCGAAAAGTCCTTCAACGGCAACGTAATCTCCACCATCTCCGACGCCGGAACCAAAATCTAAATCACCATAATTCGAAACGTGGTCTTCAAATCCCCAAATCTCATCGATTCCA…
>AT1G13360_2
AAGCAAACGAATTCGCTCGCTTATACTATCTAGCAAATTACCCCACTAACAAAATATTTAACTTTTCCTAATCCTAATAATTTTAATTAATAGATGTTAATCATCTACAATAAACTGATACGGCAGGGAGGCCAAACGCTTTACAAAACGGCATCGTTTTCATTCCACACCTAATTCAAATAAAATAACTGCGAAAAACATGTTGTTTATTCCGCCGGTAAAGATGCCTCCGACCGCCACGAAAATAGATCGCCGGAATCAAAACAATCGTCGGAAAATTCGAAAAGTCCTTCAACGGCAACGTAATCTCCACCATCTCCGACGCCGGAACCAAAATCTAAATCACCATAATTCGAAACGTGGTCTTCAAATCCCCAAATCTCATCGATTCCAGACGAA…
>AT1G13380_1
GACATATATAACCAGAAAACATATAGAGTAACCAAGTATTGTAACATTGCAACAACCTCTTTTCTTTCTTACATCTACAAATGACTAACCAGTTTTCTTCTTTTGACATTTATGCATAACCCGCCATACCGATATGGGAGGAACCAGAGCGGTTTGCTTTGTGAGCAAGTGGTGAAGAGACAGACTTGGTAAAATACATGTAGTAGTAGACATTAAGGACCATGGTAGCAACTATAAACACTGCCCCTGCAATGAAAATTCCTTTACGCAAAGATTCACACGAGAAGGTTTGCGCGCTTAAGTACTTAGTGTGGTATGCGTTCTTGGTCGCTCCTGCTATTACACAAGCTTCTGCTACCAGAAATGTCATCCAAGAAGAAATGAAATAGATAATAGACC…
>AT1G13380_2
GCCTAATAAATTGAAAAAAATAACAGAAAAATTTCATAACTAAGCTGACATATATAACCAGAAAACATATAGAGTAACCAAGTATTGTAACATTGCAACAACCTCTTTTCTTTCTTACATCTACAAATGACTAACCAGTTTTCTTCTTTTGACATTTATGCATAACCCGCCATACCGATATGGGAGGAACCAGAGCGGTTTGCTTTGTGAGCAAGTGGTGAAGAGACAGACTTGGTAAAATACATGTAGTAGTAGACATTAAGGACCATGGTAGCAACTATAAACACTGCCCCTGCAATGAAAATTCCTTTACGCAAAGATTCACACGAGAAGGTTTGCGCGCTTAAGTACTTAGTGTGGTATGCGTTCTTGGTCGCTCCTGCTATTACACAAGCTTCT…
>AT1G13390_1
CTTCACATTTCAAAACTCTTTCGAGCCTTTCCTTTTGTTACAATAAGGAAGAAACTGTGCTCTTATTTTTCACTAGACACCAAACCACTCTCTCTCCCCTTTTACTTACAAAATTTTAGAAAATGGACACTCAAAACCCTAAATTTATAACAATCCTTTTTTTAAATCCCCCATTTTTAAACATATTTACACATTTTTTCACCAACAAAAAAGCCCCCATAATCCAGTATCAATTCCTAAACCTTGTTTTAGTTGTTCTTTCTTTAACCCTCTCTGATATATATTTGCATTTTGAACTACTCTTTATGCAAGAGCCGAGATGCTGCGGTTGCTGCTGCGTCTGTCAGAATCGAATCCCACGACTCGAACAGCGGGATTGTTCCCGAAGTTCGTCGCCCT…
>AT1G13470_1
GAAATTTTCAACTAATTGTTGGCAAACATTTCAGTTATTTTTGCAAACGAAAGACACTCCAATTTTTTATTACCTTATCACACAAATGAAATTCAATAAAAACATTACCACCAACACACAAAGAAGCTCTCATGTTTCCCACTTGGTTCTCAACTTATCAACATGTTTAAACTCAAATGTCAACACTAAACTCTCATCCATTCTCCTCAACTCAAAGCTCTCCACCAACACATAACATCTATAACTTTTCCAATTCGAACCGCCTCCATCAAATCTCTCAGATTTCTTAACCACTGCTCTTCGCGATTCGCTCTTCCACCCGAATCTCTCCTCTTCCCATTTCATCTTCTCCATGACCACAGATCTCAAACCCATCCTCTTGTCTGCGACCTCAAACCA…
>AT1G13520_1
CACGCAACCAAACTTAGATTTCATTAAATTGAGTTTATACATGAAATTAGATGCGACTTTGAGTTTATTATTACATGAACTTGCATAAACTTATTTACCAAATTAATTATTGAACCAAAAGATGACACACAAAGAAACTGAACAAAGATGAATGAAACTCAATCCCACTTGCTCTTTAACTTATCAACATGTTTAAACTCATATGTCAACACCAAACTCCCATCCATTCTCTTCAATTCAAAGCTCTCTGTCAATACGTAACATCGATAACTCTTCCAATGCGATGAACCGCCTTCGTATCTCTCTGATCTCTTAATGTTGGATCTTTCACCTTTGTTTAACCGGTACCACCCAAACCTTTCTTCTTCCCATTTCATCCTCTCCACAACAACAGACCCA…
>AT1G13560_1
TGTGCAACTAATATATTTTTCTTAATATTTCAAGAATAATTTTCGTATTTTCCCCATGCATAAAGCCAAACTAGAACATTATACAAAGTTCTACATAAATTCACCTACCCCGATCAAACAAAGACAACAATGGATAAAGAAGAAATACATCACCGATCCAACAGGTCCACATCGATCATTCACGGTATCGATCCAACGGTCCACACAAAAAACGCATTACCCTTAAGGTTTCTTTTCAAGCTTCTTTACGCGTGATCCTGAAGCAGTAGATTCCAAGAGCCTCAGTGATCTCATGAATGACAGATGTTGCAAAGTGCAAGTATAATGACACTGTGAATATGCAGTAGCCAAGAAGAACCCATAATTCGTCGACTAGAGGAACCCCAGCATTCAATCTCG…
>AT1G13570_1
CTTCGGTCAATTACATTAAAGTTACTCTTGTGGATTCAACAGTTTTGTCATTTATCCACAATCATCTATTTTCTCCAACAGATTCACACCAAAACATGTTCAGACATGATTAACAGAGGGAGAGGAGGAGAGTCAGATTCAATCTTGAAGGAAGAGGAACTGAGCTCGAGGAGAAACACGCGGATACCTGAGCAATTCGACAACCATATCCATTTTCGCATCTTTATCTGATAAACTTGATGATACAATGACTGTCTCCAAAACTGGAGAAGTTCCCAGCAAGAATCTGATAAATTCCAACTCATTTCTGATGCCAGAAACGTCTGTCATCTTCACGGTTTCAAGTCTCGGGAGTTGGTAGTCGAAATAATCTCTTTCGAGAAGGTCAAAACCTTCTTC…
>AT1G13600_1
CGACACACAAAACTCTCCCTCTCCCTCTCTCTCTCTCTAAAAACATCGCCCAAACGATCTTTCAACAACACAAGACAAATCTCGAAACAAATCAAAGCAAAGATCATGAATACAATTCCGGCGGAACTCACCGGATACTTCCATTATCTATCACCGGTTAAATATAATAACCAAACACCAATCATGGAGTCTGAGTACTTCAACATGCCCTCTTCTCCTACTTCTTCTTCCTCCTTCTACCACCTCAACGGTCTGATCAACAACAACAACTACTCTTCATCATCCAACGGTCAAGATCTAATGACGAGCAACAACTCAACATCGGACGAAGATCACCAACAAAGCATGATCATCGATGAGAGGAAACAAAGAAGAATGATCTCTAACAGAGAATCTGCT…
>AT1G13640_1
TATTATTGTAAAGAGAAGGCAAAACGTATCGAAACAACAGAAGAAAAGAAAGGATGACGAGAAACAAAATTACAAAGAAAAATGCTAAAGAATAATTACAGAGCAGGTCAGAGAAGAAAAAGAAAGAACATTTCTTCACATTGCAATTGCTCGTCGTCGCCACAAAAGTAAGCTAATCTTAACAAGTCATTGTTTCAAAACTCGTAAGAGTAAAATCTTTGATCTTCTATTATGTGAACTCTTAAAAAGTTTTACTTATATGATCTCAAAACTTGCACGACGTACCAAGCCTCTGTCTATTCCTCAACGTCATGGTCTTACGTTCTGCAAAAGCCGAGTCAAGCAACTCCTGAAACTTCTCCAAGAACACAACCCATTCGACTTCTTTCATTTCTGCTA…
>AT1G13690_1
CTTCTCCTTTTTCCAATTGCCCTGAGAAGTAGAATCCACTGAGCGAGAAGGAATCGGAGGAAGAGGTTCAACGATGGCGGCAGTTCAACAGCAGCAAGCGATGCAGAAGAACACGTTGTATGTAGGAGGTTTAGCTGATGAGGTAAACGAATCGATCCTTCACGCTGCGTTTATACCTTTCGGCGACATCAAAGACGTGAAGACGCCTTTGGATCAGGCGAATCAGAAGCACAGATCCTTTGGATTCATTACTTTTCTTGAGAGAGAAGACGCTTCTGCTGCCATGGATAATATGGACGGTGCTGAGCTATATGGTCGTGTTCTCACTGTTAATTATGCTCTCCCTGAGAAAATCAAGGGTGGTGAACAGGGTTGGGCTGCACATCCACTTTGGGCAGA…
>AT1G13690_2
CAATCGCCCTGAGAAGTAGAATCCACTGAGCGAGGAAGTGGAGAAAGAGGTTCAACAATGGCGGCCGTTCAACAGCAGCAAGCGATGCAAAAGAACACGTTGTATGTAGGAGGTTTAGCTGATGAGGTTAACGAGTCGATCCTTCACGCCGCGTTTATACCTTTCGGCGACATCAAGGACGTGAAGACGCCATTGGACCAGGCGAATCAGAAGCATAGATCCTTCGGATTCGTCACTTTTCTTGAGAGAGAAGACGCTTCCGCCGCCATGGATAACATGGATGGTGCTGAGCTATATGGCCGCGTCCTCACCGTCAATTATGCCCTCCCCGAGAAAATCAAGGGTGGAGAACAGGGTTGGGCCGCTCATCCACTTTGGGCAGATGCAGACACATGGTTT…
>AT1G13770_1
CTTTAAAAGCATATGATCCAAATTGCACACTATGGAAACCAAGAACTAACATAATTTTTGTATGTGTTTGCAGTACTTTACCAAACAATTTTGATCTTAAAAGGCGATAAAGCTCAGTCGATCTTAGCAACCGAACTGTGAGATATCCAATTTGCTCTCCAAGTAATAGAAGGCGAAAGAAGGCGCTCTGTTTTCCAACCTCCTGATCTCAGCTTGTGGAGAAATTCATCATAGTGTTTATCCATCCAAGCTTCTCCTTCTGAATAAAAAGATGTGCTTTTTTCCATAAGGTTTGCCAAAACAATGGCGTGAATATATGATTTCAACACATCTGCAGCCGCTGAATCTTTGTGCAAGATCACACTAACATTTCCCTTTCTATGAGCCAATAAGTAGTTA…
>AT1G13790_1
TTCCGGTCACGGTTTACGCGTCTCTCTCTCTCCCACCTGCTCGAAGGAGACTCGTCGCCATTCTCGTTGCTCTCGAAAGGTTGCAATGTATTCCAGAACAGAGTTGCAAGATATGGAGTATAGATACTACAGTGACATGAAAGATGGTACCAGGAAGGTTAAAATCTCAGAGTCTCTGTTTAGGTGTCCCTTCTGCTACAGAGATAGTGAGCGTGATTACCAGTTTGAGGACTTGCTACGTCATGCTATTGGCGGTAGTTCCCACACTAAGGATGGGAGAGAAAAAGCTAGACATCTCGCACTGGAGAGATATATGAGGAAGTATCTCCTCCCTCGAGAAAGACCGGATCCTACTGCGACTTCAGATATCTCTTCTCTCCCTAATGAGGAGTTAACCGG…
>AT1G13910_1
GAAAATGAATCATAAGAACCATATTACTCTGTTAAATTACTATCTGAAATGAAACAGAGTTGTAATATGCATAACTAAACAAGGATGTCTATGTCAGAAAGTTTGAGGACCTTATGTGCACCAATCGCCTTCACGTCTGTTTTGAATGCGTTCCCTTCTATGTACATATCTTTTAGGTTCGGATGTTTGTAGAAGGCTTCAGGGATACTTCCACTAAATAGATTGTGGTCCAAGTGCAAGTAAGTTAGTCTTGGTATATTGGCTAGTGCAGAAGGTATTGCTCCAGTCATTTTGTTGTAAGATAAGTACAAGATCTCCAGGTTTGTTAGATTTGCAAGCTTGTTTGGGAGTCCACCAGTGAAGTAATTATTGTTTAGAAACAGGTTTCTAAGAGCTGGA…
>AT1G13990_1
ATTATATATATACACACACGGTTAATTACAGTTTAATTTATACTAGTATTTCAAATAATTGTAAGGTGACCTACATTGTTTCACAAGCTATTTACCATCCCTTAAGTCCTCAAGAGAACGCTTACGGGATCCCAGATTACGCTCCAGCGTCTGAGGTGTGGGTGGTGTTCTTCCGCGGCGGAAGAGCACTGCCAGTGACCTTGTTTTTCGGCAAAGGTCAAAAACAGATGAGGCCTCAATCTCAGCGACGCCTTCACACCCTTTTCCTCCACCTTGTAATAGGTCACAGTATCTAACAGCCTCATTCACATCTTCAAATATCAATACTCCATCTCGAATGTCTTCTACGAGCATATCGAATTTAGTTTTGGGTCTAGACTGTTTTGTCTGGTTGCTGAT…
>AT1G14000_1
GCGGTAGCTAAATCCATTATCTAAAATCCAAGAAATCACTGTAATCGCACCGCTCAATCGAAACCCTTTTTCGAAAATCTCATATTTTTTCCATTTTTTTCTCTCAGTTATCTGAATCGGGTTGAGATGAGCTCCGATTCACCGGCGGCTGGAGACGGTGGCGAACAAGCCGCTGCGGGAACGAGCGTGCCTTCACCGTCTTACGACAAACAAAAGGAGAAGGCACGTGTGAGTAGAACATCTCTGATTCTGTGGCACGCGCACCAAAACGACGCAGCTGCAGTTCGGAAACTCTTGGAGGAAGATCCATCTTTGGTTCACGCCAGAGACTATGACAAACGAACACCTCTCCACGTGGCGTCGCTTCATGGATGGATCGATGTTGTTAAATGTCTGCTT…
>AT1G14150_1
TCTAATGTAATGTAATGAGTCCAGAGATTTCAAGTGAAGAGTGGAGAGTGAAGAGAGATATATACAATACAATTGAATTAAGCAAGAAGCTCCACCACGTTGTCTATCGATTTCAATGTCTTCTCGTAGTAGAGATACGACTCGTACACCTTTGGCGTCCGTACGTAGAAATCCAACTCACTCATGTTTTCGACTAGCTCGTTTGCCGCCTGAACGTAATCATTCCGGCGAGTCTCCGGCAAGATGTTCATGGCGTTGGTAAGATCCTGAGACAGATAAGCCTGTTTCAATCTTATGTAGAATATAACGTACCTCCACGACATGTGGTCCAACATCTCCCTCATGTCTCTTAATCCTTCCGCCGTCTGTTTTATACGCGCCGCCGCATCCTCCGGTGAT…
>AT1G14170_1
AAATGGCTAGTACTCTGAGGAACATCCATGGTAAGAGATCTAGTTTCCAATCTGAGTTTACTGGAAATGGAGGAAATAAGAGAAGAAATCTTCATGATGATACAGATCAAAATGTTATTGGGTCAGAAGACACTGTGTATCGCTACTTGTGCCCTGTGAAAAAGACCGGGAGCATTATCGGCAAAGGTGGTGAGATCGCAAAGCAGATAAGGTCTGAGACAAAATCAAACATGAGGATAAACGAGGCTTTGCCCGGTTGTGAGGAGCGTGTTGTTACCATATATTCCACTAATGAGGAGTTGAATCATTTTGGAGATGATGGAGAGCTTGTTTGTCCTGCTTTGGATGCTCTTTTCAAGGTTCATGACATGGTTGTGGCGGACATTGATGATGATGATG…
>AT1G14170_2
GTTTACATTTCTTATGTGAATTGCGTAGACAACTTTTTTCTTTCTATAAGTAAAACATCATTTTGTATGAAAATTGCATCAACATAGAAGTTCCTGAAACTGTTGAACACTCTCAATCTTCCTTTCAAAGATGGGTTTTCTCGATTTAAGAAACATGGTTTCTTCTCTTGGAATTCGAACTCAGTTTACTGTAGTCATCGCGTTTTGCGTATTTGGATTTGTTCGAACTTTCGGTATATGGAAAAGATGTTGGTAACAAGACAAGTCCATGATCCATGTCGAAAGAGTTAGCTCTTAATCGCAAGATTACTTGCGTCAGGGCTTTCATAGCGGCATCAGGATTTCCTGTAATCTGAACCATCTCTTCTTCTTCGCGTGCTATTTTTGGTACATCTTCTT…
>AT1G14200_1
CTGTGTCATCTTCACTGCATGATTGATTCCGTTTTCGTTTCTGCTTTTCCTTTCTTCTTCTACTTCTTAGATTTTTCCCGAGAAAGTTAGCTTTTTTTCTTTGTTCTTCAGAAAAAACTCTTTTTTTTTTCTTTCATTGAGTGTTAGCGTGATGTCTTCAGAGAACGATTTCGCTGAGTTTTCGTCTATGTTCGAGAGGATGGCCGAAAGTGGAGGCGATGGTTTCTCTCAATTTTTACCGGTGATTTTAGCTTTAGCCGCCGGAGAAGCTGATGAGGACGGCCAAGAATCGACAGATCAGGCGACGAGACAGGGAGAGATCGTCATCGATCCGTTCAATCCAAGAGTGGTGATGATCAGATCGGGTTCTGGGCTCGAAGATTTCTTCAGCGGCGGAGG…
>AT1G14200_2
TCGGCAATTTTATTGAAATGAAATCGATTCAGAAAACGATAATGGAACTCTATACAAAGCTTTATTCTACCAAGCCTAAACCCTAAACCTAAACCTCAGTTTCATCTCGAGGGTTCGAGTCACCGTCCTCAGTTTGTCTTCTTCTTCCTTCGTCTTCTTCGTTTCTTCTCTCACCGCCTTAATGGAGAATCCAATCAAAACCCCGATTTTTTTTCCTCCTTCCTTTTCTTCAACAGGAATCTCGTACCTACACAGGACACGTGGCGTGTATCCCTAACCATTCCTCCACACACTTGGAGTGAAACTTATGTTTACACGGCATCTCCGCCGGCACGTCACCTTCAGACCACTCCTCCAAGCAAATCGCACACGAACCTCCTATCTCCTTATCTTCTCCGA…
>AT1G14205_1
CACGTGTGTCCAATCTATCTTCGACCAACACTCTTACTTCCTCACCAATCTCAAATTCAGACACAAACTCGATCTCCTCAACATCCTTAAACAAAAAGGTAAATAAAATAAAAAAGAATCCCTGGAAAATCTCTGTAGATTGATCATTGTTTGTTTTTGTGTAGGAATTAAACCTAATGTTACAGTTTAAAGGAGATCAAGAACGCGATCAAGTGCGTAATCGGATTTGCACCGGGTATAGAATGCAATGAAGATGTAAAGGGGAAGAAGCAGCTTTTCCAGATCTATATATGTCTTGATAATTACACGAAAGAGTTTGTGGAATGCACATATGTTCCGGATAAATCATGTGCTTCCAAAATCAAGTTTCCAAAGTTCCCGGAGAGAGATTCTCTTAGT…
>AT1G14290_1
GTTTGATTCGTTTCTCGAGTTGTGGGGGAGATTAGACTAGAGATGATGGGTTTCGCGATTTCGGATGAATTTCTGGGCACATTCGTTCCGATTCTGGTGTATTGGGTGTATTCAGGGATGTACATTTGCTTAGGATCTTTGGATAAATATAGATTGCATTCGAAGATAGACGAGGATGAGAAGAATCTCGTTACCAAATCTGCCGTCGTCAAGGGCGTCCTTCTTCAACAGACTCTACAGGCCATTATCTCCGTTATTCTCTTCGAGATAACAGGAAGTGATGCAGATGCTGCTACGACGCAGCAGTTTTCCGTTTTACTTCTGGCTAGGCAGTTTATCATCGCTATGCTCGTAATTGACACTTGGCAATACTTCATTCATCGATATATGCACCTCAAC…
>AT1G14345_1
TTTCGCTCCAATCTCCAATCACACTCCGATTCATCTCTAATGGCAGCTTCTACCTTAATTCCGCCGTCAACCGCCGCAACCTCCGTCGTTCGCAAATCTCTCCTCCTCTCTACAACATTCTCCTTCCCCGCTTCTTCACTGTCTCCCTCCACTAAATTACCACAAAGAAACACTCAGAGATTACTCCTAGCTTCCTCCTCCTCCGCATCCACCGTTCCTTCCGATTCCAAACCGGCGAAAAAAGAAACTGTCTACTTCGACGGTGGAGCTCATTACGGAGATCTATTAGCCAATCTCATCCTAGGTCTAACCATCCTGTGGCTCCCACTAACCTTAGCCGCAGTGTCTCGAGCCTTTAACCTCCGTTACAGGTTCACTAACCTCCGCGTGACGGTGATT…
>AT1G14400_1
GTCACTCTCAGGTGCCGCGGCGACCCAATCATACCCTGTCTTTACCAGACCACAAAAACCCTAATTTCACGACATCTCTTTCTCCTCCGTTGGTTCAAATTGTCTACCTCAAAGTGTTCGATCTCGGCTGATCTTACGAAAGTTCATCCCTTTTTCATCTTGAGAATCTCAGACATCGAGAGAAGATGTCAACTCCGGCAAGGAAGAGGCTTATGAGGGATTTCAAGAGGTTGCAGCTAGATCCTCCTGCTGGAATCAGTGGTGCTCCTCAAGACAACAACATCTTGCTCTGGAACGCTGTTATCTTCGGTCCAGATGATACACCTTGGGATGGAGGTACTTTTAAGTTGACCCTTCAATTTACAGAGGATTATCCAAACAAACCACCAACTGTTCGTT…
>AT1G14400_2
TATACGTTCTTCCCAAATCATTCTAGTTTTCCCCATTTCTCTCATCGCACGGTGAAATCGAGAATCGCCGATCTTTGATTCGATCGGAAACTTCTCTGATCACCGGCGTTCAACGCCGCGAACACAGATGTTTGCTTGACGACATCTTCTCGCCGCGATCTTTGCCTCTCCTCGGCTTTTTACTCAACAACGAGATCTGTTTCCACGACTAAAGGAGGATGTCGACTCCAGCAAGGAAGAGGTTAATGAGGGATTTCAAGAGGTTGCAGCAAGACCCACCTGCGGGTATTAGTGGTGCTCCACAAGACAACAACATTATGCTCTGGAATGCTGTGATATTTGGGCCTGATGACACACCATGGGATGGAGGTACTTTCAAACTCTCACTGCAGTTCTCTG…
>AT1G14410_1
CGTAATTCGAGAGAAGATACTACACTGAGAGAGAGGGAACAAACAAAAAGCGATGTCGCAACTCTTATCTTCTCCTCCAATGGCAGTCAACTCCAATCATCGCTTTCTCTCTTCGTCTTCAGTACTCGTCGCCGGGAGTTTTGCAGTGAAACGGCATGGATTCGCCTTGAAACCGACAACGATGACGGTGAAGCTCTCGGTTAAGTCCCGTCAGACGGATTACTTCGAGAAGCAGAGGTTGGGTGACTCTTCTTCTTCTTCGCCTTCATACTCCTCGCAAAGTGCTGAAGGATTGCCTGCTAGATTTTATGTGGGTCATTCGATATACAAAGGGAAAGCTGCGCTAACAGTAGAGCCAAGAGCACCAGAATTTGTGGCTTTAGACTCTGGAGCTTTCAA…
>AT1G14450_1
TGAGAAACTTAAGAGAACGTACGGTCGCAGGAGATCAATCGAATACCTGAGAAAATGGCGAAGCCTTTGGGTACTACCGGCGAATTTTTCCGGCGAAGAGATGAATGGAGGAAGCATCCGATGCTTTCGAACCAAATGAGACACGCTCTTCCCGGACTCGGCATCGGCGTCGCTGCCTTCTGCGTCTACCTCGTCGGTGAGCAGATCTACAGCAAAGCTTCGTTTCCTTCCAAATCAGCTCACCACCACCAGGAGCAGCCTGCTACGTCTCACTGAAGAGCATCGCCTCTTCTAAGATGAGATGCTTGAAACAGTGGCACAAGGCTGAACTCCAGGCTTCTTCTCGGTTACTAGCTTTCATTGGATTTTTGAACTGAACACAAAGAATTTGATTTCTAT…
>AT1G14580_1
GCCTATCCCACCATGACATTATTAAAAAATAACTTAACAAAAGTATTAATACAAAGTGAAAATCCCAAGCTAAATTATTACCCTTAATAGTCGAAAACAGCAAACGAAAGAAAGCTTAAAAATAAAATCTCCAAGAAACCCAACAGCATATATATCCATATATATACGATCATCTCAAGCTTTTCCAAATGGATGATTTGGGTGTGAAAACTTCATCTCAGCGTCCAGAGGAGCTCCATTACGACCACCACGACCATTTACGTTGTTCACAATTCCTCCATTAACGCCAAGAAAGTCCAAAGTCAACCTATCCGAGCCTCCCATGCTGAGATTGTTTCCGAAATGAAGGTCGAAAATGCTACCGGAACGGCTTTGATGATTTGTTGTCGCAGCTAGAGA…
>AT1G14620_1
AAAAACCCTCAGGCTCAAGCGCCGGCGTTCACTCTCTCTCACTAGCCAAATTCGATTTCGTTTCTGGGTTGAGATTGAGAAATGCAGAGATCATCTTTGTGGTTACTAGCTGGGCCTCTCTTGGAGAGCAGGAGAGGGTTTTGCACGAGCTCGGAAAAGATCGTAGCTTCGGTGCTTTTTGAGAGATTGCGCGTTGTGATACCCAAACCGGATCCTGCTGTTTACGCTTTCCAGGAGTTCAAATTCAATTGGCAACAGCAGTTTCGTCGTAGATACCCAGATGAGTTCTTGGATATTGCTAAGAACAGAGCCAAGGGTGAATACCAAATGGACTATGTACCTGCTCCTAGAATTACAGAGGCTGACAAGAAAAATGATAGGAAGTCATTATATAGAGCT…
>AT1G14700_1
TCGCAGCTTTTCCATTCGCGTTTGCCATCGCTAACTCTCAAATTTCGAAACCGGAATCTGGGAATGGATGCACAGACACTTCAGACCTTATCTTCTTCCTCTTTTGCTTTCTATTTTCCAATTTCTCAATGGCTGCCTTAAAATGCAAACCTGTAAATCTGATATTTTACGTTTATAATTTGATTATTATATTCTCCGCCCATAGTTCCACAGCGGAGCTCCGGAGGTTACTGCAGCCGGCGAAACCCGATGGTACGTTAAGCTTTCTCGTCATCGGAGACTGGGGAAGAAGAGGCTTATATAACCAGTCCCAAGTAGCTCTTCAGATGGGAGAAATTGGTGCAAAGTTAGATATCGATTTTGTAATTTCTACTGGAGATAATTTTTACGACAATGGGT…
>AT1G14730_1
CTCAATCTAGCACATTCTCTTTTCTTCTCTTCTGTTCTCCCTGTCTCTCTCTTCATTGATTAAGTGATCTTCTTTTACAAGAAGTGTTCAGAACCAAAACCATATTTGACAATGGATCTAAAGCGTCACTCGTCGCTTTCTACACTTGTGGCTCATTTCTTTGGCATCTTAGCCGTTATTCTAATGCTCATATGGCTTCTCCATTACCGTGAAGGCATCGAGTATGGATCCGACAACCCCCTTAAGGTTTTAAATGTGCACCCATTTCTCATGTACTGTGGATTTCTCTTCCTCGTGGGTCAAGCTATGATGACATATAAAACGGCGTACGCGTCGCACCAAGTGCAGAAGATGGTTCACGGTGGGCTTCACTTAATAGGCTTGGTTCTAGGTATTGTC…
>AT1G14790_1
TGAATGTAGCTTCAGTTTTGAATTAGTTCGATCAAAGCTAATGGAATTAGACACCAAACTTCTGATTTCTTACTCCACACCACCATTTTTTACACAGAAATTGCTGTTTTGCACACAAAACCAACCCTTATGTACATAAGAAACTCATAACCAAGAGAAAAACACAATCAACTCAAATTCAGAACGCCTAACCGCGCGAGCGTCTCCTGCCGCTGACGCCTCCCAACATTGGCCTTCTTGATCCTCACAAGCTTATCATAAATGCACCACGCAAAGCTCAAGAAATGGTCGCGATTCAAACCCTCATTATAAAGTCCCCAGTAACTTGAGTGGTACGTTACATGATACCAAGCCGAAGCCTTTGCCGATTCATCAAACACCTCTTCTTCTTCAGCCGCA…
>AT1G14810_1
GTTCAAGCGTGGGGATGAGTTCAGATTTCAGCGACAACTTTATGAATGCAATGCAAGTAACAAAATTGGTCAAATAGAATACCCACGAAAAAAAAAAAATAATGAGACAAATTCTTGGCTCAAATCTGATAATACAGTGATCTCTTTGTCAAGAATTCAGAAGAAGCAAAGTGAGGGGTGTCAAATTCAGAGAAGCATCTCGGCGATCTGAACAGCATTCAGAGCAGCTCCTTTCCGTATTTGATCTCCGCAGACGAATATGTCCAGCCCGAAATTGCCATCTTGAGACACGTCTCGCCTGATCCTACCAACCGCGACATCGTCTTTGTTAGAGACATCTAGTGGAGTAGGGAAAGTATTAGAAGCACGGTCGTCTATTATATAAACTCCAGGTGCTTT…
>AT1G14860_1
TTTTTCAGCAGATAGAGATCAATGGAATGCTCTTGTCTTCTTCCATAGGCTTCGTTGATGGTGATGAAGAAAACCTGTGGACCAAAACATCCAAAGCTTCCTTCATCCACCAATCTCTGCAAGCTTCTCTTGCTTCATCTACTTTCATCCACATTCTTGGACGAAGATGTTGCTCAGGCCAAAGATCAAGCGCTTCTTTAACAAGCATTGGGAACATTAGTCCTTCGTAGATTGTTCCTCTGCTTTTGCTCAAGAAATCCCATTTTCCAAGTTGTCTCTCAACGTTTCCAATAACTCCAGCTTCTTCCAAAGATTCTCTTGAAGCAGCTTCTTCTACAGATTCATCAAGCTCCCAACCACCCTTTGGAAACATCAGAGCGTGACCCTTCTGTGATGAGA…
>AT1G14870_1
ATCTTATATACTAGTATTGTTTTGATGTCACTTTCTCGTTGTATTTTAATGCTTTTGATACATTGGGATATACATGGAAGAAATACTCATGTTCAAACTTCACAACAAGCATATTATACAACACAAACAGAGGATTAAACTCGTTTATTTTATTACGTAATGAATTACATAAAGAAATAAAACTTAGCGGGTCATGCCGCCATGTAAGACTGGAGCACCCATCGCCACACCTCCTTGGTTCTGCTGCCTCTCTACGTTACCCGCCCATCCTAAAATACCACAAGACTCATATCGAAACCACGGTGCTTGAGTTCACGGTATTCTTGGGTCAAAGCACAGAGCTCACAGCAGAAATGTTTAAGGCAATCTCCACAATCATCACCTCTAATATTGTATTGA…
>AT1G14870_2
ATTTATATCTTAAAAAAAAACCTTAAATACCTTGAGAGAAAAAAACTGTTCAGAAAAAGACTAATATCTTTCTTTCTAACTCTCTTGCTCTCTATGGCAGCTCAACACGTTCATGACAAGCATATAGCTGAAGGGAAATGGTCTACAGGCTTTTGGGATTGCTTTTCTGACTGCAAAAATTGTTGTATCACATGTTGGTGTCCATGCATTACCTTTAGCAAAATAGCTAAAATTATAGATCGCGGATCCACCTCGTTAAGTAAGGCTGGAGCATTCTACGCGTGTATAAGCACAGTAACAGGATGCGGATGTATCTACTCATATTTCTACAGAAGCAAAATGAGAGCTCAATACAATCTTCGTGGTAGTGATTTTGGGGATTTCTGTAGACATTTCTTA…
>AT1G14900_1
CTTTCTTGTATCACTCTTAGGTTAATAAAATATCAACCTCTTACTTTAGAAAAGGGTGAGACCACCCGAAATTTACATCACACACCAAATGCAAAGTCGAATTACATTCTCTCTCTTCTCTAGTCAACCCCCTAAACAATAACGGAACACACAATTAACATTAAAACTACTACACGATTAAACAGTAAAATCTAAATTATTATAAAGAAGGAAAGTTAAAAACTCTCTTCAGGGGCTTAATCAAGCTGGAGAGAACTCTTAACAACCAACAGGCACCATCGCTGGTTTCACTTTCGGTGGCCTTCCACGACCTCGACGTTCACCGTTAGGTTGAGCCGTTGGTGCTTCCGCTTGAACCGTCTCTGATTCCGTCTTCGGCTTCTTCGGTGGTCGTCCACG…
>AT1G14980_1
GCAACACTTGGTGTTATCCATATGATTGATGCCCATTTGTAAAAATTCAAAGACAATTCATAAAGGTAAATTCAATGATAAACCACAAAGTCCAACCACATCATCAAAGATAAACTAACTTAAAAATGACTTCTCCCACATAACACAAACACCAACATGAACCCTCGTGGTTGAGTTGGCGAGCTTAGCTTTTTCAATCCTCGTGCAACGTTCCCAAGACGTCCTCATCCCGGAACAGATGGTACTCGTTCTCGCCGAGCTTAACTTGTGTACCGCCGTACTCTGGAAGAAGAACAGTGTCGCCTTCCTTCACAGAGACCGGAATCAATTTCCCGTCCTTGTCCATTGATCCAGGTCCTACCGCTATCACCTTGCCTGAGTTCAGCTGGGTGGATTTCT…
>AT1G14980_2
AACGTAGACGTAAAACATCAACAGATTACGGAAAAAGCACAAAATATTAGAATCACAAGATGCAACACTTGAAGTATCCAATATAACTGATGCCCATTTGGATATATTCGTTCCTTAAAGATAAAATTCAATGAAAAACGAAAAAGTCCAACCACATCTTCAAGATAACTAATTTATAAATAACTTCTCCCCCATAAAACAAACGCCAACACGAACCCAAGTGGTTGAGTTGGCGCGAACTTAGCCCTTTCAATCCTCGTGCAACGTTCCCAAGACGTCCTCATCCCGGAAAAGATGGTACTCGTTCTCGCCGAGCTTGACCTGTGTACCGCCGTACTCTGGAAGAAGAACAGTGTCGCCTTCCTTTACCGAGACCGGAATCAATTTCCCGTCCTTATC…
>AT1G15000_1
CAAAAGTAATGTTTTGCAGTCAAATAATGCAAAGGGATCTTAATGTAAAGGCGCCACGAGCAAGTGGCGATAATGGAGCACGTCCCTACACTCTTCTTCTTGCTTTTCACTCTCTTTCTCTCCGTCTCCGTCTCCGTCGAGTCTCCTCCGCCGCAACTATTTCCCGATGAAGCTCTCCCCACTAAATCCGGCTACCTTCCGGTTAAACCCGCCCCCGGCTCCTCCATGTTCTATACCTTCTACGAAGCCCAAAAGCCGACCACACCTCTTCCCGACACTCCGCTCCTCGTTTGGCTCCAAGGTGGGCCAGGATGCTCTTCCATGATTGGTAACTTTTACGAGCTTGGCCCTTGGCGCGTAGTTTCACGTGCCACAGAGCTCGAGCGCAACCCCGGCGCT…
>AT1G15040_1
AAGAAAGAGAATTAATTAAGACATAATAATACCAGTTAATTAGAAATGGTGGTCGCTAATGATCTCTCGTCCAAGATTCTCCCCAGAGTTCTCATCGTCTCTCGTCGGACTCTCCGCAAGAACAAGTACGTGGACTTCGTAGGAGAATACCATCTCGATCTCATCGTCTCCTACGGTGCCGTCCCTGTCATCGTGCCACGTGTCAATGGGATCCATTCTATGCTCCAGAGCTTCGAGCCCCTCCATGGCGTCCTCCTCTGCGAAGGAGAAGATGTCGACCCTTCTCTCTACGCCGACGCAAAATTCTCAGGTCTCTCGCCGGAGGAGATGGAGGAGATCAGGAAGGTGCATGCAGAGGACATGACCATCGATCGAGAGAAAGACAGCATCGAGCTCACT…
>AT1G15120_1
GACGCTCTTCCGATCTCATTAATGAAGTATCACAAACTCGTACAGGTTTCTCCCAACCACAAAAACAAAGAATTCGCAGCTTGCCAGAGAAACAAAACCGACAAGGAGCCCGTGCAATTTGGGTTGCAGTAATGTTCAGCATCAATGTCATTTTATATAAAATAAAACATGACACGGACTCGAGACTCCCAACTTTCTGTCTTGTCATTTTAGTTTCTCAAACAGCTTAGGTCCGACACATTTGTCAACACAATGCCAGTAATCAAAATACTGCCCAGTGCAATGTTTGTGGCCAGACTCCTCATCTTGGATCCTCTTGACACACGCCTGATATTCAAGTAGTGGCTTCACACATTTTGGTTTGCAAGATTCCTCAAGGTACCTTTTCTGATCAACAGC…
>AT1G15140_1
GGCCGCCCTTTTCTACCGCCGGCTAAATTTGACGGTCACATATAGACCCAAAAACTCTCCACCATGTCCACTCTCCCTTTCGCGCCTTCTGTCACCCATGCGCACTTTAGCCACACCCTCTCCCCCATGTTTATCCTGCGCCGTCTCCCTCTCACCCGCCATCTCCGCTTATCCCGTCATAACCGCGTCGCCTCCGTCGTATCCGCCGCCGCCGTTCGTCAGGACGCTACACTCTGGACCCCAGCTCCGCTCTCTCTTATCGAATCGGCCGCTGAATCGCTTTTCCACATCTCAATCGATATTTCTAACTCCCCGGATCTCGTAGCTTCCCACACGAGACCCGGTCAGTATCTCCAGCTCCGTGTTCCTGATGTCGAGAAGCCTTCTTTTCTGGCAATC…
>AT1G15180_1
GGATGGTCAAGCTCACAGGTCAGTGCATCTCATCATTATTATTTATTGTTAGAGAACACAGAAAAGGCTCCTTTTTGCATCATTTTCCATGATGAGGGAGGCTTATTATTATTGTGGAAAATCATGCAGTACTATTAGCGGCTACCACTAGTCCAAAAGTGACATACAGCAATTTGGCTGCTAACAAAATGGTAAAACCGGAGGAACATATGGTCCCTGTAATCTTTAGATGCGAAGTTCTGACTCGGTAAGTACTGTTCTGCAGCGCCTTAAGTTCCATATGCCAAAGCCATTCGCTTCCTCGCTTCACGGGCCTGGTTTTCCCAGTTTGTGCACCCCGTGAAAAGAGCGAGCAGAAGAGTTTGCAGAATGGCACCGGCTTGGATTCCGATCCATAGT…
>AT1G15220_1
GCTCGTCTTCCGACACACGTTGCACGCTCCTTCACGCGCCTTCTCGATCTTACATTCGGATCCACTTTTATCACCCGCCGGAGCTCCACCTGCGTCTTCTCTAAACGGCTCTGGCAAGGAATCGTAAATCGGCGCTCATATCGCTGGAGGACGGTAGTGTGTTTGCTTTTTACAGTAAACGGAGAAATTTCCCAAGCGAAAGGTTTAATTTTTGAGCTCCAGGTTGAAATCTCGGCGGACTAAGCGGTTTCTCAAATCCACCAAGGTTCTCGCTTCATAATACGTTCCGTACTTGTGGATCTCTGGCGCAATGGAGAAAAAAGACGAGGAGAGGAAGAAGGCTCAGATGCTGGACGCTCGGGCCAGAAACATTAGCCACAATGTTCGCTGCACTGAGTG…
>AT1G15230_1
AAAATATTATTAATATATCCAAATTAGGGTTCACATTCCAGGGAAGGGAGCTCTGAATCTCTGCATCTATGGAGGCTACGAAAGAAAGAGTTGGCTTGCTCGACAAGATCCTCCCGCCGGCCCTAGCAGATGCCGGCCTCGAAGATTGTGCTCTGCCGCCGGATTCTATACAGGAAGCCTTTCGCAAAGCCGCCGACGCCGTGAAATCGCGCGCGGCTTCGCTTTTCGAATACGAGGAGGAAGGCGGTTGTGTAACGGATCCGCAGCCAGCATTGAAGGGAACCGAGAAGGCACCGAGTCTTGGAGCTTCTGACACGATCATCGTTGGCGGGGAAAATGAAAGGGATACTGGGCCATGTCTAGCCGGAAAGGGCTATGGAAAGTTGGCTGAATTGGAAC…
>AT1G15250_1
ATCTCAAAGTTTGTACATGAGCTGATGATTGAAAAAGCCCCTGCGACTATTGTGAGTCTTATAGGACAAAAGGAGTATGAACAATGTGCAGAAGATCTATACTTCTTCCTTCAGTCATCAGTGTGTTTGAAGCAATTGGCGTTTGACATTTTGGAGTTGTTGCTACTCTCGGCGTTTCCGGAAATGGAGCAGGCTTTCAAACAGTTGCACGACGAAAAACACCTATTTGGTCAATTTACACCAGCAAACTGATACTTGAACTGTGCTCGTTACTCTTGCATAGTTTTGCTAGAATTCTTTAAAAAGTATAGCAGCAGGAATGCATTTCAAAGAATTTCAAAGATGTAGAATGGTGGGTAACAAGGAAAACATATTACTTTTAAAAGCGAAGTGGCACAC…
>AT1G15260_1
AAAAAATTGAGCAGCAAGAAAGATGATGAAACCTACAGCAAAATCAATTCAGAGAATTGGTCGTTTCTTGAGGAAGACCCTTGGGAGCATCAAGTCCACTATCTGCTCCCGTGATTACAAAAACTTACCTAACAACACTCCTCTCTTGAGCCCCTTCTCCTGCAGTCACCGCTGTCCAGAAGATTCCCAAACTAAAGAAACCTACACCGTTATTTGTTGTGACACGGCTGTGGCAGATACCACACATGAGAAGAGTCTCAACAACCAACATAAAAAGAGACCGAAGAAAGTTGCAGAGCCATTCGAGGATGCAAAGAAAAGAGGTGACGCGCTGGCGCAAAAGATGAAAGATCTCAACATGGTGGATCTACGAGACGTGGAGCATGCATTGGATGTACG…
>AT1G15270_1
ATCGTCTGCAACTCTCAGCTCCTTTTTTTCCCAATTCTGAGCTCAACCTCGATCCCTAGCTAGCTTATCAAACCAGTCATGTCTTCCAAGCAAGGAGGAAAAGCGAAGCCTTTGAAGCAGCCAAAAGCTGATAAGAAGGAATACGACGAGACCGACTTAGCTAACATTCAGAAGAAGAAAGATGAGGAAAAGGCGCTTAAAGAGCTTAGAGCCAAGGCATCGCAGAAGGGATCTTTTGGAGGTTCTGGACTTAAGAAGAGCGGCAAGAAATGATTCCGTTTTATCCATGAAGTGTGTTTTAATATGCAAATTTATCAAGTTAAAACAGATAATCGTGTGATGATGTAACTTTTATCGTATTTGGAGAATAATAACTTCGCTTCTCTATTAAATATGTTT…
>AT1G15270_2
TATTCAAGCATCAGAAGCCCCGTCTACCTTGACATTGTTGACAATTTCTTCACAGACATTTACTACGAGTTCTCTGATCCTCGCACCTCTGCCACTATCAATGGTTCAAGAAGAAAAGCAGGCTCCTTCAGGCTCTAAGTCCCTCTCGATCAGATTCGCTTTCAAGGGCAGGATGAAATTATTCACCTATAGAGTTTGTACTTCGTAAAAAGAGTTGCTATCCATTACACATACCGCTTTGGTAAAGTCACCTGTCACCCTCGGTTTCTACCTCATCTTGTAGAGTCAAGTTTATTATGCTCCTATTCTCAACTATCAATGCAACATATATTCACCCTTGAAGTTCAAGTTATGACAAATAACAGTTTCTAATGATACTCAGATAGAGAAATATGACAG…
>AT1G15280_1
CTCAAATAGAGTACTTTAGAGTAGTTTAGATTAGATTCTTGGAAAGAATAAAAGAGACACCAAACAGGCTGACCAAGGCTTAGGACACTACTTTCCTGAAAATAGCGTAAATGGTAAATTACCAAACAAGCAGATGACTGAAAATACGAAAGACACATACATACATGGATGCCCATAGCTTTATATGAGCCACCACGTTTCTTCTCCATTCTATTTGCTAGTAGTAGTCGTAGTATTGTTTTTAATTCTTTCCCTCCCTTATAAAACAAAGATTTTCAGGAACAGTTGCTGCCTAAAGTGCCTGTAACGAACCTTGGAGAAGCAACATGGCCCTGTGCCAAGGAGTCCCTAAACCCTCTTCTTATATTCTCACAAATGTTATCACTTGCTAAAGCTCAT…
>AT1G15350_1
GTCAAACCGAGATATTGGTCTTAAAAGATGGTATAACAAGGGATTTTTCTCATTTACGGTGAAAACGTATGAGCCACATTCCCAGTGTTCTTGATCAATTCCAAATGAAAGATAATACAACAAGGGCTTTCAGAGACGAAAACAAAACCGAAAAGAAAAAACATAAATCAGTATGTGTGTATGTCTTCCAGGTCTTGTTCATCAGTCATATAGACCTTGTTCCCAAATGTCCACTAGAAAATCCACCATTTCGGTGAGAGGAATGGGTTGGGGAAATAACTTGTTGCTTCCAAGCAAGCTATCATACGATGCTGCATTCCAATTTAACTTGGCTCCTTGATTGCGATCCAGCGGGTTAGTGGGTTTTTCCTTGCCCACCCAACGCTCACGTGTCTGATT…
>AT1G15370_1
GTTTTGAGGTACAAAAGTAGAATCATCGACGACGAAAGGCTAAAAAAGAAATCCAAGGAAGAAACTTTGAGAGGAAGATCATGATCCTAGCAGTGTTGTTCGCCAACTCCGTTGGGAACGTTTTGATCGAAAGGTTCAATGGAGTACCAGCTGAGGAACGGCTGCACTGGCGAACTTTCTTGGTAAAGTTGGGAGCAGATAATCTCAAAGGCGTTAAAAACGAAGAGCTTCTTGTCGCTTGCCACAAGTCTGTTTATATCGTGTACACAATGCTAGGAGATGTTAGCATCTTCCTTGTTGGCAAAGACGAGTACGATGAACTTGCTTTGGCAGAAACCATATATATCATAACAGCGGCTGTGAAAGACGTATGCGGAAAGCCCCCAACAGAGCGAGTGT…
>AT1G15380_1
GTGCTTAAGGTGAAATAAGAAGTGAGATAAGTTCCGTGGTTATCCCATTGGCCTTTCTTCCGCACAACTATATTTAAATACATATAGCATTCAGAGGCGGCGTTGATTTTTTCTTTCTCTCTCTCTTAGGAATTTTCTTGGGAAAATGAAGGAAAACGCAGGAAACCCTTTGCATCTCACGTCACTGAACCACGTCTCTCTCTTGTGCCGATCCGTTGATGAATCTATGAACTTTTACCACAAGGTGTTAGGGTTCATCCCGATTAGAAGACCTGAATCCTTAAATTTTGAAGGCGCTTGGTTGTTTGGTCATGGAATTGGAATACACCTCCTGCGTTCCCCAGAACCAGAGAAACTTCCTAAGAAAACTGCGATTAATCCCAAGGATAATCACATTTC…
>AT1G15400_1
CCGAAAACAAAGAAAGACAGATAATTTACAATAAACCAAAGTCTGTTGATCAAATCGAAAAATCAAATTAAAAGTTTTATAACAGAGCACACACAACATACAAAAAAAAACAAAAGAAAGATCAAAGACAGTGTATACTATTTTTTTCTCTTGAGTTTATTAAATCCTGACGCCTACCTCCCTCGATCTACGTTTCGGCGGCCTTTTCCTCGGATTAACCTTCTTCCCCGGTGGATTCTTCCCAAAAGCAGAGCAACAACCGCATGACGAAATTCTTGGAGACGGCGGGTCTACCGCTGGAGACACTCTTCCGGTTGTTCTGTGATGTCGTTGAGCTCCTCCGCCGTTAGATCGACTCCTCTCAATTCCTCCTCCTGGTGTTCCTCCACCGATTTTAAT…
>AT1G15410_1
TTCTTTTAGTACTGTTTCCTTTTTGTTTTTCTGCCATCTGAAGACAAAGGCAATCAGTCATCTTGCCCAATAACTTACAAAGATTTGTTTTTTATGAGAATCTTCTGTATAAAGGTTCTAGATTCAGCTAGAGGTTTACTTCTGTCTTATTAAGGAGAGGTACTGGATCTTCTGTTTGCCAGATATCTTGGCTGGTTTTGGGAGCTCAGGTTAATAGGTGGAATTTGAGTCAAATTTCTTGCAGTGGGGTTTCAGCTTGGAGCTGCAGAAAGTGAGTTGATGTTACAGATCGTAGGATCTTACTCCAAAAAGCCAGAAAAGGTCCTTACGACTCTGTAACCTGAAAGTTGCTTCCTTTTTTGAATCTTAGCTGGATTTGGAACTTTGGTGTCAAGTTTT…
>AT1G15420_1
CCGACCATGGCCAAAGACAAACTTAAGCCTCTTCTCACTTCTGATGGAGGTGAAATCGCCGATACTCCTTCCCGAGAGAAGAAGCATAAGAAGAAGAACAGGAAGCGATCTGAACCTGATCCCGATGTACCCTCTACGCGGGATTCCGGTCTTGATGAAGATAGAGATGGAGTGCTGGTAGATGATGCTCATAACGAGCCGACAATAGGTGATAAACTTGAGAGTCTTGACTTATTAAGCGGCGACAAGCTTAGCAGTGAGGAGAGTAATAGAGCTTCTGCTCCGAGTAACGATAAGCCTCCTACTGCAGCCTCTGTTAGCGTTCTTCTGAGACAAGCATTGCATGCTGATGATCGCTCTCTTCTACTAGATTGCTTGTACAACCGAGATGAGCAGGTG…
>AT1G15430_1
TCACTAACAGAAGAAACTACAAAATACAAACAATATAAATTTATGCCTAGAACAAGAACTGATGTCGCTATAAAATATTACATTATGGGGAAAAATCAAGAGACATCAAAACTTTGGACGACTTCACCATACACTCGGCACTTGAATCTTCACGGAGTCCATCTGGGATACATGGGCGCATGGAACTCCAGTCGGGGTATGTGAGCCGGGTAATTGTCGGCACTTGCTTGGCTCCTTGCACGGCTCTCCATGGACGCACCAAAAAACAGATTATGCATGAACGCATCAAAGTTGAGATCAATCATGGGATGGCGATATGGAAGCTGATGGAGAGAGCTCGCCAACAATCTCTGTTCTGCATCCCATCTCTGACGAGCGTTGAGCATTTCAATGTACTCT…
>AT1G15700_1
GAAATCTTAAACCTCTCAAGCTCCGAGTCTTATAACTCTTCTTCCCCAAACGAAAATGGCAGGTTCGATCTCGACCTCTTGGCTCTTGTCGTCTTCGTCGAATTCGAAATCAGTTTCGAGCTCAGACTCCTTCTCTTTCCTAGCCACCTTGAAACCATTTCGTTATTATCCGTTTCAATCACTGAGCCCAAATCGGATTTCGTCGAGATCTCCGTCGCCCTCAATTCAAATTCGATCTGGAATCCGCGAGTTACGAGAACGGATCGACAGTGTGAAGAATACCCAGAAGATAACGGAGGCGATGAGACTCGTGGCGGCGGCTAGAGTTCGTCGAGCTCAAGATGCAGTCATAAAGTGTAGACCTTTCACCGAAACTCTAGTCGAGGTTCTCTACTCTAT…
>AT1G15710_1
CTCCTCTTCTTCCAAAAGTTTGGGGCTTTAGCATAAACCCTCTCTCAATTATCACTAAATCTTTACACCACCACAATGTTACTCCATTTCTCTCCCGCAAAACCCCTCTTTTCTCCACCCAGTCTCCGCCGCAATTCACCCGTATTCCTCATATCTCCGCCGAGATCCCTTCGAATTCGAGCCATCGACGCCGCCCAGATCTTCGATTACGAAACCCAACTCAAATCCGAGTACCGTAAATCCTCTGCTCTCAAAATCGCCGTCTTGGGGTTCGGCAATTTCGGCCAATTCCTCTCAAAAACCCTAATTCGACACGGTCACAACCTAATCACTCACTCTCGCTCCGATTACTCCGACGCTGCTTCCTCAATCGGAGCTCGTTTCTTCGATAACCCTCAC…
>AT1G15730_1
GCCTTTTGTAGTTAGTGTCAAACTTTAGACAGTATTTCTTGTTCAAAAGTCTCCATTGATCAACTGATACAAAATGGAATGGTTTTAAATATTTGCTCCTATAATCAAATCAAGCAAGCTCTGAAACCCATCTCTAACTCCTCCCGGTTCAAATTCTTGCCAATGAAAACGATCTTGTTGGTTCTTGTTTCATCTTTTCTCCATAGCCGGTCTGGTGATCCTTCGAATATTTCATGAACTCCCTGAAACACGAATCTTTCGTCCATGTCTTGGACGGAGAGGATACCTTTCATTCTGTAGATATCCTCACTACGTTGGTACAATAGCGCCCCAAGCCACATGTTAGCCTTCTCAAGGTCTAAGTCTCCTTCGCAAACTAAACTGACTGAAGCAACACCA…
>AT1G15740_1
GTCTCGTCAAAATCACAACAAAAAGTTTTCATCAAAGAGATCACTGTTAGAAACCCCAGAAAATTTCCTCAGGACTAACAATCTACGATCGATCGCCGCGATGATTCGTCTCTAAAGAAGATTGATGATTCTGGATCACATCATCATGGGAGGAGCTTGCTCAAGGAAGAGAGATCAACAGGTTGAGGATATTTTAAACAGAGGTGTCTCTGGAAAATATAGCAAGAGTTCAAGTTCGAAATGGTTAGCAACTTCACTCTCTAGGTCTGGCTCGGATGTTAAACGGAGAAATGGAGAAAGCCCATCGCTTATGGAGCTCTGCATCCGCAAGATACAGGAGGACATAGATAGTTATACTAAATTCTCTGACCTACCTAGAGACATCAGTCAGCAGATTTT…
>AT1G15790_1
TTTATCTCTCTGTCGTCGCATCGCAACCTGACTCCAAAACCCTAAAGTCTTGTCGATAGGCTCTAGATTTGAGGTTAAGGTTTCGAATTTCATTATTTTCGTAGGCCTTCTCTTCGTAGCGGAGAAGCCACCATGGACACAGCTGACTGGAGAACTCAATTGCCATCTGATTCACGCAGGAGAATCGTCAATAAGATATCGGAAACACTGAAGAAGCACCTTCCATTTGCTGGACCAGAGGGAATCAACGAGCTCAACAGGATTGCTGCCAGATTCGAGGAGAAAATATTCAACGGTGCAATTAACCAGACTGATTACCTTCGTCAAATATCCCTGAAGATGCTGACTTTCGAGACTAAATCGCAAAATGCAGCTGGTTCTTTCTCGTCTATACCTTCA…
>AT1G15800_1
CTCCTCTTGTCATTAGAATCTTTTTATCCTTCTGCAAAGCCAAGGGAAGGGGGCGACGATTATCTATCTATATTCTTATCCATATCATATAGTTACAGTTATGCGTAGTCTAGAGATCGTGCCACTGACAAAAGAATAATATTGATGTTTTGATAGTTGTGTCGTAGTTATGTATCAGCTGGTTCCATAGAGACTTTCAGGGCTCGGGTTGTTATCCAGAGGTATGTTAAGGTCAGGGAGCAAGAAGGAGGAATCATCATTGTTCTGTGATTCAGCCTGCATCTTCTTTGAAGACTCGTTTCTTGCTCTTTGTTGCTTGAGCAGATCCCGCATACTTGCGAGTTCATTTTTCAAGCCTTTTCTTTCCTTTAAGAGCAAACTCTCCTCCTCTTTAAGCTG…
>AT1G15825_1
AGTTCACCTCCTCCTCCTCTTTTAGGTGGCGGAGCGCCGGGAATAACCGGTTCACCTCCTCCTCCTCCTCTTTCAGGTGGTGGAGCTCCGGGAATCACCGGTTCACCTCCTCCTCCTCTTTTAGGTGGCGGAGCCCCAGGAACTATCGGTACATCTCCTCCGCCGCTAGTTGCCGACATCCCGCCCATGCCACCAATAGCATGGTTTTCGCCGCCTGATATACCTACTGGATCACCACCGTCATCTCCAGTTTTCCTCCTTCCTCCGCCATTAGACCGGTCTACATTAACGCCGCCAGCTGAACAATTTTCACCGCCGGTTATAACCACCGGAACTCCTCCACCGGCAGACAATCTCCCACCGGATGTAGTCATCGGACAACCGTTGATTCCATCGCCT…
>AT1G15860_1
TCTCTCAGATTTTTGTTTGCCCAATCTAAGAAGCTCTCGTGTGTTTCTCTTTGATGCGTCGCTCTGCATCGAAGAAGAAATCAGGTCAATCAGCTGAATCAGTCACCACGGATCTCTTTCGCTCAGCTTCGAGCAAGGCCTCGACTAAAGAGATGGATCGAATAGATCACTTATTTAATCAGTATGCCAATAGATCTTCCAATCTCATTGACCCTGAAGGAATTGAGGAACTATGCTCCAATTTGGAAGTGTCACATACTGATATCAGAATCTTGATGCTTGCTTGGAAAATGAAAGCTGAGAAACAAGGTTACTTTACACATGAGGAGTGGAGAAGAGGCCTGAAGGCTTTAAGAGCTGATACGATCAATAAGTTGAAGAAAGCCCTTCCGGAGCTTG…
>AT1G15910_1
GTTTCCTCAGTCCTCAGTCTCTAGATTCTTCTCTTCTCTTCATCAATCTTTGCTTCACCGCCGAGTAACCCTTCCTTCCCTGTCTAACTTGTGTTCCAGGTGAAGCAGGTAGGATGGGTATTTCATCTGATGAAGAGTCTGAGATCAGCGAGTCAGAGATTGATGACTATTCTGAAACACCGTACCTGCTATTGCAGAACGGGACCTACAAGGTTAAAGTGAACGGCATGCTGAGATGCCCGTTTTGTTCAGGCAAGAAGAAGCAAGATTACAAGTACAAGGAGTTATATGCACATGCTTCTGGGGTTTCCAAAGGATCTGCCAACAGAAGTGCTAAACAGAAGGCTAATCATCTCGCTTTAGCAAAGTATTTAGAGAATGAGCTTGCTGGTGATGCAG…
>AT1G15930_1
TGGGCCTTGGAAGAGTAGAGCCTACATAACAAGAAAACTTGATCATGTTCCAAACAAATCTCAAGAGCTGTCCGCTAAATATTAAATATCAAAACCAAGGGGAAACAGCATTGGGATGAAAAACATCTGAAATTGGAGTTCAGAAATGCTTCTTGAAATTTAGTGAGATTCAATATGCTTCTTGACGATATTGAGAGCAGTTGTCTCCTCGCCGTAGTCCTTGACTACAACACATGAGCATCCAACAACCTTCCTGGCATTACCCTCAGAATCAATCTTGCAGAGACCAGCCCATTCGCCAAGGGTTTTGGCACTTGGAACTGTAAGCAAACTGATGTTGTGATCAGCGCAGAGAGCTTTAACAAGCTTGACATAATCAGGTTGGTTACAGTCTTCAGC…
>AT1G15950_1
CAAAGTCTTTCGTAACCCTCTCTTCAAAACAGAAGCTCTTACTTTCGACCGCCAGGAAATATGCCAGTCGACGAAGCCTCGCCGGCCGGGAAAACCGTTTGCGTCACCGGAGCCGGTGGATATATCGCTTCTTGGATTGTTAAGTCACTTCTCGAGAGAGGCTACACCGTCAAAGGAACCGTACGGAACCCAGATGATCTAAAGAATACACATTTGAGAGAACTCGAAGGAGCGAAGGAGAGACTGATTCTGTGCAAAGCAGATCTTCAGGACTACGAGGCTCTTAAGGCGGCGGTCGATGGTTGCGACGGCGTCTTTCACACGGCTTCTCCGGTCACCGACGATCCCGAGCAAATGGTGGAGCCCGCCGTGAACGGAGCCAAGTTCGTAATAAATGCT…
>AT1G15980_1
AAAAGACCTCTAATGGCTTCACTTCCTCTATTACCCAAACCCATTTCACCATTCTTCAATACGCCGCCGTTTCCCACCACCAAACCTCACGTCTTCCTCAACTTTCAAACTCGGCTTACTTCGAGATCCTCCGATGTATCGGCCAATCTCAAGAAGAAGAAGAACCCATGGCTCGACCCGTTTGATAGCGGTGAAGACCCGGAAAACGAATACGGGTCCTTGTTTGTCGACGGGAAGCAAGACGAGGATCCGCGACCACCAGATAATCCTGATAACCCTTATGGTTTCTTGAAGTTTCCCAAGGGTTACACCGTCGAGCTCGCTTCTTTGCCGTTGAAAATCAGAGGAGACGTTAGACGATGTTGCTGCGTTATCTCTGGTGGCGTTTACGAGAATTTA…
>AT1G16030_1
CATCTTTCCACATTCCCGTGGGAGCTTTTTCTCGATATGTCTCGTTTCTCTCCTCGGATTCGTATATATAGCTGCTTCTATCGATTCAGATTCCTCATCAAGCAGATAAACAAACAACACATCAAAGAAATCCAAATCCCTAATTTCTAATTCAGCGAAATCTTCAATTTACTGAAGCTTATATCTAGCAACAATGGCGACTAAATCAGATAAGGCTATTGGCATCGATCTCGGCACTACATACAGTTGTGTCGGAGTTTGGATGAACGATCGTGTGGAGATCATTCCTAACGATCAGGGAAACCGTACGACACCATCGTACGTCGCCTTCACTGACACCGAAAGAATGATCGGAGACGCGGCGAAGAATCAAGTGGCGTTGAACCCTCAGAACACTGT…
>AT1G16080_1
GTCGTCGAAGCCCATTATCGTCACCATGGCTAAAGCCAGCAGTACTCTGTTTGCTGTTTCCTGCTCCGCTTCAGCTCGTTTCTCTCTCCTCCGACGCTCTGAATCTCTTAAACCCTCAGTTCCGAGTGCGAGATTCGCCGTCCCAATGGCTATGGTTGCCTCTGCTGCAACCGCTAAAAAACTGGCTCCAGCCGTGATTGTGGGCGGCGGAAGAGTCGGGAGGGCGTTACAGGAAATGGGTAATGGCGAGGATTTGTTGGTGAAGAGAGGAGAAGCAGTTCCAGTTGATTTTGAAGGACCCATTTTGGTTTGTACTAGGAATGATGATCTCGATGCTGTTCTTGAAGCTACTCCTCAGTCTAGATGGAAAGATTTGGTCTTCTTCCAAAATGGAATGAT…
>AT1G16170_1
GAAATCCCTAAATTCCCGTTTTATGGAACGGACTTAATAAGCCGCGTACGGCGTATCCGGCAAATCGGCCCAGCTCGAGCCATCAATCAACGGAGGAGATCTCTCTCTCTCTCTCTCCCCCTCATATCGCAACAACGCTGCCGGAGAATCAACCTCTAGATATCGAGAGCGGCGGAGTGATTTTGGCGGAGCTGGAATCAGCTTTTTCTTCTCTAGATCCCTAACCGATTCTCACCTGTTTCTATATCACCGGTTGGTATTATTAGGCCATGGTTCTTGATGGGCTTGTATCTTCACCATTAAGGAGACAACAGTGTCTAAAGAAGCAGTGGGAAGAATTGGGTAGCTGCTCCACGGTTATTCAGAGGCATCGATATCTCTTAACAGCATTGGCTCTTT…
>AT1G16170_2
TATGGAACGGACTTAATAAGCCGCGTACGGCGTATCCGGCAAATCGACCCAGCTCGAGCCATCAACCAACAGAGGAGAGCTATTTCTCTCTCCATATCTCAACAACGCTGCCGGAGATCCAGCGTCAAGAAACTGAGAGCGGCGCAGTGATTTTGGGGTTCTCGACGGAGCTGGAATCAGCTTTTTCTTCTCCAGATATCTCTAACCGATTCTCACCTATTTCTGTTTTACCGGTTAGTATCAAGCCAGCCATGGTTCTTGATGGGCTTGTATCTTCACCATTAAGGAGACCACAGTGTCTAAAGAAGCAGTGGGAAGAGTTGGGTAGCTGCTCGACGGTTATTCAGAGGCATCTATATCTCTTAACAGCATTGGCTCTTTTGGCGTTCCTCTGCACTG…
>AT1G16240_1
GTCCAATGTTGGTATTACAAATACTTAACCAACAACCATATTACAACAGCAAGGCCGACGATCCCCAGCACTGACAAGAGCATTGACATGCAAGAGCAACCACTTCTCATATTCTTATTCATGACAGCAAGGTTCTTCTGCACTCTCCTTAAGCGAGAGTCAGTAACATCCACATGGTAATCTAAGTCATCAATAAGCCTTGTCTGCAAGCCAAGCTCTTCATTAACAGCCAAGGCAATGTGTTTTGTACTCATGACTGTTTCCTCCAATTGCTCAAGTCCTTCGTCTTGTTCTCTCATAACTTGTCGTTGATATCCAACAATTCCTTGGTTATCCATGCCGGTCACTCTGCTCATGGAATCATCGGGCTTTATTTCTGGTCCAAGCAAGCTGTCTCTA…
>AT1G16320_1
GTTTCACATGATTATAACGACAAAAACTCCAATGTATTGACAAAGTTGTATAAACGTTCTGGACCAACATTAAAGTTCTAGGTTTCCCAAGAATCAAGTCAACCAGATGTAACCTTCAAATGTAAAACCTATATACACCTGAGAAGTGTGATCTTGAGTGTGTGTATAGCAACTCTACTTCCACTATGAGCATGTGACTAAACTGTCTGTCACAAGCATATCCTCTGTTTGGTCCAATGTCCGTCTCACAGCTTGATAGAACTTAATCCATGAAGATGAATATGAATCCACAGGACCGAAAAAGAAGGTTGGATTGGGACTACTTGCAGGGGAAGCAGTCACCAAATCCAAAACCGAAGCTGCGGGTTTGAGTTGTTGAGGGAAATTGAAGGCCAAGTT…
>AT1G16350_1
GGTTTAACATAAAACATGATCATCTTACAAAACTCAATCCCAGAATCCGAAATGGTATTACGAAACATGATTCAACTAACAAAAGATTACACATACTAAAGACAAGTGCGACAATCCTTATGGCTGACACTACAAGTCCACAATGAGAAAGTAAACTTAGGGAAAACTAAAACGATTTCTTTTCGTAAGAAACCAGTCCATGGATCCCACCTTCAATTTGTGCTGCACCGGTACGAGCCTCGAGTCTAAGGACATTATCTCTTAATAGCTCGTGAGCGGACTGCAAAGAAGAAGCACCGAGATCTTGGAAACCTTGCTTCACAGCATGCATTGTGTAAGGTATAAACTTCAATACTGAGCCTTTATCCGCAACCGCTCCAACCACTCCTTGTGCAATTT…
>AT1G16370_1
CAAAAAACAAAAAAAAAGCTCGAAACTAACAATAATGGCTGATCCATCAGAACCATTGTTGTCTCATCTTTCTGATGATCACGAAGTCAACGAAAAAAACAGATCTGAAGAATTGACTTTCGACAAGCTCGTCGAACAGAGTCTATCTGATTTCGGATTCTGGCAAATTTTCCAGATATGCCTCGTTGGACTCGCTTTGTTCTTTGATGGTCAGCAGATATTCATCACCGTTTACACAGATGCATACCCCGCGTGGCACTGTCTAAACCACACGATATGCGATCCTGCAGCTTCCGACATCTGTAAGCTTCCAAGATCAGCTTGGGAATGGGACGGTGGCTCTAAGGGCAAATCCGTCATTTCTGAATTCGGCCTCGAGTGCTCGAGCTCATTACTCAG…
>AT1G16390_1
CTAGAAGGAAAGAAAACCCTACCTCTTCTTTTCTATGGCAGACTCGACTCGGCCGCTTCTCTCCGGTTCCAACTCGTCCGAGTCAAAGCTTCCACCACCAAGATCCCTCGACGAGACGATCGAGCAATGTATCGGAAACTTCGGATGGGCACAGTTTCTCCCAGTCGCTTTAGTCTCCTTCGCTTGGGTCTTCGACGCTCAACAAACATTCATCACCGTCTTCACCGACTCACAACCCACGTGGCACTGCACCAACTCAGCCTGCAACTCGTCCTCCAACCTCTGCACCTTACCCAACCTAACCTGGTCTTGGGACTTAAACTCAGACGTGTCAATCATATCCGAGTGGGACCTACAATGTGCCGGCTCGTTCCTCAAGGGATTGCCTGCAAGCTCCTT…
>AT1G16410_1
AGATAATATAACTCTCTAATTATATTCATCAAGTAACGGAGATACAAACAAAAGAAGACAAGCAAATATACAAAAGGAAAGAAAAAAAGACACACGAATAAAACGATCAGTCTGGCAAAGGATAGTCTAAAAACAACAACAAACGACAGTACGTCAAGTAACATAACATAGAAATGACCAAGAGAAGAGGCTTAGCCATAGCAGAGAAACAAACAAGGCGTCTTGTTTTTTCTTTTTGTCTAGGGACGGAATTTTGGATAAAGGTTCGGTGCCAAGCGTGGCTCAACAGACACGAGAAGAGGCTTAGCCATAAGCAATGCATCATCTTCCTCGAGGCTTAATGGTCCAAAACTTGGATGGAGTTTCCAGTTAAACGCTTGAAGAAACCTAGCCAACAAT…
>AT1G16460_1
GTTCAAAGGAATTTTTATTAATCTCCACACAGATGAACCCAAACTCAATAATCCTAATGTATATAGATACAACCCCTTAACTCTCGGCTAAACTTTAACCCAGAAAATAGATTGAACCAAGCTAAGCTTGTGATCGTATAGCTTCTTCTTGGACTTTCTCATGAAGAAGAACCCACCATGGGCAAGTTTGGTACGGTTGCCCATTCAGTCCAAGACCCATCATAGATTGGGACATCGGGTTTTCCCAAACGATGAAGTCCCAATGCCAAAATACAAGCTGTTACACCGGTTCCACATGAGGCCATGATTGGACTGTCCAGTGAAATGCCTTCTTGTTCAAACCGCTTCTTAAGCTCCTCCGCTGGTAACAGTGTTTGAGAGGAATCAAACATTTCGGGA…
>AT1G16510_1
CTCAATTCGGTTTGATTAATAAAAAGTGGTATAATTTACAAAATTGAAGGCGGAAATTGAAAAATCGGAGAAAATATCTTATCGCCGATTTGGATTTCTTCAAAGCTACTCTGTAGTTTCAGGTATCAGCTCATCGCCGGAGAGCAACGAAGCGACGAGATCCTGAAGCTCGCCGGGCTCATGGAATCCCAATCGGAGCGTTTCCACCACGCGCTCAAAGACGATGACGTGGCAGGGGATATGGAGGACTCCTTTCTGAGCGTAACCGTATTCCTGAGCGGATCGGTTGAGCAATCCGACGAAGATCGGATGGTTCAGAAGCTCCGCGCTCACCACGAATCTCTCCATCTCGTCGCCAACGTAGACAGGTACGTGACCCGCGGGAACGTTGCTGACTCG…
>AT1G16510_2
AAATCGCCGATTTGGATTCTTGTTCAAAGCTACTCTGTAGTTTCAGGTATCAACTCATCATCACCGGCAAGCAAAGAAGCGACAAGATCCTGTATCTCACCGGACTCTTGGAATCCTCCCAACCGGAGCGTTTCCACCACGCGCTCAAACACGATGACGTGGCAAGGAATATGAAGAACTCCTTTCTGAGCGTAACCGTATTCTTGAGCGGATCGGTTAAGCAAACCGACGAAGATCGGATGGTTCATAAGCTCTGCGCTCACCACGAACCTCTCCATCTCTTCGCCGATGTAGACAGGCACGTGACCGGCAGGGACGGTGTTGACTCTTCTGGCCGGACAAATCGACCACGGAGGCGGCGCGTGGAGACGGTGGTGACAGCGACGACTGCGGAAGGAG…
>AT1G16560_1
CGATAATATTCTTTGGAGCTCTAAGCCTTCAACCTTGTTGCGAAGACTCAGACTCAGACTCGGAGTTGTTGTTCTGCTCAGATGGCAGTCCGCTACTGGACAGCCCTGTTTCTAGTGTTGCCATGCCTTTTCAGTATTTCAAATGCTAGTGCTGGTGATGCCGATCCAAATTACAGGACATGTGTTTCAGAATGTGAGATAAGCGGTTGTGTTGGACAAGAGTGCTTTCCTCAGTGCAATTCTTCATCCAATGGTGGTCCATGGTACATCCAAGAACCTCTGTATTTACAATGGAAAAAATGGGGTTGTCAAGGTGATTGCCGTTATCAATGTATGGTTAATAGAGAGAGAGAACGAGAAACTCTCGGTCAAGCCCCTGTCAAATACCATGGTAAATGG…
>AT1G16810_1
GCAACATCCTCTTTCGATTTCAGCCAAGAGATGTCAGCATACGACAATGTTATTGGTGGGAAGCTGAAGCTAAAAGGGAAGGCTTTGGATGTGAAAGCAGGTGGAGTAAAGAAGAAGAAAAAACATAAGAAACAGGAAGAACTTAAAGTTACTGAACATGAACTCATAGAAGGAGAAAACGCAGAAGTATTGGGTAAATTGATTGAAGGAGAAGAAGAAGGTGAGGAAACAGACAGGAGTGCAAAGGCGAGCGAGGATGCAAAGTTGCAACACGATGATGATCACTTAACGCCTGCAGAAAGACGATACATAGAGCAGAAACAGAGATTGGATGTGCAGAAGCTAGCTAGGGAAGCAAACAAGTCTCACCGTAACAGGATTGAGGATTTCAATCAGTAT…
>AT1G16840_1
TCATACTCCATTGTACTAGATTACCTCATTTACAATTTAAATTGTTATTAACATAAACAACTTATTAAAGAATTGAAAGAGGAAGGAAACAGATTTATATACAACAACTGTTTAAAAGGGAAACAGAGGGAATTGCTACAAGCCTACAAGGCTACAACAACTACTCTTATTCGATTTCCCACATTTCGGGATCAGATAGAGAAACAGGGTCGTCTATATCGCTATCTTTGCACTTGCTCTCGGTCGTCCGAATGTCTCATGTTCTTGACAATCTACAGTTTCTGAAGAGCCCAAAGGAGTAATGCGGTTTTACGTTTCCTCGTCCTCGGAGTGAGACTCAGTATTTGAAGCTGTCTCGGTCTTGGTCTCCATCAATTGAGGTTGTACACCTTTAAGGAA…
>AT1G16840_2
TTGAGCAAGGAAACAGAAATATATACACCAACTGTTTAGAAGGGGAATATTACATTAAAACAGAAGGAAATGCTAAAAGCCTACAACAACTAATTATATTCATTTTCCACATTTCGGGATCAGATAGAGAAAGATGGTCGTCTATATCGCATCTTTGCACTTGATCTTGGACGCCCGAACCGTTCCCGGCCGCTCACGTTCTTGACAAATCAACAGATCCTGAAGAGCCCAAACGAGAAGTGCGGTTTTACACTTCCTCATCCTCGGAATGAGACTCAGTATTTGAAGCTGTGTTATCGGTCTTGGTCTCCATCAGTTTAGGTTGTACACCTTTAAGGAAATAATCGGAGGAAGGCCATCCATGAGACGAATTGGTAGATAACGATTCTTCTTCGGTTA…
>AT1G16850_1
CACTCTTTCCCTACACGACGCTCTTCCGATCTTCAAAACAGAGTAAAAAAACATGGCCGAAAAAGTAAAGCCTGGGCAAGTGTTTCACCTGCTATGCATATTATCCGTCTTCTTCTTCCTCTTCGTATTATCGGTGAATGTTTCGGCTGATGTCGATTCTCAGAGAGCTGTGCCACCGGAAGATAAAACGACGACGGTTTGGCTAACTAAAATCAGACAGTCTGGTCAAAATTATTGGGCGAAACTCAGAGAGACTTTGAATCGTGGACAGTCCCGCTTCTTTCCTCCGAACACAGATTTTCCCGTAAAGGATGGTGCGCCGATGGGAGCCGGTGAAAATATGAAAGAGGCGGCGACAAGGAGCTTTGAGAATAGTAAAGCCACGGTGGAGGAAGCTGC…
>AT1G16890_1
GGCGTCCATCAACTGACGAGTCAAGTTTCTGATAATGCCATTTTTAAAAATCTGAAAATCTCATTCCTCGTGACTACTTTTTACCACTTTTTTTTTTTTACATTTGACCAAAATAAGCTGCTTCATTTAAAGTGGACCTCTCATACACCTGTAATAGTAACATTCTCCATCATTACTCAAATTTACCTTGATTCACAACCTGTGAAATCTGATTATTTACATTGCTATAACTATTATAGAGGATCTTTAACACAAGCAAAGATCAAGCAAGCACATTTGAAGAAAGTTAGTTTGCAAATATGGGTAAACAAGTCTTAAATCCCCCTAGTTATACAAATTCAGAGAGTACAAATCTTTTTTCCCTGTTTTCAGAGAAAGGATTCAGATAAACCCTTGAGA…
>AT1G16916_1
CCTTCATACTCATCTTGCAGTGTTTGAGGAAGGTCCACCAGCTCCAAAGATCCTTCGAATGGTCTACTTCGTCGGCGCCGGCTTTCTATGTACTTTCGCGATCAATAAGTGGCGTGAGATGGAGAGAAACTCGATTCTGAAGCAGGAGCAGAAGAATCAACAAGGAGATGTAGGTTTATTGCATCAATCGCCTAGAGATTCGGTTCAGAAAGCAATGAAATGATGATCACTCTTTTTTCTTTTTGTAATTTTGTCTCGATCCAGATGCAAAAGATCTTACGATTTTAGTATCGTTGACTTAAAGTTTGGATCTTTTTTTACCCCCTGTCGAAGAAATTGCCTCTGTATTTCTTTTCTTATGAACCCTAGAATCTGAAT
>AT1G16916_2
GAGTGATCATCATTTCATTGCTTTCTGAACCGAATCAACAGGCGTTTGATGCAATAAATCTCCATCTCCTTGTTGATTCTTCTCCTGTTGTTTTAGAAGCGAATTTCTCTCCATCTGACGCCACTTATTGATCGCGAATGTAGATAAAAATCCGGCGCCGACGAAGTAGAGCATTCGAAGGACCTTCGGAGCCGGTGGACCTTCCTCCATCATTTCGT
>AT1G16920_1
CTGCGTCTCTCTCTCTCTCTTTCTCAGATTAATCGCTGAGGAGAAGCAACCACCTGAGACGGCGGAGATGGCAGGGTACAGAGTGGAAGATGACTATGATTACCTCTTCAAAGTTGTTCTTATTGGCGATTCTGGAGTCGGGAAATCGAATCTCCTTTCCAGATTCACCAAAAACGAGTTCAACCTCGAGTCTAAATCCACCATTGGCGTCGAGTTCGCTACTCGAACCTTAAAAGTCGATGGGAAGGTCATCAAAGCTCAAATTTGGGACACTGCTGGTCAGGAGAGGTACCGTGCCATCACTAGTGCATACTACCGTGGAGCCGTGGGTGCACTCCTAGTATATGATGTAACCCGCCGTGCAACATTTGAGAACGTAGACAGGTGGTTAAAGGAGCT…
>AT1G17050_1
ATTATTACTTTATGACATACAGTAAAAAAATTCTGTGTTTGAAGTTTGAACAAATAAAGAGTGTTACAGTTTCCTATGCCAAAGACCCTTTGAAACTAATCAATCCTTTCAAGATTAAACATCACCATATCATCAAGTGCCGATCTGAAACCACTCCTAGGAAGACAATTCAGATTCTTTAATGCAAGTTCAGCTTTCTCCTTAGCCAATTCTTGAGCCCTCTTGATCCCACCGCGATTTCTAACTATTTCAATTGCTTCCTCAAGCGATCCAGGCTCACAAAACTCAGACTCAATGATCTCTCTTAGCCTCGGCTCATTCTCTAGCGCAAAGATCACTGGCGCGGTTATGTTACCTTTGGCTAAGTCATTTGCTGCAGGCTTCCCTAACTGCTCTGTG…
>AT1G17100_1
TGAAATTTTGTCTTTAAATCATCTCTGTGTAATCTCATTATCAGGGCAAATGTTCAATCTCATTTTATCAAACTCCTCTGTTTCAGTATCTCTGTTTCTGCAAAATTTTAACTAGTAAAAAGAGGTTGACCCTTTACAGATCAACCTCTGATTTTATTTAAAAGGGTTCACTAAACAGAGGCTTAAACGTCGATTTCAAACGGTAACCAAATCTCATTGACCCGACCCGTGAACTCGAAAGGTGAGTTATACTGAGCCACCGTGTAAGCCGAATCCGACCCAATACCACCTTCTTTTTTGCTTTTCTCTATTGCATTAGCCCAAGCCGTACCTTTGAGGCTCGAGTCCAGCGCCGCCGCTTCTTCTCCGACGCTGTCATCGGAGACGAATCCACTGAAT…
>AT1G17130_1
TTATAACTTAATTTTTCTGAAAAATCTCATATATGAACGGTACAAGAGCTCCAATTCTAAACAGTGATATAAGATCTGTGAAAGCGCGAAACCTGTTGAGAACAACAAAAAAAATCAATCCTCGTCTTCATCACTGCCATAGTTCTGGAATAAAGATGCTAAACTGGTATTAGCCACACCGTCCTTCTCCTCTGGTTTTGGAGGAGCTAGGGTCGTCGAAGAAGTTGGTTGAGATTGCTTCTTGATGACTGTTATGTGAACGGATTTGAAAGGTTGTTTGCTAGTAGCTTGTTTCTTGGGCTCCTTTGGATTATCTGCAGAAGAACTAGTCAACATATCTGTGGGGTTGCTTGAAATTTCTTCTGATGCCTTTCTCTTCTTTGATCCTTTCTTCTCCTT…
>AT1G17140_1
CGAGAATCTGCAATTGATTGGATTGATAGTTAGCTTCTGATGAAGCCGACCAACTTACAAAAATCTCCAGATAAATACAGCAAAATGCATCCCAATAAAAAACAGAAATGGTGAGCACACCATTTCTTGAATCACACTCCACACAATCTGTAACTCACTTCTGCCCTTTCTTCCTCCACAACTCACCAAATATCTTCATCCCAGAACTCTTCCTCTTCCCACTTCCCAATCCATCATCAGTATCATCAGCCATTCCCAGTGGCGGTTCCATGAACCCAGCGACTGCTGTCGGGTCGAACAATCCACCTGCAAAACACTTCTCAGTTGACCCAGATCGATCGCGGCCGTTCATCTCAAACTCTCCAGAAAGAACCGCAGCTGCAGCATCTGCCGCCTTCC…
>AT1G17147_1
AAAAAAAAAAAAACAGATTTACTAATTTATTGTGTTCCAAAATTCATATAAACAAAAGTATGGCTGGAGTGAGATCTGAGCCGATGAAGGTTGTCTTCATTAACACACAGTACGTTCAGACAGATGCTCGAAGCTTCAAGACAGTTGTTCAAGAACTCACCGGTAAAAACGCCGTCGTCGCCGGTGGTTCTTTTGAATTCTCCGGCCAAGGCTACGGTGTCAAAGATTCATCACAGCGGCGTTGCGGCGTAGGAAAAGAAGCAGAAGGAGGTGTAGAGACGACGGAGTTCGATAGCTTTTTCAGGGAGATGCCTCCGATCGGCGAATTGTATAATCTATGGTCAGAAAATTGACTAGTGGAAATTTCGTTTTTAAAATACTTTTTTTTTCACAATTTGG…
>AT1G17160_1
ATCATTCGTACTATAAGTTCTTATGATATATAATCTTGATTCAGACAAGCTAAAAGGAAATGATGTTCAAAGAGACGGAAACTACATTATACAATCGTTGATTTGGTGTAGATAAAGTAACCACTGAGTGCCATCGCGAGCTTCAACCTCTTCCCTCTGTGATCTGAACTCTGAAGAGCTTATATTGATGAGAAGAGTTGAAAAGAGTATCGGTTTTAGAAACTAGATTTAAGGAGCTTCAAGACTGATGTTCGGTCGGGCATGCTCGGTATTGCACCCTTTACTTGGACACACAGAGAGGCAGCTGCAGCAGCAAATCTCAAGCAGTCCTCATGGGACTTGCCCTCTACCATAGCCACTGCAAATGCTGCTGTGAAAGTATCCCCGGCTCCTGTAGTA…
>AT1G17170_1
TCCAGAAAACCCAATATTATACAAAGACATCGAAATAAAACCTAACAAATTCGTATTATTATGCAGACATAAACCTCAAAGAAAATAGAACAAAACAAGAACATACATAGAACAAAACAAAGAAGAGATTTACTCGAACCCATGTTTCTTCATAAGCTCGGAAATGAACGTAGTAACCTTCTCCGACTCAGGCAGGGCTATAGCGACGCTCTCTCTCTGCAAACACCTTTTGGCCCACGCAATCAATTTCGAACACTCTGATTCTATATTGACATTCCCAAACTTCTCGTACACTCCAAACCAACTATAGAATCCAATGAGAGCTATATCCACATACCCGAACGTTTCGCCTCCAAAGTAATTTTTGTCTCCAAGCTCAGATTCTAGTGTCCTGAGTAT…
>AT1G17280_1
ATTCATATACTATACAAAGTAGTTCGAACAAAGCTACAATATGTATATAAATGTGAAATCAAACTTACGTTATTTGCTTTTAGAAGCACAAACCCTGAGGGGCTAAATGAGTAAATTCAGAAGAGCACTAGACAAAAGGAGACTACTCTTGATATCGAGAGACGTCCAGGTCGTGTTTTGTTGCATAGAAATCACAGTTGAAGCAAAGGCAACGCCATTAAAACACCAAAAACAGACACTAACAACAGTATAATCCACGCCGGCAAACCTTGTTTCTTGTTCTTTTTCCTCTCCGGCAATACCTCCTTAGTTGGGTCAACGGTTTTCTCTGACTCGACTTTGGAATTACTCTTTTGAGGAGGAGACTTTGGTGTTGTCAGTTGCGAGGCAGCTTGCTCA…
>AT1G17290_1
TGGTTTATCACTATCAGCCAATATAAAAAGAACAGAACAAAAGGTGAACAAGAAGAAGAGAAGAGCCAATATTACTAATGCTCTCACATCTTAAGCTTCTGTAAACACAATGTCGGTGAAAAAGAAACGGTATGGGACCTTTTTCTTATTATTACTCAAGATTGATCATATATCTATATAGAGAGATCTTGAAAACAGAATGCTTAGTCGCGGAACTCGTCCATGAAGCTCTTGTGGAACGCAGTTAGCCGATCAACAATCGCTGGAATCTTATCCTCTTGGGGAAGTATAGTGCACCTGAAATGCCATGTTCCTGGTACCTGTCTAAAGCCAGAACCAGGGACTACGGCTATTCCAGTAGCTTTTAGAAGGCGTTTGCAGTAGAAATTGTCTGGTGCT…
>AT1G17330_1
GCCGAAATTGCCCCCCTCCGAAACTCCGCAGTTGAGAGAGAGAGAGAGATAAATGGCAGCGGCGACGGCGATGAGGAAGGCAGAGGAGCTGGTGGAGAAGACGATGAAAGGAAACGATGCTTCTCATGACGCCTCGCACGTGTGGCGGGTCCGAGACCTTGCTCTCTCCATTGCTCGCGAGGAAGGTCTCTCTTCCAACTCCGACTCTATGGAAATTGTGGAGCTTGCAGCTCTTCTCCATGATATAGGTGATTACAAGTACATAAGAGACCCTTCGGAAGCGAAACTGGTTGAGAATTTCCTAGATGAGGAAGGTATAGAAGAGACCAAGAAGATAAAGATACTAACGATCATCAATGGAATAGGTTTTAAAGACGAATTAGCAGGGGTAGCCCTCTG…
>AT1G17350_1
TGGGCCAAATAGGCCCATCTTATAAGATTGGTCTCACGACACGACACCGAATAGTAGAAACGGCGACGTGCGTCTTCGTCGTCAAGTTTGACTGTTAATCGGTAAACCGAGGCTGATTGTGCGACGGTGACGGCAAATCCAGTGACTTTCTTCATTTTCATCTGGGAAAGTAACTACAGAGACATGTCAAGGTTTCGATCATTGTTGCAAGCCTCGGTAAATGCGACAAAGAAGGCTCTTACGTGGAACGTTGAAGAATGGGTACCACCTGCAGAGAAGCATATATTTAAGTTTCACTCAAAAGAAGACTTAAAGAAATGGCATCTCTATTCCGATTCTGAATATGGAGGATTATCTTCTGCTTCCTTGGAGATCCCTGATAAAGGAGATGGATCAGAT…
>AT1G17370_1
GTAAATTGTAGTTAACAAAAGAAAAAACGTGGAATACAAACCACAAACCCACAACTACATGATAACATTATTATAACATAAGTTCGAAGAAAAGAAAAAGAGATAATAAAGTCGTTACATAACAAAAAAAAAGAAAAAGAAAAAAAAACTCTTCACTCATATAACGGCTTCCAGGAAGAACTCACTGGTAGTACATGAGCTGCTGTGCGTTCTGGAAACCACCGTCATATATTGCCTGGCTTGAACCAGTGGCTCCCATTGCAGCTTGCTTAAGAGCATGTTGTCCCTGGGGGTGATGCATCAGAGGATTCATTCCTGCCATCTTGCTCATCGCTAGTTGCCTCTCGTACGCCAAGAGATCGCTGGCTGAGAATCCTGGGATTGGTGCAGGAGCTGGTG…
>AT1G17380_1
TCGAAACGTTAATCTAAAAGCTCAGTTCCTAAGAAACATTTAGCAAATATTACTACAGCCTTAGATCGAGATCTTTCGAACTTTGGCCTTCTTCAATCTCCATAGTAACATCTTTATCACCATCTGATTTGGAATGGGCCACAGTTTGAGCAATAGCGTTATTCGGTCTTTGTGACGACTGTCCTGGCTCTAGTGGTTGACCGGCTGCAATCTCTGGCTTGGGAGGATAACGATGATGACCCGCGTTTTGGTTAACTTGGTATGGAGCCCTAGCCACAGCTCTGTCTTTCCGTTTAGCAAAGAATCGATGAAGCGAAGCTCTACGTGCTATACGTTCCACGATCTGATTTTGTTGTTGTTGCTGCTGTTGTTCCTTTGTAGGGTGATTATGATCAGTAT…
>AT1G17470_1
CTCTTCTCCGGAGATCGCCTTCACCAATTCTACTTGATAGTAGCAGAAACAACTGAAGCATAATGGGGATCATCGAAAGGATTAAAGAAATCGAGGCTGAGATGGCTCGGACACAGAAGAATAAAGCTACAGAGTATCATCTTGGTCAGCTCAAGGCAAAGATTGCAAAGCTCAGGACACAACTGTTGGAGCCTCCAAAAGGTGCTAGTGGAGGCGGGGAAGGTTTTGAAGTTACCAAGTATGGTCATGGACGTGTTGCACTAATAGGATTTCCGAGTGTCGGAAAGTCCACGCTTTTGACTATGTTAACTGGAACTCATTCTGAAGCAGCCTCATATGAATTTACAACACTTACATGCATCCCTGGCGTAATTCACTACAATGACACAAAGATTCAGC…
>AT1G17490_1
CAAATATCCAGAACGAATCATTCTCAAAGATGATACATATGGTTTAGTCAAGAATCTAAAAGCTCGTGTCTTTATTTAGCAAAGGGGAGGTTACAATTCTTACACAGATGCATCTATATAGTTTGTGACCGGATCTTAGGAACAAGAAAGAGACACTAATCATTTTATTCACTTGCCGGAACTTTTCTTAGGAGTAACTGCGTCAACAATGGCTTCCACCTCTTCCTTCATCCGGCCGAGAACACCAGGTCCTTTAACATCATCGACTCTTGTCTTCTCATCAATGTCTTCACTTCTTCCATGAGTCTCGTTTCCATGAAACATCGATTCTTTCTCTTCCTTACTGCTTCCAATCACGTTAGTCTTCTCCTCAGAAAGAGAGCTTTGTTTTGGTTCAGC…
>AT1G17510_1
CAAAAACTAATATTTTGATTCATAAATATCCAGCAACTGGTTGAACTCCAATAAAAACAAACTTGGTAAGTAAAAATGCAAAAGCTTCACGTTATACACGTTCGTTAAAAGTGATGAAAACAGAGGAGAACTATTTAGTAGCTTTTGGTTTTTTGGAAAATTCTCCCGCAGTTTTGCGGCCTTCTAGTAACTTCATCGTTTCACTGATCCCGATCTTGTCTTCACCAGACAACATTTTTGTTAGCTTCTGCTCTGTGAAATCACCCTTCTTTGTCAATCGTCTCTGGTAGAGTCTGATGTATTTCGAGATCAATAAATCGGCGTCCGAACGAGGAACCTTGGGGATACCCAGAAATGTTCCTACACCGGAAGATGGAGACACCAGCGGTGTGGTTGGAG…
>AT1G17590_1
AATTAACTAAGCACTAAAGATATTAAAGAAGGTGGTGGTGCTAATGGGAGATGGTGATTTTTATTGAAAGGTAAGACTTTAGAGAGAGAAAATTGTGGGAGAGACGGAAACGAAGCAGAAACCATCAGAAGTTGAGAGACATACACACACTCTTGAGTATATCTGAGAGAAAAGAGAAACCCGATTGACATGCAGAAACCATCCTGAGTCAGTGTTCTTCGTCTCTTCATTGAATCCATAAGCCAGTAAGCTAATTGTTGACTGAGTCACATGGATAAGAAAGATTCATTTACTAGCTCTGCGGCTCATTCAACTCCACCATACCTTAACACTTCCATCTCATGGGGACTTCCAACCGAACCGAATGTTCGCGGTTCTACTGTGACTGAATCACTGAGT…
>AT1G17745_1
CACAACACTCACAAATACCAAACAGAGTAAAAAAAAGAAAAAAAAAGACATGGCATTTTCGTCTTCTTGTTCATCCGTCAAAGCCGTCAACTCGCGGTGGACATCTCCATCTCCGTCACCATCTCCATCTTCTAGATTCGCCCTCCTCCCTGCCTTCCTCCACCGCCGTTACGCAACTAACGTCAAAATAACGGCGACAAGCGCTGCATTAAAAACCGTGGAGCAAACGACGTTAACAGAGGATCTTAAGTTCTCCACCGTCGGATCTGATCAAGACAATCCAACGCTTTCAAAGCCCAGGATTCTCGTTGCCGAGAAACTCGGAGAAGCCGGCGTGAATCTCCTCCGGGAATTCGGCGACGTAGACTGCTCTTACGAGCTTTCACCGGAGGATCTGAA…
>AT1G17830_1
CAGAAATCTATACAAACATAAAACAGATCCTAGAAAGAACAAAAAAAGCATGAGACACAAGCACACAACTCACAAGTTTCATTTCCATAGTCCCTCACAAAACAAACACAAAAAAAAAAACTTTTTTTGCTCATAACAGTAAAGCCAAAAAGAACCCTAACGCTCTTTACTTCCATGGCTTCAACAGAAGGAATAGAAACCTCTACAATGGTTCCGGATACTTGGCTGACAAGAAACCTAAGAGAACAACCTAAAACAGAGCAAAAAAAACAGAGTCTTGTCTTTTGGACCTACAAGCTCTTGTTCATGGAGAAGAAGCTATAGTCATGGTGATCATGAACATTAAGCTGTTTCAGCCACGAATCCGCTGCACTGCGGAGATAAACTAGACGTTCTTGG…
>AT1G17860_1
ACCATGTGGAAGACTAGAAGGAGGTCGAATCGCTCAAGCCATGTTTGGAAGAAGCACAGCTGCATTTCTCTCATTTGCCACTTCACTCCTTCTCGGTATCGGAGGTCTCAGCGGAAGCGTCTTGTGTTTGGCTTGGGGGCTTTTCGCAACCTTCTTCCGTAGTGGTGAAGAAACACCTGCGAAAGAAGAAATTACACCTCTAGAAGACGATAGGTTCGCTTGGGGTGTAGTCCTTGGACTCATCTGCTTCCTCACTCTCTTTCCCAATAGTGGAGGTACTTTCTCCACTTCATTCTTTAATGGAACTTTCTTCCGTGGTGATGATTTCTAAAGATGCAGAAACAAGCATTGAAAAGACTTCTTATTTATTAATGGTGTTACAGAAGCATTGTAAATGTT…
>AT1G17870_1
CTCAGAGACATGTCTCTTCGTAAAATCTCAATCTTTGTGAGTTTCTGTAAACATGGCTTCCCTCTTTGTATCTAGTCCACCTTCATCTTCCTTAACTCTCAAATCCTGTCACAATTCGCGTCTTCGTCGCTGTTACAGACCATTACCTCCGAAATTTGTGAAATCAAACGTACCAAACGAGACGCAGGAGTCGTTTGAGATGTTCAGCGGAAAATGATCAAGTTCGTGAATCTACTAACGAAGCTCCGTCTCCGGGCGATAGCGGAGGAGCAGATATCACGCGAACGAAAATGCGTTACCTTCACCAGATATCAGTGAAGAGGAGGAGGAGAAGAAATCGAAGCAGCAAGAGATTGATTGGAAGACGGACGAAGAGTTCAAGAAGTTTATGGGGAATCC…
>AT1G17880_1
CTCTCTTCTGTTTTTCGTTTTCTTTTTCTTTTTCTTATCTCCTTACACTCTTCGGAGAAGGAAGAACCCTAATCTCAAGATGAATCGTGAAAAGTTGATGAAGATGGCTAACACCGTCCGCACTGGCGGAAAGGGTACAGTCAGAAGAAAGAAGAAGGCTGTGCACAAGACCAATACAACTGATGACAAGAGGCTCCAGAGCACCTTGAAGAGAATTGGAGTTAATTCCATTCCAGCAATTGAAGAAGTTAACATCTTCAAGGATGATGTTGTTATTCAATTCATCAACCCTAAGGTTCAAGCTTCAATTGCTGCAAACACATGGGTAGTTAGCGGTTCTCCTCAGACCAAAAAATTACAAGATATCCTTCCTCAGATTCTCAGCCAACTCGGACCGGA…
>AT1G17890_1
TTCTCTATCTCTCATCTTCTTGCAGAACCTCTTTATTCTCTTGAAGCTTTTTTTTGAACTAATCGACTCGACAATGGCGGACGCCACAGGATCCGCGATGAAACCAGGTTCGTTTATGTCAGAGAAATCCGCCAAGATCTTTGTCGCTGGACACAGGGGATTGGTTGGATCCGCCATAGTCCGCAAGCTCCAGGATCAGGGTTTCACAAATCTCGTCCTTCGAACCCATTCCGAGCTTGATCTCACTAGCCAATCCGATGTTGAATCATTCTTTGCTACGGAGAAGCCAGTTTATGTCATCCTCGCTGCAGCTAAAGTCGGTGGGATTCATGCCAACAACACATACCCAGCTGATTTCATTGGTGTCAATCTCCAAATCCAGACCAATGTGATCCACTC…
>AT1G17970_1
TCTCTCTCTCTCTCTCTCTTTCTGAGAATGTCTTCGACAACAATCGGCGAGCACATCAGACTCCGACGAGCTAGGAACCAAACAATCCGTCACCTGGACGCCGCCGAAGATGATCCGCCGCTGAGCCACGTCGTTCTTCCGATTTCTCAACCTAATAGCTTTTGTAACTCCGCAATGTCTTCCTTCTTTCTCCTCCCGACTTCCTCCTCCAACGAAACCACGAAGAAGAAACCGTACCAAACGGCGTCGTTTCGAGGGATGGGTTGCACTACCGCTGCAGCAGCTCACGAGGTTTCTGTTCCCTCCGTGATTCGCTCCTCCGCAGATTGGGATGCGAGAATTAGAAAAGATAAGAAGAAGCATAAGAAGAAGAGCAAGAAGAATAAAGGAAGCTACGAA…
>AT1G18000_1
CAGAAAGATACCAATTTTCTAATCTTCTTCTATATACTACTCTCTAAACCTTATCACCACTATCATCATCATCATTTTTAACATACAAATACACAAGAAGAACCAGTAGAGGATAACTTACACTAGTAAGTGACCAATTTACAATAAGCTGTGACATTAATGGAACCTTACGAGTATCCACTTGCCAAGCTACTGCAGCTCCTGCACTCTGCACTCCTTTGTAGAATCCACTGTACCTACTCAAAGTCTGTGAATCATCAGCCAATGCTCCGATCAACCAATACACCATACTCTGATACATCGCAAATAACAATCCATAGCTCATATAAAGCACGAAAGGTCCGGCAAATTCTATCCCGGAATCTTTGAAATCAAGTTTCTTCTCCGGCAGATTTTTCA…
>AT1G18060_1
AAAAAAAGAAGAATGATGAAGAAGGAAAAAAAGTGAGGAGCTTTTTATAGACGATGATGGTCTCACTAGCTTCATGGGTTTCGTCCCCTTCTTCTTCTTCTCTCTTCTTTAGTCGTGGCGAGAGATTACATTTGGTGAAAGCCACGGTCGATGGTAGGAACCAGATTGTTCCACCGGCGAAAGATCAAATCCCTAACAAAGAAGTAACGGAGAGCGTGAATGTGTTAAAAACCGCTGCAAAAACTCGGAAAGTTGCAGCAGATGAGATTTTAGCTGCTTTTTCTGCTATTGAAAAGGCTAAACTTGATCCATCAACATTCCTCGAAACACTTGGTGGAACCGAGTCCCCTGGACGAACATGGATGCTGATCTTCACCGCCGAGAAGAAACTGAAGAAAG…
>AT1G18210_1
GTTTGTTACTTCTTAAAAGGAATTAGAAAGCAACTTTTGTTTGAACAGAGAGCAACGATATATCCAAAATATTCAGATCTAAATAAAATCTCCACCATCTATGTATGAAAAGAGATCTAAAAAACTCATTGCAGTTAGACCGATAGACCACATTTAAACAAGCCATAGCTATTATTCCCAATTTGATATCCATTTCCAGAGAATCCAGATCTAAAAACCCTAGGTCGAACCTCCATTAGCCGTTGCTGTTGATGAGGGAGGACGACGTCATCATCTTCTGAAACTCTTCGAAATTGACATTCCCATCGCCGTCAGCATCCACAGGTCCGATCATACGAGTACAGTCTTCAACAGAGCAAGACATCCCAAGGCGGTTAAGAACCTGGTGAAGCTCAGCGG…
>AT1G18250_1
TTTTTTCTTAAAATTCCATAAAAAGCACTGAGAAGTAAGTAACAACAAGTTGATCCAGTCTCACTCTTGCTCAGTAGAGCTCCATCAATGGCTTCGATCAACTTCTTCCACTTTGCTTTTCTTCTTCTCCTCTCTCACGCTTCAGCTTCAACGGTAATCTTCTACAACAAATGCAAACACCCAGTGTGGCCAGGAATCCAACCCAGCGCCGGTCAAAACTTACTCGCCGGCGGTGGTTTTAAGCTTCCAGCTAACAAAGCCCACACTCTTCAACTCCCACCACTTTGGTCCGGCCGCTTCTGGGGTCGCCACGGCTGCTCCTTCGACAGATCTGGCCGTGGTCGTTGCGCAACCGGAGATTGCGGCGGTTCTCTCTCCTGCAACGGTGCCGGCGGTTCA…
>AT1G18300_1
TAGTATACGTTTTTCAAAGGAACCTGTCTAGTATTTTGTTCACAATCAAAAGAATGAATGAATCATCATGAATACAAAAGAATGAATAAAATTAGAAGACAAAAGTTGACTTTCATCTAACAATCAAAACTTTTCCACACCTATCAAGAGGGTTTCTAAGTCAAAAGCTCTGTTCCACCAACTCTAATCATATACTACTAATTCAGTTTCCACTTTCATTGTCGGTGAGACATTTCAGATTAATGAATGCATCAAGAGCTTCTCTCATCCACCAATTCTGACATACTTCTCTTGCTTCATATAAACTTACCCATCTGCGTTGTCTAAACTCCGCCTCGGGCCATCGCTCAAACTCTTGAGAAACAAGCAAAGCAAACACATATCCATCATGAAATATGC…
>AT1G18330_1
CAAATAGATAGGTGGCCAAACAAATACACTGTAAACTGATTTGCATATGAAGAAAAAAGGAACCGTCTTCTTGATGTGAGACAGCAGAAGAAACTTCATTACAAGAATTACATGTGGTAGACAAGTAAAATCACTTACCAATTCGAATTTGATTTGGTTCGTGGAGTGTTATGATCCAAGTCACCCAGCAATGGCGAAACAATATGCTCTCGGATAATCAAAATCGATTCTAAACTGTACAAGGTGTACTTGCGCTAGGAGTATATACGTGCGCTTCTTTGGCTTTTCTGTCCTTCTGAAGTTACCAATGACAACGATGATGTAACTTCTCTTTCTGATAGGCATCTCTTGTATGGCCTAAACCCGCTTGCAGGATTACAGGATCCTTGTTTTTCTAAG…
>AT1G18360_1
ACAAAATCGTCTTTGAATTCTTTTTGTTTATGATCTGTTCAAGTGGAGGAACGATCGTAATAGCTAGTGGAAACTCATTTCCCAGATTACCCGTCAAAAAATCTTCCGGATTATATGTAAACGGGATTCGAAATCATCTCCCGGTTAGTGTCATAGCTATTCGACGATCATCAATGTCGTTGGACGCGATGCCAGTGAGATCAAAATCATCACAGAAGAAGAGGAAGAGGAACATCGGCTGCGGCGTTTCCCCTTATCCGCCGACGACGACTGTGGTTGATGAGGAAGTGGCCGTTAGACGAGCTTTGGCAATGAGGCGGGTTTTGGAAGATAACGGTGGCGATGGAAGCTCCGTCAGAGATTTCTCGCTATTCACGACCAAGAGAGGTGACACGTTGT…
>AT1G18400_1
AAAAAACAGTCTCAAGAAAATTCATATCTCAATTCATTATATTAATGGCGAATTTCGAGAATCTTTCTTCTGATTTTCAGACAGTAGCCATGGATATATATTCTTCCATAACTCAAGTTGCAGATCTAAACAACAACAATAGTAACCTTCATTTTCAAACATTTCCTCCTTCCTTTACTTCTCTCGACTCGCTCTTCCTTCATCATCATCAACAATTACTTCATTTCCCCGGAAACTCTCCAGACAATATTGAGAATTCCTCCTCAACTTCAACTTTCCTCCATTCCGATCACAACAACGTCGATGAGACCAAGAAGAGAAAAGCTTTGTTAAAGACTTTGTCTTCATCGGAGAATAGTGGCGTCTCTGATAATGCGAATATTATTACCACCGAAACTG…
>AT1G18450_1
TGTCTCCGAAGGTCCTTGTTATCGTGATGACAGCACAGAGGCGAACTACTAATATTACACCGTCGAACACATAGATTCTTTCTTCTTCTTGATCTCAAGCAGCTTTAAGGGCATTTCCTCTGGATGTAAGAAGCTCCATGCTCTTCATACTCAGACTTGGAGAACCACATTTGCTGGAATGAACCTAGCGATGCCAATATACTCCCTCCTATCCACACACTGAATCTCCTTTCTGTTGTGTTACCGCTTGCCAACACTTTAACTCGAGCTGATTGAGGAGATTCTTCTACCAAGTCCTTCTCGAGGCGTTCTTTTAATTGTTGCATCGATGATGTTCCACCAGCCAGCAGTATGCTACTATACAACTCTCTGCGAATATCAGCATCACATTTGCTGATG…
>AT1G18490_1
GAATGATACAAAAGTGCTCTACTTAGCTACAAAACCAACCACAAAAATCTAGACCCTGATAGTTGGACAGGTATATGATCCGGGACGCATGTGAAGATCATCGTGTGTGTCGATCTGTACAAGCCAAGCGTATTCGTCTTCCTTTCCTTCCACCTTCTTCAATCCTTCCTCCAATGCGAAAGTGGAAAACGGATAGTCCATGTAATAACTGCCACTCCTGCCTACACTTTCTTTGTAAGGAGGTGTGAGAATGTCGAGCACCGCACATGGAGTAAGCGCAGTGAAGCAATGGAGATTGCCTCCAGTCTTTGGGTACAACACTGGTATCTCAGACTGAGGCGTTATAACTTTGTCACTCGCCAATTTTGCCAACCTTGCTGGAAGAGAACCGGGCACCCC…
>AT1G18540_1
TTCCCAAGTAATCGAGCCCTCCATCGCTGAAGATTTTGTCACAGAGAAACCAAAAAAGATGCCGGCGGCGAAGCAGAGGACTCCGAAAGTAAACCGAAACCCTGACCTAATCAGGGGGGTTGGCAAATACTCTAGGTCGCAGATGTACCACAAGAGGGGTTTGTGGGCTATCAAGGCCAAAAACGGCGGCGTTTTCCCCCGTCACGACGCTAAGTCGAAGGTCGAAGCTCCGGTGGAGAAGCCGGCCAAGTTTTATCCGGCGGAAGACGTTAAGAAACCGCTCGCCAACAGACGCAAGCCGAAGCCTACCAAGCTTAAATCCAGTATTACTCCAGGAACTGTGTTGATCATCCTTGCTGGTAGGTTCAAGGGCAAGAGAGTTGTCTTTCTCAAGCAACT…
>AT1G18540_2
ATTTTGTCATACAGAACCAGAAAAGATGCCGGCGGCGAAGCAGAGAACTCCAAAAGTTAACCGTAACCCTGACCTAATCAGGGGGGTTGGCAAATACTCGAGGTCTCAGATGTACCACAAGAGAGGTTTGTGGGCTATCAAGGCCAAAAACGGCGGCGTTTTCCCCCGTCACGATGCTAAGTCTAAGGTCGAAGCTCCGGTGGAGAATCCAGCCAAGTTTTATCCGGCGGAAGACGTTAAGAAGCCGCTTGCTAACAGGCGCAAGCCGAAGCCTACCAAGCTAAAATCCAGCATCACTGCAGGAACTGTGTTGATCATCCTTGCTGGTAGGTTCAAGGGCAAGAGAGTTGTCTTCCTCAAGCAACTTCCTTCTGGTTTGCTTCTGGTAACAGGACCATT…
>AT1G18630_1
ATTGATGTCTATTTGATATCTGGAGGTTTTCGACAGATGATCAATCCTGTAGCATCGATTCTTGGCATCCCTCGAGAGAATATCTTTGCCAACAATATTCTTTTTGGAAATTCCGGCGAGTTTCTGGGCTTTGATGAGAACGAACCTACATCAAGAAGTGGAGGCAAAGCCAAGGCAGTGCAACAAATACGAAAGGGTCGTCTCTACAAAACTATGGCCATGATTGGAGATGGTGCTACTGATCTCGAAGCACGTAAACCTGGTGGCGCTGATTTGTTCATATGCTATGCCGGAGTTCAACTTCGTGAAGCCGTTGCAGCAAAAGCAGACTGGCTTATCTTCAAGTTTGAGTCTCTCATAAACTCATTGGGCTAAAAAAGCCTCTCTATAATGATTCTT…
>AT1G18710_1
CTACTCTCACTCATTCAAGAGGACCATATTAAAATAAGTGAAAGGTTGTGTGAATCAGAAAGCCCTCAATACTTTCATATAAACTATTTTTATTCGTTAAAAACTTTCCGATCTCTTCTTTTATCGTAAGGTTAACACGTGGAGATATCAGATATTGGTATTTTTATGGGGAGAGCGACGTGGTTCGACGCCGACGGGACGAAGAAAGGAGAATGGACAGAGGAGGAAGACCAGAAACTCGTCGCTTACATCGACGAATACGGCGTCGGTGACTGGCGTTTTCTCCCTGACAAAGCTGGTTTGCGGAGATGTGGGAAGAGCTGCAGATTAAGGTGGCTTAATTATCTAAGGCCTGGGATTAAGAAAGGCAAATTCACTCCTCAAGAAGAACAAGCTATC…
>AT1G18720_1
GCTCTTCCGATCTCACCAATCTTCTCCTCAAAACATCTCTCTAATCTCATTCCTCTTTCTCAGAGAACAAATCAATCAACCATGAGTCGCATGATGGGATTGCTCGATCTCGAGAAACACTTCGCCTTCTACGGTGCTTACCACAGCAATCCGATCAACATTATAATCCACATCATCTTCGTTTGGCCGATCGTCTTCACAGCTTTACTTCTCCTCCACTCCACGACCCCAATTTTTTATCCTTCTCAATTAGGGTTTTCTCAATCGTTGACCCTCGACGGCGTTCTGCGATTTAACCTTGGGTTCATTTTCACCGTGATTTATGCTCTGTTCTACATCTGTTTGGATAAAAAATCTGGATTTGTAGCTGCTCTCCTGTGTTTCTTTTGCTGGGTTGGT…
>AT1G18730_1
GAAAAAGTTATTTATATGTATGTATATTGGTTTATGATTTACAAGTTAGTTTTCTACTTAGTAACAGCTTCTTCGAGCTCCCTTAAGCCACCAACCTTCTGTTCAATTTCTTCAATAAGTTCTTCACGCCATAGCTCTGCTCTTGCTTTCTCTTCTATGTCTTCTTGAGTTTCATAGAGCCAATATCCAGTTCCATCACCTCCATCTCCACGGTACTCCTCCGAGTCATAGAATGGATCTTTTGCGGAACCGAAGTACAAACATCCCCAACAAGTGAACATGATGTAGAACATATAGACATTCTTGATGGCTTTATCACTTAGATGCCACACGTGTTTCTCTGTAATGATATCACGCATCCCTACTATTTGTTGAACCATCACTGCCATTAATGGCAAA…
>AT1G18740_1
AAAAAAAAAAACTGACTTTCTCGACCAAAAAGTTTCCCATTTTGCATCTGTTTTGAGGATGCCAGCGACGGACTTTCAAGGATCATTTGGAAGGTCGTTGCTAAGTTTACGGCGAGACCAAGTTGACTCAACAGTCGTCGCCGGAAGTAGTAGCCACCACCACGAGCCAAGCAACATGGAGGTTGAGCTCGATTCGTTTCAGAGACAAGTCGCCGAGAAATTCATCGATCTCAACGCCTACGGCGAAAACGAGCTTCTCTCTCTCGAATGGATCGGAAAGCTCCTCGATTCGTTTCTCTGTTGTCAAGAAGAGTTTCGAGCTATCGTATTCAACCACCGATCTCAGATCTCAAAATCTCCGATGGACCGTTTGATTTCGGATTACTTCGAACGGAGCAT…
>AT1G18880_1
GAAAAACATAGCAATGGAGGTCGAGAAGACAGATAATAACATTACAGAGGATGATGAGTCTAAGATCATCTACAGAGGATGGAAAGTCATGCCCTTCATCATCGGAAATGAGACATTTGAGAAGCTGGGGATAGTTGGGAGTTCATCGAATCTGGTTATATACTTATCGACGGTTTTCAACATGAAGAGCATCACGGCGGCGAAGGTCGTCAACATCTACGGCGGCACAAGCAACTTCGGCACCATCGTCGCCGCTTTCCTCTGTGACTCCTACTTCGGCCGCTACAAAACCCTATCTTTGGCCATGATCGCTTGCTTCCTCGGTTCGATGGCGATGGATCTTACGGCTGTGATTCATCAGCTGCATCCAGCTGCATGTGCTAAGGAAATAGGAAGCGT…
>AT1G18890_1
TTTCTCCTCTCACACTCACACGAAGCAAAGACTGAAGCCGCGTTTTCTCTCCTCCCTACACAACTCCTCAATTCGCCGGAAATACACCGCCACCGTCACCTCCGACGTCAACATAAACCAAATAGATAAGCTTTTCTCTTCTATTAGCTTCTCCTTCCTCTTGATTCTCTTTCTCCCCAAGTTGCTGAGTTTCTTAACTCAGCCATGGGTAACTGTAACGCATGTGTAAGGCCTGACTCAAAAGAATCAAAACTGTCTCCGAAGCCGAAAAAACCCAATCGAGATCGGAAATTAAACCCATTCGCCGGAGATTTCGTCAGATCCCCTGCTCCAATACGTGTTCTCAAAGATGTAATCACTATGAGCCATCAGACTCAGATCAGCGACAAATACATCTTA…
>AT1G19000_1
CTCGTCTCCTTATTTGTGCGGTTCTTAAAAGATTTCGAAAGGGTAAAACCAAAAGCGACGCAAGGGCAAAATCGGAAAAAGTTGTCTTTAATGGCCGCCGTTAGTAGTTCGTCGGAGACAGTAGGCGGTGGCGCCGTCGGGAGGAGAGATGAGATCATGTTGTTCGGAGTTAGGGTTGTGGTTGATCCGATGAGAAAGTGTGTGAGTTTAAACAATCTCTCTGATTATGAAAAGTCTTTGCGTGAGGATGAGATCCCTAAGATTGTCGTCGCTGGAGATGGAGAAGATAAGAACGAAGCGGATGCGGCGGTGCTTGTCGCCGACGGTTACGCCTCCGCCAGTGACGCTGTTCAGATTTCGTCTTCTTCCGGCGGAAATCGCGAGAGGAAACGAGGTATT…
>AT1G19000_2
CTTATTTGTACGGTTCTTAAAAGGTTTTGAAAGGGTAAAACCAAAAGCGACGCAAGGGCAAACTCGGAAAGTAATATATGGCCGCCGTTAGTAGCTCGTCGGAGACCGGAGGCGGTGACGCCGGAAAGAGAGATGAGATCATGTTGTTTGGAGTTAGGCTTGTGGTTGATCCGATGAGAAAGTGTGTGAGTTTGAACAATCTGTCTGATTATGAAAAGTCTTCGCCGGAGGAGGAGATCCCTAAGATAGTCGTCGCCGGAGATGGAGAAGATAAGAACGAAGCGAATGTGGTGATAGTCACCGACGGTTACGCCTCCGCCAATGACGTTGTCCAGGTTTCGTCTTCTTCCGGCGGAAATCGCGAGAGGAAACGAGGAATTCCATGGACTGAGAACGAGC…
>AT1G19020_1
ACCTGTCTCCGACAAGGAAATCGAATCTATAATGGTGAGATTATACTCGTTAACAAACACCTTAAAATCAATACTCATTACTTTTGGTTAAATACAAAAACTCAATTTCAACTACATTTTTCGTCTCAGAACCATCAAAGCTTAATGGACGGAGCATCGTGGGCTGACCAATGGGATAATAGCGGCGACTCTGCCAAAGGAGGCCGAATCGGCGGAGGTGGAACGAAGTCGAACTCGAACACGGCTAAGTACAAGGAGAAAATGGGACAAGGGTTAGACAAGACCAAAGCTGTAGCTTCTTCTGGTTTCAAGAAGCTCAAGACTGGTTCTGCTATTGGTTTTCGCTGGGTCAAGGACAAGTATCACAAAACCACAAACAAACATTAAAACATTTTCAAA…
>AT1G19025_1
CGTTAGAGGAATTTGACGGGCGACGAGGAGGAGAAGAAGATGGCGATAGAGATGCCAAGAGGTTTACCATTTTCCGTCGACACTTTTGGACCGTACACGACGGCGAAGAGAAGGAAGAGACATCATTTCTTGACTCATGCTCACAAAGATCACACCGTCGGGATTTCTCCTTCCAACATTCTCTTTCCTATTTACTCTACTTCCCTCACCATTTCTCTTCTTCTTCAACGTCACCCTCAGCTTAATGAGTCTTTCTTTGTGAGAATTGAAATTGGGCATTCAGTAATGGTTGATGATCCCGATGGAGAATTTAGGGTTACTGCTTTTGATGCCAATCATTGTCCTGGAGCCGTCATGTTCTTGTTTGAAGGCAGTTTCGGTAACATACTTCACACTGGT…
>AT1G19120_1
CGTGAATCGTCAAACTCTAGGAAAAAAGATCCATAGATCTCAAAATCTCTCTCTCTCTCTCTCTCTCTCTCTCTCTCTCTCTCTAAGTGATTTTTAGGGTTCTTTGATTCTCCATTCGTAGTGGTCAACTATCGAGGAGAAGAAAAGGGGAGATCGGGAATTGGGAAACTGACTAGTCAAAAAGGCAAATGCGATTGAAGATCGAATTGCAGAGTTCCAATGTCTTGGGCTGCTCCTGATGATATCTTCTTCTCCACTTCTCTCGCTGCTTACTTAGACAAGAAACTTCTTGTCTTGCTTCGTGATGGTAGGAAACTGATGGGTCTACTTCGGTCCTTTGATCAATTTGCTAATGCTGTTTTGGAAGAAGCTTATGAAAGAGTCATCGTTGGTGATCTC…
>AT1G19130_1
GTCTACTTCGGTCCTTTGATCAATTTGCTAATGCTGTTTTAGAAGAAGCTTATGAAAGAGTCATCGTGGGTGATCTCTACTGTGATATTCCCTTAGGTCTTTACATTATCCGTGGAGAAAATGTTGTCTTGATTGGTGAACTGGACGTTGAAAAAGAAGAGCTTCCTGCTCAAATGGTTCAGGTTTCAGAAGCAGAAATCAAAAGGGCTCAGAAAGCAGAGAAAGAAGAAATGCTTCTAAAGGGTACGATGCGAAAAAGAATGGAGTTCCTTGATCTCGATTAGGGCATTTACATGTGTTGCAGCATTGTAGAAACTAGAAAACCTGAAGATGGAGAATACAGAAGATCCTTCATTATAAGTCATAATGTTAGTTGGTATGTGTATATGTGGATTACAT…
>AT1G19150_1
AAAAAAGTTCATTATCATCTCCGCACGAATCAAAGATGGCTCTTGCCATTGCTTCTGCTCTCACTTCCACGCTCACATTATCCACGAGCAGAGTCGAAATCCCGACCGAGAGAAGACGACAAGTACCGTGCTGTGCATCACGCGCCGGTGGAAGAATGAGCGACCGCGTGGTGGTGGTTCGTGCTGGCAAAGAAGTTTCTAGTGTCTGTGAACCACTTCCTCCAGACCGTCCTTTGTGGTTCCCTGGTAGCTCTTCACCTGAATGGCTCGATGGCAGCCTACCTGGTGATTTCGGTTTCGATCCTCTCGGTTTAGGGTCTGACCCGGACACCCTCAAATGGTTTGCACAAGCTGAGCTCATCCATAGTCGGTGGGCAATGCTGGCCGTGACCGGAATCC…
>AT1G19180_1
CCATCATATCTACAGAGGGAAAGGATAAAAGACAAACCAAAGAAAGTATTAAAGAGACGCCTCCATTTCTCCCTCGTGACAAACGCAATTTGCAGAGAGCAACAAACAAGAAAGAAGAACAAGAAACCTTAGTTTTGGAAAGATAAACGATATTGAAGAAGAAGATTTGGATTCCCTGGATCAATTTTAGCTATTCCAGAAACTCTTGCATCTCTTTCTGAGTCGTTTGATTCGGTTTTTTCCAAGGTTTTTGTTTGTTAAAGATGTCGAGTTCTATGGAGTTTTCTGAGTTCGTCCCTAGTCGGAGATTTACTGGGAAGCCAAGCTTCTCGCAGACGTGTAGTCGATTGAGTCAGTATCTGAAAGAGAACGGTAGCTTTGGAGATCTGAGCTTAGGCA…
>AT1G19240_1
CTTTCCCTACACGACGCTCTTCCGATCTGGAAAGGGCAGGAGTAAACCCTAAACCCTAATAATTCGTTTTTTGATAATCGGCCAGCAATGGAGGGTCTAGGGAAGATTTACAGCAAGATGGTGAAGGATACGAAATCGGCAGCTTCTTCTTCGTCCTCTCTATCTGAATTTGCGGAAAATCTGATGCAGGAAAAACGAGGCGCCGGCAACTTGACTTCATACGACGGATCCGGCATTTTGGTCAACAGACCTCCGAGCGGAGTTTCGGTGTGGACGTGTTCAAAGCTGTGCGCTGTTTTCTTTGTCGCTGGAGTGTTTGTGGGTTATACGCTTAAGAGACGAGTTCGAAGCTGGGCTTCCAAATTGCTGAGAAAAATAAAGGATCATTAAACTCCAACC…
>AT1G19240_2
CTATTTCCATTACCACAAGCTAATAGTCACAGAGGAAGAAAATTAAACAACAAAATTTCATTGACAAGGTGCCTCGAGCACAGTAAACTGGAACTGAAACACACTCAAGAAGGAGACTAAGTAACAATTGCCTTTGTGTTAACTGTACCAAAATTGCAGTAGAAGGCAAAACAGAGGTTTGAGTTTAATCATCCTTTATTTTTCTGAGCAATTTGGAAGCCCACCTTTGAACCCTTCTCTTAAGCGTATAACCAACAAACACCCCAGCGACAAAGAACACAGCGCACAGCTTTGAACACGCCCAGACCGAAACCCCGCTCGGAGGTCTGTTGACCAGAATGCCGGATCCTGCGTCGTATGTAGTCAAGTTGCTGCCGGAGCCTCGTTTGTCCTGCATCA…
>AT1G19380_1
CGGCATAGTAAACAATTTTTTGGTGCAATTTCTCAACAGTGTTCAACGAAAACGATATTTATGCATTTTCATTTATTTCCTCACCGATTTATCGATTATTAAAAGGAATACATTATTGGTATTAAATATTTAATCCTATATACAAGAAAATCTTATGTGATTCGTGGGCTTTCTTTCGTCTTCACAACTCAACGACGATTGGGCTGGGTCGGAGTAGACTCAGACTTAACAAATCGAACAAGAGACAACTTTGCGATATCGGAAACGGCACCGTTCCGAACGGAGGCGGAATCACTGACCAGAAACTCATACGCCGCTTCAAATGCTTCTCGCCAGAACCGAGGAACTCTAACGCCACCGGAGCGTCCGTACACATCCCACATCTGCCTCACCACTTTC…
>AT1G19400_1
TCAACTGGGTCCATCTCAATCCTCGGACACGCGCTGCGTTCCCATTACATCGAAAAGAAAAAGCTGTGATCTTGGTGGTGGGTTCGAGAAGTCTAATCTTGGCCATAAACAAAAATTTCTCCTTTAAATCTTTTAATTTTGTTTTCTTTTAAACGTTGACAAGAAGATTAATATTGTACAACTACGAGGCTAGACGAGTCAATTTTACCAGATTTAGAGGATTTGTGGATGTGATTTCTTCTTTTGGTCTCTTCTTTTTGGGGTTTTTCATTGGAATTGAGCATACACGTGTTTTCCGATTAGATTTTGGAGTGAGAATTAACTTTGGGTTGTAAACGCTTGTTGATTCTCTTCCTCTGGTCATGGAGGAGCCTTGTGAGACACTTGACAATGGTGAAG…
>AT1G19530_1
ATCCACATACATCTCAATTACACCCCACACAACCAAAAAGTAATATTCATAGCACATAAAATAAAATACACTCAGATTAAAACCATACCGCATTTGTTACATATTCTACTCACATTCACTTACTCACACGGCCAACACATTAATTAAAGTACCATATATACATATGACATATATGTGGTTAGTACCACCACAAACGACGAGTAATCACAATTCACACATGACATATGTGATTAGCCGGTGGTCATGGCATCATTACTAGCCCACGATTTTGGCGATGTGAGCCACTTGGAACTGCGGCACGTAATTGTTAGGTCGACCCTCGTCCTCCCTCGGCTCATTCAAGAACGCCCAGTTGCTTCTTCTCCACCATCCACTTCTCTTGCTTTGGTTCTCATAAGG…
>AT1G19580_1
CTTCACCTTCGATCATCTTCGTCTTCTTCCTTCACTGTAGAGTCCTCGCTTACCTGTGAACTCGAAGAAGCTGAAGATCAATGGGAACCCTAGGTAGAGCATTTTACTCGGTTGGTTTTTGGATCCGTGAGACCGGTCAGGCTCTCGATCGCCTCGGTTGTCGCCTTCAAGGCAAAAATTACTTCCGAGAACAACTGTCAAGGCATCGGACACTGATGAACGTATTTGATAAGGCTCCGATTGTGGATAAGGAAGCATTTGTGGCACCAAGCGCTTCAGTTATTGGGGACGTTCAGATTGGAAGAGGATCGTCCATTTGGTATGGATGCGTACTACGAGGGGATGTGAACACCGTTAGTGTTGGGTCAGGAACTAATATTCAGGACAATTCACTTGTGC…
>AT1G19600_1
TGAATCAAACGAAAAGTCAACATGTAAAACTGTCCATCATCAATGTTATGCACTGACTCTGTAAGGTAATAACAGTAATCCTCTCGCCACAGAAAAACTTACACCCTAACGAAGCATTTGAAACTATTCACACAATACAATTTGGAGACAACATATGTATTGATGAAGTTAAATTGAGAGACCTCAGTACAGATACAATGCTGTGAAATTATTTGTGAACAACATAAAGCTAAGAACAGCTTGAATACGAAACGGCCCTAAAAGGCAATTACTTGAAATCCCAGAATCTGCTGGTGATCATCAGTTGTGCATGTCAGGAACAGGTAAATCTTTCAACTGCAACTGTTTGTGCATCCATTGCCAGTTTTCTGGGGTTACTTCTCCTCCGAGAGCACGGAT…
>AT1G19660_1
TTTTTTTTTTTTTTGTGCAAGCCTTTCTTCCACCACTTGATCACAGCTTCTAGTAGCAATGGCTTCTTTATTATTTACATAAATTATAATATAATTACCTTGTCTCCGAGCTGCCTATCATGTGTATTTCCTTAATTTGCGTTTTGCCTGAAACTGGCCAAGCTTGTCTCTCCACTCAGCGGCTTCATCATACCGTTCTTCATCAACAGCTTGCATCATATTCCTCAATAAATCAAACTCTTTTGTATCAAAACAAGGCTGACCATTTGGCCGGTCTAGTTCAGTAAATAATAAACCATCTGAAGCAGGTGTTTGCTTTGATAGCTTTCCCGAATCGATGACTCTCATTCCATCACTATAAGCTAGATACTTGTTGACTTGGATAGGTACCTTGCATCT…
>AT1G19670_1
ATCGGATTCTAATAAATGCAACTTGAGAACATGAACAATAGTTTAGAGAAAAACAACGATAGGTTTATTAAAAATTTAGCACCCTGATACTAGTTAACACTAGTACATAACACAAATCTAGACGAAGAAACGAGAAGCCTCTTCCAACTCCGGCAAAGGATCAAGCCTCACCGGAGAAACAGAAGGATACTTCACGATCTGACGAATCTCCGATTGTTCACCCCATAAACTATACTTGAGAAACGCAACTACAATTCCACCCACAAAGCTCCTCATCTCACTCTTTTTTCTATTTCCGTTCTTGCACATATATCCCGCCATAAACCCGACAAAACCGGGCAAATCATCGTCCAGCATATCCATATGTCCGTAATCCGCAGCCACGAAATGGGCTTTCGT…
>AT1G19715_1
TTGTCCAAAACTCCCAAGCCAGAGGAGAATGCTTCGGGAGAATACTATCGAAGCCATGGCCTTTAAGCTTCCTGTACTTGGTACTGCAGCAGGAGGAACAATGGAGATTGTAGTGAACAGAACAACCGGTCTATTACACAATACTGGTAAAGACGGTGTCTTGCCTCTTGCTCAAAACATTGTGAAGCTGGCAACAAACGTGGAGACGAGGCTGAAAATGGGGAAGAAAGGTTATGAGAGGGTAAAAGAGATGTTCTTGGAACATCATATGTCTCATCGAATAGCTTCTGTGCTCAGAGAAGTGTTGCAATACGCAAAAATTCACTCACGAACAACAAATTCAGATCATTAAACATAATTTAGCAAGGAAATGCCAATATTACTTCATTTTACAGTACA…
>AT1G19770_1
ATCCACTCAAAATATCACAACAAATCGAATCTCCGACATTACATCGAAGTCAAATCGCTTAAGATCTCCCACAATCAGTTCCAATCCATGGCTCAGAATCAACAACCAATTTTTCAGACCAAGCCACAAGAACAATCTGTGCAGATACCAATCAACATCGAGCGTGATTCTTCAACCTTCAACCACACTCATGAACCAAACCGGAAACCAAACCACTGGCCAAAGATTACAATCTCAATCATCTTCGTCATCATAGGTCAATCCATAGCGAAACTCCTCGAAAACTTCTACTACGATCAAATCAATCGACATGATTTCGACGAAAATCATCAAATCGATGGCGTTTGGACTCAATCTCTCCTCCAAACCGTTGGATTCCCTCTCCTTCTCCTCCCTTTC…
>AT1G19880_1
CTCATTGTGTGAAGAAAGAAACAAAAACTGTTAAAAAGAAACCACATCGAAGTTCAGAGTCAGAGTAGTTTTAAGACTTACGTGGCCTTCCTCTTCTTCCACCGGTCTTCACCGGCGGAGCCTTTCCGTTACTGGTGCGGCCTCCGCGTCCACGTCCTCCACGGCCACGTCCTCTGCCACGAGCGCTCTGTTTCTTGCCATTGGCCTCTTCTCCATCTTCACTGTAGTCACTGTCCGCATCACTACCTTGAGCTTCCTTCTCCTTGTCGCTGTTATCTTCATCACTGTCTTGTTCAGAATCAGAAGAAGCTTTTGATGCTTTCCTCTTTTTAGAAGCAGCACCTCTTTTGGCAGCTTGTTGCTTCGGTGCCAAAGTTTCTTCCTTGACTTCTTCTACAC…
>AT1G19920_1
CCAAAAGTGGCATAACGTGTGGATCTCTTCTTCTTCTTCTTCCTCCAACATGTTCGACCAAATCTCAGCTTCACTGTTCACTATCTACTCTCCATTTCTCTCGCTTCTTTCCCGGAGTAGCTATCTTCACCAAGATCCATGTCTCTTCTGATCAGATCCTCCTACGTTTCTCACCTCACTCTCTTCCAACCTAGAAATTCACAATCATCCTCTTTCACCAATCAAATCCCGTTCGTATCTTCTTTTAATCACAACCCTTTCGTCAATTTGGCTTATAAACGCAACCCAACAATGCAATCTGTATCTTCTTCTTCTTCTTCGATGACTGTTAAGAGCTCCTTGATTGACCCAGACGGTGGGGAATTAATGGAATTGGTTGTACCGGAATCGGAGATGGAG…
>AT1G19960_1
CTCCACTCTTACCACCCACGAGCACAAGAAAACAAAACCATGAGCGACCCAAGCGGCCAATCTTCAACAACGACTGTCGGTGGAAACAGTGGCGTCGGAAGTAGTAGTGGTGGAGGCGGTGGAAGCGGCGGTGGAACTGGTGGCTCGTTTGGTATTCAGCCGCAGAGAGCAAAGGTGAGGAAGCAAGTGTGGGCTGGAGTTCTCGGCATCTCTTCCGTCTCCACCAAAAATTAATATTTTCTTTTGTTCCTCTTTCCACCGGAAAAGAACATGTCTAATAAAAAAGGTGGTGGTAATTATTATGCTTGATCATCGTTCGTGTTAACTATGTCTAAATAGCAAGGAGATCACTAGACCATCTTCATCGTCATTGTTATGAGATTTTGAAATATATATTTT…
>AT1G19960_2
GTCTAATGATCTCGCTTGTTATTTAGACACATTTAACAAGATCGATGGTCAAGCATAATAATTAGGAGCACCATTTTTCACTAGACATTCTTTTCTAAAGTAAAAAAAATAAAAAAAAGGGAACAAAAGAAATATATATTATTTGTTGGTGGAGACGGAAGGGATGCCGAGAACTCCAGCCCACACTTGCTTCCTCACCTTTGCTCTCTGCGGCTGAATACCAAACGAGCCACCAGTTCCACCGCCGCTTCCACCGCCTCCACCACTACTACTTCCGACGCCACTGTTTCCACCGACAGTCGTTGTTGAAGATTGGCCGCTTGGGTCGCTCATGGTTTTGTTTTCTTGTGCTCGTGGGTGGTAAGAGTGGAGTGCTGATACAGCAAAAAAATGAAAAAC
>AT1G19990_1
CACGACGCTCTTCCGATCTCTCAAATCTCCCAAAAATTTTCAGCAAAGGTTTCGAATTTTTGTTTGATTGAAGAAGATGCCATCGGATGATGCGAAAGCTATGAAGAAAGAGGAGGCTGAGGAAGACAAAAAGAGCTTGAGTTCCCTTGTGAAGAAGAAACCCACGAACACCAACAATGCTGCTTCGAGGAAATTGAAGAAAGAAGATGATGATAACAAACCCATCAGGTCATCTTCATCTGGATCTCGTTCAAATCCAGTGAAGAAAAAGAAGGAGATTGATGAGGACGATGAGAAGAAGCCTGTTTCCAAGAAAAATTCCTCTGTTGGAGCCTCAAAGGAAAAAAGGAAAACAGAGAAAGAAGAAGTAAAGAAAAAGAGAGAAAGAAAAGTATATGA…
>AT1G20010_1
TGAGAAGCAAGGAAAAATTGACTAATGGACAAATACATGACACCCAAGAAAAGGAAACTCAAACTCTCTTTTAACAATTACTAACAAACAAAAACACATTAATTAAAACGAATTCCCATTTTTTCTCCAGATTTTTCAATCTTTAAGGAAAAAAAAAAAAAACCAAGAGTCGTCCTTTCATTTTTTAGTATAGTGTTTGATGGATCAAGTTTCGTAAACTTCTTCCTCTTCTCCTTCTTCATCCTCGTACTCACCTTCCTCATCAGCCGTAGCGTCTTGGTACTGTTGGTACTCAGCGACCAAATCATTCATATTGCTCTCAGCTTCCGTAAACTCCATTTCGTCCATTCCTTCTCCTGTGTACCAATGCAGAAACGCTTTACGCCTAAACATAGCCGT…
>AT1G20030_1
TTGTTTCTGCGCATACGTGGCAGACACTAAGACATAGAATCTGGTCAGAAGAACCACCACATACGACAAAAAGCAAGCGAGAGAGCGACTGTGATTGCACGGGAGACGGCGTGACACGTAGATTGTGAGCCAGTGCTTTCGTCCAGAGCACCTTCGTAGACCATCGGCGACGACGTCGTACTGCCGGAGCTTGGACTTGTCGTCGTCATCGTCCCTGTGCTCTGTTCCTCAGCTGGTTTTAGGTTGGTGTTGGGAGATGGACAGAATGTGATGACGTAGTTAGGAGATTTAGCGCACGTGAAAGTACTAGACTTATCGTCATACGCGTAGCTATACGCGCGTGGGCACGCGCTCTTGAAGATCCGCGAGTACGAAGAAGGCTTACACGTGTCAGGCGAT…
>AT1G20050_1
CAAAAGGAGACTCATCTGATACCCCTTGTTCAATGCTGTAAAGAGACAAGATATAGCAAAAGTTTTTAAACTGGATAAATTATCCGCAAAAGGAGACTCATGTTCATTGCTATAATAGCAATAACCTGAAGAGATAAAGAGATCATCACTAGGTAAAATGTTGGAAGAAGAGTCTTTGATCTTTGCATCAACGGATTTTCTTCTTTGTCTTTGTCTCGACGTTGTTGTTGGCAGCAGCTGCACAAATCTTTTTCCAGCAACGGAAAGAAATGATTGAAGGTATTAAGACCCACCATCCGTTAGCCCCGATGTAGTACGAGTAATAGTAGAAGGAGTTTGTAGCAAAGTTGTCTCCTTCCAAGATAGCAGTAATGAAATAAACCAAACATCCGTAGAGCT…
>AT1G20070_1
CGCCAGGCTATTTTGTACTAAGAGAGCCTTTTTAAAAGTCATGGCTTAACAAATCACACAAAGTAGAGAAGAGTTCTATCACTTTAAAAAACAAGACAGACCCACGCCCAATAAAATATTAAAAAGCCCATACGCTTATTTTATTTGTAACATCATCAAACGTTACGTAGCACCACCTTTCACCGGATCTCTAAAACTCGCCGGATTTTATCGGTGGCTACGTCATTTTTGCTAGCAGCTTCTGCGTTGCAACGAAGCTTCGGTTTGATCGAAAACCTAGGCATGGGCAAACTACTCGGCGGCGGAGATAATAACATGATCGCTGGAGTACCGGGGTAACCATCAAATCCTTTAGGAAAATCACGCAGATGGTTAGACCGGACCGGAACTGAACCGGTT…
>AT1G20225_1
GGCTTCTGGATTTTTTAGATTATTTATTTTATAGACAGATTATGGAGAAGGTACAAATATATATATCAGGTGTGAGTTTGGCACACCATAGGAAAGTACTACTAATAAGATGGTTGCGTGAGGAATGAAAGGAAGGTGTCTCGTTTGTCTACTTCTTGTGGTTTAACCAACGGATCAATGGTGTTTCTCCATCCTTCAAAATCTATGGGAGAACCAGCATCGGGCAGCACGAACCCATTCACGTAGAAGGTTGGAGTCGCGGAAACTCCTCGTGAAACGCAATACTTGAAGGAAACCCTAGTGGCAAGATCAGATTTTGAGTTGCTGAAGCCAGATTTCAGAGGAGAATGATATGAGTTTCCCAATGTAACTGTTCCGAGCTTGATTAGTTTGTCCACA…
>AT1G20225_2
CCTTAAGCTGCAAATAAAGACAGTTGAAACATGTAACAATATGAACATGTATGAGATTATGCTTCTGGATTTTTCAGACTAAGTACAGATATATATTTAGGTGGGAGTTTGGCACACCATAGAAAGTACAACTAATAAGATGATTGCGTGAGGAATGAAAGGAAGGTGTCTCGTATGTCTACTTCTTGTGGTTTAACCAGAGGACCAATGGTGTCTCTCCATCCTTCATAATCTTTGGGAGAACCAGCACCGGGTAGCTCGAACCCATTCACGTAGAAGGTTGGTGTCGCAGAGACTCCTCTTGAGACGCTATACTTGAAGGAAACCCTAGTGGCAAGATCAGATTTTGAGTCGCTGAAGCCAGATTTCAGAGGAGAATGATATGAATTTCCCAATGTA…
>AT1G20330_1
GTACACTGACCAAGTTGATTTAACTTAAAAATTAAAATTAAGGAAAAAAACAAATTGAGATTGGAAGACGATTCTCCATACTCCGGCGATGTTTTCTACCTTTTTAAATTTCTCAAGAACTTTCCGGCGGCGATGAAGATTCCGGTTTTCTGCAGAGAATCATATGCATCGGAGAGAATATTCCGCTTTCACCTCCTCTGGTCAAATAATCAGCAGTCTTGAACAACATCTCATGAACATCAACGGTTCCTTTAGGCGCAACTCCAACAGCAGATAGGATCTGAACCACAATGTGATTTCTCCAATAAGCGAGCCGACCCATCTTAAGCCGAGTCCACCACGGCTGAGCCGGTGGAGCCGCCAGATCTTTCTCTTTCACAACCTCAAACCCAACTTTCT…
>AT1G20340_1
AACCCAACACACCAGAGCCTCTGTCTCTCTCACCACATAAAAACTCATATGGTCTCGGTAAATCTTATCACTCTAAAGAACAAAAGAACGCAAATCTTATCACTCTAAAGAATCTTCATTATGGCCTCAGTAACCTCAGCCACCGTCGCAATCCCATCTTTCACCGGCCTTAAAGCCTCAACCATCAAATCCTCCGCCTCCGTCAGAATCAACACTGCTGTTGCTGCATCACCGAAGCTCACAGTGAAGTCATCTCTAAAGGACTTCGGAGTCGCGGCCGTAGCGGCTGCAGCTTCAATTGCTTTGGCCGGAAACGCCATGGCAATAGAGGTTCTCTTGGGAGGAGGAGATGGGTCATTAGCTTTTGTTCCCAACGACTTCTCTGTCGCGAAAGGAGAG…
>AT1G20340_2
GCGAGACATAAAATCTACATATAACAAATAAACCAAGAAAATCCATTTATGGAACCAGTCACATTACAATAATCACGGGTCCATTCGATTCAAGACTCTTTAGAATTACAAAACACTTAAATGTAATGATGTATGTGAAAGAAAAACCTCCACTTGAGTCCGAGAGTCTCTCACTTACTCATACATAACATTTTAATTAACGGTGACTTTACCGACCATACCAGCACCCTGATGCGGCGCACAATAGAAGCTGTAAGTCCCAGGCTCAGTCAAAGCAACCTCGTACGTCTCTCCCGCAGCGTTGAGTAGATCTTGCTCGTCCATCGAGATTTTGGTTACGTCTACGCCACTTGGGATCTCGTCTTCATCGAACACAACATTGTGTGGGAATCCAGCATT…
>AT1G20430_1
ACGAAGCAGGTTTTTTCAGATAAATCAAAACGATACACCATTGTCTGAATCACAGCACCTTAAAAATCCTACTCATTCATTCGCTAAAACCTTCAAATGTAGATAAAAGTAAGAACAGGGCCATTACAGACAGAAACATCTGTTTGGAACTACAAATAACATCGCAGGAGTAAGAAAATCGTAACCTCGTTGACCTTAAATCAATCAAATCTCCGATCATTTTTTATCTTCACCGAACAGTAGACGGAGACGAGAAGCAAAGACGCCGGTAGAGTCGATGGACGCTTGATGAAGAAGATCACTCTTGATTTTACTCATACGATCCGTCAAACTATCTTGTTCCTTGTTGAGAACAGCCGTGTCTTCCTCCAGATCGTGAATTCGGTACTTCTGACTTAC…
>AT1G20440_1
GATTACATATTAAAAACAAAAAACACACACACAAACAATACTCATCACACACACCTCTTCAAAACCATCTCAAAGCAACCTACACAAAGCTCTAATCAAATTTCTCATATTGCTCTGTTTATTAAACGTTCACTCGATTCGGATTAACTATGGCGGAAGAGTACAAGAACAACGTTCCCGAGCACGAGACCCCAAAGGTCGCTACAGAGGAATCATCGGCGACGACGGCTGAGGTTCAGGACCGTGGATTTTTCGATTTACTGGGGAAGAAGAAAGAGGAAGTGAAACCTCAAGAGACAACGACGCTCGAGTCTGAGTTCGATCATAAGGCTCAGATCTCGGATCCGGCGTTAGCGGCGGAGCACGAGGAAGTGAAGGAGAACAAGATTACCCTCCTCG…
>AT1G20440_2
CCAGGTAAATTTCATCACCAGTCGCATGTTTCCCAGTGCAACTCACCAACAGTTTTTCGAGAGCTGTAAATCCTTTTGTGATAGCATTATTAACCCAAGCAGTTTTTTCCTCGGCATTTATCTTTTCCTCGATAAACCTAATAACAGCCAGATTTTGATGAGGCTGTATGCCAGACAAAACAATACTCATCGCCTGGTAATTTACCGCCCGTTTATGGAGGTCACGAGGTAACAGAGGTGGTTCAGGATACTTCTCATCCAGATACATTATAATGGCAAAAGAGTCATTAATCACACAGTTCTTCAAAACCATCTTAAAACAACTAAAAGCTCAAATAGAATTTTGAAATTTCTAAGATTTTTTGTTTATTAACCGTTCAATCGATTCAGATTAATTAT…
>AT1G20450_1
CAACTAAAAGCTCAAATCGAATTTCGAAATTGCTGTTTAATATTTACGTTCACAGTTCAATCGATTCAAGATTAACTATGGCGGAAGAGTACAAGAACAACGTTCCCGAGCACGAGATCCCTGAGGTCGCGACAGAAGAGTCATCAACGACGACGCCAGAGGTTAAGGATCGGGGAATGTTCGATTTCTTGAAGAAAAAGGAGGAAGTGAAACCTCAAGAGACGACTACTCTCGCGTCTGAGTTCGAGCACAAGACTCAGATCTCTGAACCAGAGCCGTTCGTGGCGAAGCAAGTAGAAGAGGAACAGAAGGAGCATAAGCCTACTCTCCTCGAGCAGCTTCACCAGAAGCACGAGCAGGAAGAAAAGAACAAGCCAAGTCTCCTCGAAAAACTTAACC…
>AT1G20450_2
TGAACGGTCTGAAACCTCATCATCACACAACTCTTCAAAACCATCTTAAAGCAACTATAAGCTCAAATCGAGTTTTGAATTTTCTGTTTATTATTCGATTCAGATTAACTATGGCGGAGGAGTACAAGAACAACGTTCCCGAGCACGAGACCCCAAAGGTCGCGGCAGAGGAATCATCGGCGACGACGCCAGAGGTTAAGGATCGTGGATTGTTCGATTTCTTGAAGAAAAAGGAGGAAGTGAAACCTCAAGAGACGACGACTCTCGCGTCTGAGTTCGAGCACAAGGCTCAGATCTCGGAACCAGAGCCGTTTGTGGCGAAGCACGACGAAGAGGAACCGAAGGAGCATAAGCCTACTCTCATAGAGCAGCTTCACCAGAAGCACGAGGAGGAAGAGG…
>AT1G20500_1
GCAAATTGTCTCGACATTTTCTTAAATGAACGACTCTCCTTTTACATGTTTCAACATTACATTTCTCTTATTGGATAAACAATACCATCAGTAAAAGTGAAAATCTAGCAGATAGATCATTTCAAAGTTTACAAGTGGCCAATTTGATTAGATCCTTGCGAAGCGTCTTGCCAGATGCGGTCTTTGGTATGGAGTTTATGAATGCGACTTTTCTTATTTTTTTATATGGTGCCACCTGCTCAGAGATGAAGTCAATAACTTGTTTCTCACAGAGATTGCTCTCAGGTTTTCGTACCACGTAAGCCATCGGATATTGTCCTGCTTCTTTATCCGGAAACGGAATAACGGCGGCATCGAGAATGTCTGGATGAGTAATCAGAAGAGCTTCTAGTTCAGATG…
>AT1G20510_1
CAATAATGTTATCCAAATAGTTTATGTGTCTTCTGTTTTTGAGACCTCAGGGTCATATTTCAACATGGATGGAATCATAGAAATTGATATCTGACTTTTGCTTTTCCACAAATGTAACAGATTTACTACAGTACAAACAATACTAATACACATAGGCTCTCATTATAAGTCTCATAAAATTTTCAAAGCTTGGAGTTGGAAGTTGCGAGCTTGATGAGATCCTTGCGCAAAATCTTGCCTGAAGGGTTCTTTGGTATGGAAGATACAAAAGCCACTTTTCGTATCCTCTTGTACGGTGCTACTTGTTTTGCTACAAACTCCATTATCGACTTCTCTGATAAGCTGCTCCCAGTTTTCCTTACAACGTATGCCATCGGGAATTGCCCCACTTCTTTGTCC…
>AT1G20560_1
CACCTTTTTAAGCGAGCGAGCAAAGCTACTACTTCTCCGGTGGAAAAAACAAAGAAAATGGAGGGAACTATTAAGTCTCCGGCCAACTACGTTCCTCTCACTCCGATCAGTTTCCTCGATCGATCTGCCGTCGTCTACGCTGACAGAATCTCCGTAGTTTATGGCTCCGTCAAGTACACGTGGCGCCAGACTCGTGACCGCTGCGTCAGAATCGCCTCTGCTCTCTCCCAGCTCGGGATCTCCACCGGCGATGTGGTTTCAGTGTTGGCCCCAAACATTCCAGCTATGGTTGAGTTGCATTTTGGTGTTCCTATGGTTGGAGCTTTGCTCTGTACACTCAACATTCGTCATGACTCAGCACTTGTAGCTGTCTTACTGAGACATTCAGGGACAAAAGTG…
>AT1G20575_1
ACGGGTTCAGACGAAGGAAGCACCGTTGCAAAACTCGCCGGAAGATATGGCGGACGAGAAGGAGAGTAAAGGAGAGAAGAAGTACAAGTATAGCATAATCGTTCCTACCTACAACGAGCGCCTCAATATCGCTATTATAGTCTACCTGATTTTCAAGCATCTCCGGGATGTTGATTTTGAGATAATTGTTGTGGATGATGGGAGTCCTGATGGCACACAAGAAATTGTCAAGCAACTGCAGCAATTGTATGGTAAAGACCGCATCCTTTTAAGAGCTAGAGCCAAGAAGCTTGGTCTGGGAACTGCATATATCCATGGTTTGAAGCATGCTACGGGTGATTTCGTTGTAATCATGGATGCTGATCTTTCACATCATCCAAAATACTTACCAAGTTTCAT…
>AT1G20580_1
GCGCAAATCAAAAAGATCATAATGAAAACTTGTCAATTGGTTCAAACATCTTGGTACCCCAAAATACAGAACTACTAGTGCATCTGGACATATCTCTCGTTCTCTCTTGTTTGGTTTTACAGTGTACCCTAAAGCATAAATGACAGAACCAAGAAAGGCGGCTTTCACCTGGATATTGCAGAAAGATTGTCTCGGAATCAAAGCTTACATGTTGGACGTAAAATCAATCATCTCCTCACAGGTGGTACTGCTCCCCTTCCTCCAGTTCCACGCCCAGCAGCCGGTTTTCCTCGCATTGCAGCTCTACCTCTGCCAACACCCAGTGATGAGCTCTTTCCCTTGATTCTAGCATCCAAACGCTTGAACATTGGAGCATGCTTGAGAATGTCTGGTATGACC…
>AT1G20630_1
CGGACACACGCCGATCTGCGTAGAGAGCGAGCGAAAATACAGTCTCACCGAAAGGAAAATTGTCTGCATCATGGATCCTTTCAGGGTTCGTCCTTCAAGCGCTCATGATTCCCCATTCTTCACTACAAACTCGGGTGCTCCAGTGTGGAACAACAACTCTTCTTTGACTGTTGGAACCAGAGGTCCAATTCTCCTTGAGGACTATCATCTGCTTGAGAAAATCGCCAACTTTGATAGGGAGCGGATTCCTGAGAGGGTAGTTCACGCCAGGGGAGCCAGTGCAAAGGGTTTCTTTGAAGTCACTCATGACATTACACAACTTACTTCTGCTGATTTTCTTCGAGGTCCTGGTGTTCAGACTCCTCTTATCGTTCGTTTCTCAACTGTGATCCATGAGCG…
>AT1G20693_1
ATTTTACAAACCTTTCCCCACTAGTCTTTCTCTTCTCCTTGGCCTCTCACTTGAATCTCCCACAAAGCGTACAAATCACAAACACGCTATTCAAACCCTACGCTCTTCGTCGTCAAGAATCAATTATGAAAGGAGGTAAATCAAAGACTGAAACCAGAAGCTCCAAGCTCTCTGTGACCAAGAAGCCGGCTAAAGGAGCAGGGCGTGGCAAAGCAGCTGCTAAGGATCCAAACAAACCAAAGAGGCCAGCCAGTGCCTTCTTCGTTTTCATGGAAGATTTCCGTGAGACTTTCAAGAAGGAAAACCCCAAGAACAAGTCTGTAGCTACTGTAGGAAAAGCTGCTGGAGACAAGTGGAAATCCCTGTCAGATTCTGAGAAAGCTCCTTATGTTGCTAAGG…
>AT1G20700_1
TCTAGAAGACCGAGATCTGCTGGAAGCGTTGAGAGAAGAAGATAGAGACAAACAAGGATTCAACTAAAATCTGGGTTTGATAGAGGAGATAGAGAGAGAGATCCTAACCGGTGCGTATCACGGAAGAATGATGACGGAGGAGCAGATGGATATTCTTTGTAAGCAGATCGTCGTTTACGCCGTAATTTGTGACCAGCTCGTCCTCCTCCACAACTCTCTCTCTTCTTTCCATCCTCTCTCATCGGGAACGAGGCCAATGGTCGGCGGATACTTTGATCCGATGGGGTCATCGTCAAGTTCTCATAGGATATCGACTCGGCATCGATGGACTCCGACTTCGATGCAGCTTCAGCTACTTGGCAGCGTTTACAAGGAAGGAAGCGGAACACCAAATAGACG…
>AT1G20810_1
ATAACAGTCAGCTACTTATAACAAATTCTGGTCCAACAAATATACCGGTTATTTAGTGTACCAGAGTTTGGTGTATAACCAGACACCAAATACTCCAAAATTTACATCTTTCTCTCTTTTCTCCTTTGTTATCTTTAAACAAATGTGGGGACAATGCTTGAAACTTCTCTTATCAGTGTTCACTTCTCTTCTGGGGGCGTCACCTGAAGCAGCTCTATGTTCAACTCAAATGTAGCTCCAGGCGGTATCTCGTTCATTCCTTTCTGACCATAACCAGCTTCAGGAGGAACAATCACAGTTCTCTTGCCTCCGACTTTCATTCCTTCGGTTATGTAATACATTGCTGGAGGAGGCTTTGGTGAAGCTTGTGCAGAGAACAACCCGTTTGGATTGTCAACG…
>AT1G20823_1
AATCAATCTTCTTCCATTTTTCAAATTTTCAACACAACAAACAACAAACAAAAACTCTATCTCTCTCTCTCTTACTCGCTCAAATGGCGCGCCTTCTCTTCCGTCTTCTAGTAGAATCCAACTCTCCGTCGCCGGCGGCTGATAGCTCCGCCGCCGCGTTGAATTCCGATCTCGTCGTCATCCTCGCTGCTCTCCTCTGCGCCTTGATTTGTGTTCTCGGCCTAATCGCAGTTTCTCGATGCGTCTGGCTCCGTCGTCTCGCAACCGGAAACAGAACCGCCTCTGGATCTCAAGGTCAATCTCCTCCACCTCCGGTCGCAGCGGCGAACAAAGGACTGAAGAAGAAAGTCCTCCAATCTCTCCCGAAGCTGACCTTCTCGCCGGAATCACCGTCGGCAG…
>AT1G20850_1
TGCACATAGTTGTTACAAGACTTCCATTGATAAATCAAAAGAGAAAAAATGACAGACACTGTAGTTTCATGACAACAATATTCATATAGATACGAAGATGATGATCAAATGCAGATAAGAGAGAGTGATCTGATGATCACTTAGTTTTGGTGGGGAAAGAAGCCATCTTGTTGATACCACAGAGACCCTCTGGTTTCCCAGTGTTCCTCTTCAACCTGATGTAACCTTTCTCTCCCCATTTTGGTCCCCAAGAATTCTTCACAGTGATGTAATCTGAACCCTTGCTTGATCCATACCCAACCGCAGCCACACCGTGGTCTAGGTCAACCCCGCACCGCCCATCAAACACGCCGCCGCTGTAGAACTGGAACTCTCTACCAGAGGCGTCAATGGCGACAC…
>AT1G20880_1
GCCAATACTTAGAGTAGCTTTTAAGTTGTTGTCCTTAGTTTTTTTCCCTTTTCTGCAGTCTTCAAGGATTACTAAGTTGATCGATTTTTCACCCTGTTGTTTGATCAGAACTGCTACTCTGCTTATACTGAGGATTCTGGACAATGACACGTTGCTGCGTTGGAGCTGAAGCCGAAGGGTATGGAGATTGAATAGCAGACATATGTGAAGTGGCACCAAGCTGTAGAACATGAGTTCCTGGATGTGAATAACCTTGAAGTGCTGTATATCCGTGACCACCCGGAATAGTCTGACTCAATTGCCCGTATTGATAACCCGGTGAGTTAACTGCCCCAGGAACTCCATACACCTGAAGGTACTGTTGACCCATGTAAGGACCATATAAGCCCTGAGACTGTG…
>AT1G20880_2
TGCATCTGTATGTGTTTATATATATATATGCACTTTCTTTGTACACCAAACTTATTCCTACCGGTTTACCGCGAAAACCCTTGTTTCGAGGGTGAAACCATTCATATACTTTATGCCAGCAAGCTTGTTGTGGCTATACACATGATGAGAGGGTTACGAAAACAGAAGCACAACCCCTGAAACTTCCATTGTCCTTTGCACTCAATCCGCTTTCCCGAAAGCAACCTTTTTTTTACTTCTTCAGTGAGCAAGAACTACTTATGACCTCTAGAATGCAAAAATAAATAATTTGCAAAGCTTAAACAGGAAGCCTGCCAATACTTAGAGTAGCTTTTAAGTTGTTGTCCTTAGTTTTTTTCCCTTTTCTGCAGTCTTCAAGGATTACTAAGTTGATCGATT…
>AT1G20950_1
CGACGTGTGGGATTAAAAAGAGTTTATGCAAAAGCTCATGAGAGAATTGATTATAAGAGTTTTGACTCTTACGTATGAAGCAAATTATTGACCACCAGTTGAAGAAATAGTAGTGAGAACATCGGTCACCGAAGCCATCACACTCAGTGCTGCTTTCAATACGTCTTGAGAACACCCTGGCTTCACAATCATCCTCACCTGGTCTAGATATTCCTGCAGCTTCTTGATACGGCCCATGTAATCTTGATCTTCAACACAGAGACTCACTGCTTTAGCATCAGCACCAGGACCATCGTACTGAAGCGGTCCTGGGTTTCTGTACAGATCTTCCATCAAGAATTTTTCTGCGTTCTGTCTCAAGAGGTCGTATGCTTTGCCTTTCAAATCCACCATAGCTGG…
>AT1G21000_1
TTTCTCTCTTCAGCCGCCGCTTTCACTTACCTCTTCTTCTACCTTCTTCTCGTAGGTTTTTTACACACTGGAGCTCGCAGATCTGGCTATCGAAAACCACAATCACAAACTCAACTTCGGGGCCTTCAAGGCCAATCACAAGAAAGTCATGGGACCGATGATAAGAACAGAGGAAGAAGAAGACTGTACGAGTCCACCGTGGCTAATGCCAATGCTACGAGGGAGTTACTTCGTCCCCTGTTCGATCCACGTCGATTCAAACAAAAACGAATGCAACTTGTTCTGTCTTGATTGTGCTGGAAATGCCTTTTGCTCTTACTGTTTAGTCAAACATAAAGACCATCGTGTTGTTCAGATTAGGAGATCTTCGTACCACAACGTGGTGAGAGTGAATGAGAT…
>AT1G21050_1
TTTCACGATCTCAAAAGAAATATACTAAGCTCCTGTCCATAACTACCACCCGGATTCATCATATGAAATGATTCCGAGTCACTCGACCCAGTGACTCGCTCGAACCTCGCCCTCAAATACAGCGTCTGCTCCTCCTCTTCCAACGGCACAACACCGGCTCCAACTGAGACAGACTGCATCATCCTCAAGAAAACGGCGTCGTTTTCCGTAACCTTTCTCCTCACGGCGAATCCCATTTTCCTTCCGTTGCAATACATCGACCACACAGGAACATCAAAGATCGAAGACGAACGACTATTGCTGCTTCGACGACGGTCACACTCGAGGGCTATGCGTAGAACACCAGCCTGGTCCATTTCCTTGGCTAAAGCTGCCGTGGGAACCGCTAGGTCGAGGAGG…
>AT1G21060_1
ATTTTATAATTCCCTCGTAATATTCTTTGATGAATTTCTACAAAGAGACAAGAAAGTGCGAGAAAATGATGGGTCTGAGTTCTCCTTCACATTCGTCTCCGAATTCCTCTCACGTTTGCTCTTCATCTTCTCCAAGGAACTCGGAGAAGCAGATTGTGATTGTTGCATCACCTTCAAGATTCTCTTCCTACAGTAAACCGAGTGTATCAATTGAGACGAGGTTACTAACTTACCAGGATTCTAATTGCAACGTAATGCCAAAGTCTTCAGAAGATTTGAGGAAAGAAATTGCTTCACTCGAGTTTGAAATTCTGCGCACAGAACAATATCTGCTCTCTCTTTACAGGACAGCTTTCGATGAACAAGTTTCTTCTTTTTCTCCTCGCACAGAAACAAGCT…
>AT1G21080_1
CTTTTAACAATAATAAAAATTACATAATGGTTACCACCGCCTGCAAATGTATCAATATGCATAAAGACTTATATTATATAGTACAAAAGAGAAAATAATCTTTTCGCAATCTCTTATCTGAATCAATCCTTTGCCAGCTTAAGAGTGTCTCTGTGCTCCTGGAGGCGGCGCAGGCCTTGGGAAGTAATAGTTGAATTGCTCTTCTCCAAGTTTCGGTGCTTCCACATAAGGGCTCTGCGGTTCCTGAGGTCCAAATGTAGAGCGAGATGCTTCATCGGATTTTGGTGATGTGGATGCATTATCATGGTCTTGACCATTTCCGTTTAGTTTGTGAATTTCGGCTCTTACTAAAGGATCACTCTCACTGGCTATCTTGTTCTTCTGGAAGATCTTCCCCAG…
>AT1G21090_1
ACGTAATCATTCTTCCATTAAAAGCTCTCTATCTCTACAGAAGAAGAAGAAACATGGCTACACAACACACACCTACTAGCTTCACCGTTACTGTCATCATCACCTGATGTGCTGCATTTGTGGAAGTGGGTAAAGGGTTAATGGAAGTAGAGTCGACTTCTCCGGTGGGGAGTGGAACCGCCGGATTACTGTTAATGAACGGAACGCCGTCTTTACCGGGAACTGTCACCGATGTGGTCTCTGCCGGAGATGGTCCAGGAGAGAAAGCTGAACCTTCTCTGGGACCTAATGGCCAGGGGTAAGAAGAAGGAGATGAGATCACTCCTTCTGAAACCGGAACAGGGGCGATTGTTGGTGGTTGTGACGGCGGTAATGCCGCCGCGGCGAGGATGACTTGAA…
>AT1G21380_1
TCTCAAAAGGGTTTGTTGTTCTGATTGTTGGGTTTGGAGGAAGAAGAAGATGATGTCCTGGTTTTTGCAAACTCAATCAGGTCTTTGAAAAGGATATCCTCTGGTTTATCATCTTTCTTTGGTGGTGTAACAGCAACAGCAGAGGCTGTTGGATTCAGAGAGAGATTCCGGGATTGTCCCACAAGATCATCGTATGAAGAATCAGAGCCACTGCTTGACTGTTGGGGAACATTATGCTGGAAGTATTCTTGCCTCTTGTTGGTTCTAGCAGACATTGATGGTGGAAACTTCCTGGTTTCCTGAGTATCCCATGGAGCAGGAGGCAATTGCTCAGTTTGGTCATAAACTGGTTTGGTGAACAAAGCTTGCTCAGGGGATTTGCTCTGGGGAACTGGATCA…
>AT1G21400_1
TGTTCTTTTTATTATTTTATAAACATGTTCCCGGTTAAGGGTCAGCCGAACAATGGAAGTTTATTAAACGACGAAAACAACATTCTCAAGGCCATTTCATGATGCTCTAATTGTTGATTTCTACATTCATACTCGATTACTATTCGATTCGTGGGCACTGGGCAATATTTAGTCTGCAAAGTCTATATGTACATGATACATCATATACGAGAATGAGATCTTCAACTTCACAGTTCCTCTAGATTCAGACATGAAAACCAGTAGGATAATCTTGAGGTTGTTTCTCTACTAATTCCTTTAAACCATGTTCTTGCTCTTCTAGATTCTTCGGCTTAACATCATATACATCGTTAAACAACTCTGTCAATGGTTGTTTCTCCCACTTCTCCGCCGCCTGAA…
>AT1G21410_1
ATAAAAGTTATGAACATGGCACCAAAAGATTTTTCAAGACAAAGAAAGAACAACTCATAAGCTTCTAAGGTTTCACATACACACCTTAAAAAGCTACTTCGTTTATAATACTAATCACATCAACATGATGCTTCTATATACAACATATCTAATTCCTCTGTTTTAGTGAGCCGGATGAGGAACCGCGTTGTGTGCGCGATGAGCCTGAAGGATACAAGCACAGTGCACAGATGTTAAGTTCAGACAACCGCTCATGACAAGCGAATGCCTTCCTGAACATGTGTGAAGAGCAGGAAAGGTATCGCAAACTGCTTGAACGGCTGAAGGTGTAAGGGCAGTGCATTGGCTAATGTTGAGACTTATCAGCCCTTCTTCATCGTATTTGCCTTTCTTAACTGA…
>AT1G21460_1
CTTCAATCAATCATACTCGTTATCAGTAAGCAGGAAATCTTACATTTTTCAGCATCATTTTTTACATTCCAACAAAACGAAAAAAGCAAAACTCTAATTAAGAAGAGTTAATACGAAATCACTTAACCAAATCCTCCTCAAAAGCTTTAAACTTGCAGGTCTTGCTTTCCATTAACCACATTTTGCTTCTTCTCCTCATCTTTCATCTCTACCGTCTTCTCATCCTTCTCAGCATCCGCAGATTTCTCGCCTTTGTTTCCACAGTAGATGAAGTAGAGAATCAATTGCAGTGTCCCTAACGCACAGCCAAACCCATTTGGGATTGCAACAAAAGGGTCACGACCGATAAGACCATAAACGAACCACGAAGTACCACAGAGGAACACAAAGAGAGACAAA…
>AT1G21500_1
TTCATATTCATGATTAAACATGAAATAAAATAAGAACTCCTAAATTGTTCAATCTAGTTGTGATGATTTCAGACAAGCTAAATTGCCTTTGGATTTGATACCACAAAATCACCATAAGAGTGAAATGAAATACAGTAGTGTGAATTAACATCATAAGAATGAATTTGGCAGAGAAATGAATGAAAGGGCTTAGATTTTTGCGTGGATGCTACTGTGAAGAAGAAGAAGGAGATGGTTCTGCATCAACAACAGGTTTGCCTTTCTCTCTAAGTTTAGCAATGGAAGCCTTCATTTCCTCTTTGCGCTTCTTGCTCGCTAATACCTTGGCCTGAACCCCGCTCACGGTCGGGTCTTTCTTCTCCTTGGGTGGTGGCGGAGGCGGCCGTCTTGCTGCCGCCA…
>AT1G21550_1
CTGGATCGTACTTAGAAGCTTGAACACAGAAACAGATAAACCCATTTCACCAATATAACCAAAAAAGGTCCAAAACTACCCTTCTTGAATCTTTATCAGAAACAGAGACAGATCTATGGATTGTTGTTCATTCATAAGCACAAGCGATCTCCGAAGAATGTTCAAGAAGCTCGACAAGAACCAAGACGGGCTCGTAACCCTCGACGAACTCTATTGGATTCTTGAGAAACTCGGTTGGGCCGAACACACTCCCGATGAGCTTGAGCTGATCGTTGGTAAACAGAGCCTCGATTTAGACGAGTTCCTTCGGTTCTACCACGACGCCGTTTTAGATAGCAAAGGAACGAATATCAATAATGATGTTGTTGATGATGATGAAGCGATTGTGAGGGCGTTTAA…
>AT1G21590_1
TTCGGGCATTACAAGCAAGAAAATTCACTTTAATCCTAATGGATCATTACAAGAGTTAAGATCAAGGAATAAAAGTTACTTGTTTATATTGCCCCAAAAAGATTTTAAAAAATTGCAAACAACACTCCAAACAATGGAAAGCTGCATTCATAACCCTAAACCAAGGGAGGGAGGAGGGCCTATAAAACCCGCAAACCCACCTCTCATCCACCACCCATGATCCATCCAAATGAAAAGATATGCCTTTTCATATATACACTTACACTCACATACAAAGAGAACCCATTTTCTTCACCATCTCACCTTGGAAAGTTTTGGCAATGGTGATTTGTTGTAGTGAACAAAAATGGCTCAATTGAAGCTCGATGAACGGCTTGTTCTGCCTTTAAGAAAATCCTC…
>AT1G21600_1
GAACACTCTGTGAGCTTTATCCGCTTCCCATGGCGTCTTCGGCCGCTTCTCCTTCCTTATCTCTACTCTCATTCACCTTGAAACCACCGTCTCCCTCCGCCACGCAGCGGCAATTTGTGTCATTAAGAACGGACGGTTGTTTCGCGCCTTTACCACTCAAATCCCGCCGCGGCCGTGGTATCATCGTCAAAATAGACGACGTCGATGCCGACGGAGGTGGACCGGACGAATATGACATGGATGACGAAGAAGTGGAGGAAGTGGACAATAAGAAGGACTATGACGTCGAGTACGACCCCTTGGCCGCTGCGATGGCGGCTGCAGGCGGCAGTGGTGACGGAGATATCGCTTTTGTGCAGAGTAAGAGCTTTATATCGACACAGGGATGGGACTCGGAGA…
>AT1G21680_1
CCAGCAGAAGCATATCAAGAGAGAACGGGCAACCACCGACCAATCCGCCATGAATATTACTCATATTATCTTCTTCGCGTCCCTTCTGCTTCCGATTCACACATCGGCGGCGGAACATCAGAATTCGAACGCCGGCGGTGGAGACACCATCGTGTTCACCACTCTAGGACGATCTCACTACGAATTTGACATATTCGCCCTCTCCACAAGCCGTCCGCCATCGATTTCTGGAGAGCTCCGGATCACTGATGGAGAGTCTGTAAATTTCAACGGCTATTTCCCGTCTCCTTCTCCGGCGCTCATCTCTCTCCTTCCCGACGAAACCCTAATTCAACTGGAGGATTCGTCTCCTCTGCATCTCATCTACGTCACTGAGAGAAACGGTACTTCTAGCATATT…
>AT1G21760_1
GATTAGGTTTAGCTTCGCATCTCTGCGTCGCCGCCTTCCAACACGCCTCCGAACACTCTTTCTCCATCATCCCCACTTGCTCCTACGTTTCCGGAACATTTCTTCCTCGAAACCCATCGTGGAAACATCTGGTTCACTCAGAGGATTCCAAGACTATCAAGTCTAGCATCTGATCAAGTACTGCTTCTACTTGAAGCCTATTGGTGAATAATAAAACTTTAAAACATTTTCTTACATTATTAAAGCTTGTTCATGTCTCTATGTACGTAAACAACAAAAATCCCAAAATGTATCGTCTTTTTCACAGTTCGACAGCAACAAACACTAATGTTGTTATAATAATAAATAAAACGTGAAAACATTATTCTATGATACATTTTTGTACAGAAACGTTCCTTT…
>AT1G21770_1
CAGATATGGCGACGAAGACGGCGACGACGATGACGACGGAGAAACCGAAGATCGTGTGGAACGAAGGGAGACATAGATTCGAGACGGAGGATCACGAAGCCTTTATAGAATACAAGATGACGAACAACGGAACAGTCATGGATCTAGTTCGAACCTTCGTACCGCCGTCAAAAGCAGGATTAGGTTTAGCTTCGCATCTCTGCGTCGCCGCCTTCCAACACGCCTCCGAACACTCTTTCTCCATCATCCCCACTTGCTCCTACGTTTCCGGAACATTTCTTCCTCGAAACCCATCGTGGAAACATCTGGTTCACTCAGAGGATTCCAAGACTATCAAGTCTAGCATCTGATCAAGTACTGCTTCTACTTGAAGCCTATTGGTGAATAATAAAACTTTAA…
>AT1G21790_1
CGGAGCTTGAGCCTAGCAGCTTAGAAAAAAATCCAATTTAGGGTTAAACTTTGCCGGATTTTCAAGAAATCTACGAGCGAAAGAGGGGTTTCGATGGCGAGGAACGGGATTGGGAGCACGGGAGGGAAGAAGAATGGGGCTGGGCAGTTCTTTCTAGCGACGCTACTTCTTTGGCTTGTCTCCGTCGTGTTTGAGATTGTTTTCAATCTCCGGACCGAGCTTCTCTGGGTGATTTGCGGTGGATGCTTCTTTCAATTGATGAATTCGGTGGTACGTTCGTGGCTTTCTCGTGACCCTCTCTTTGTTAACACCTCTGTCTCGCTTTTGCACTCAATCATCACCTCCGCATCAGTGGTTTTCATTCTGCTCAATCAATGCTTAGCCAAAGGGTTAGACGAG…
>AT1G21930_1
AAGGTACTTTGCTCAATCTTCGTTTCTCGTGTGTGGCTGATCAAAGATGGGAAGTCAGGAGAATGTGAAACATCTTGAGGAATGCACCGTTTCCAATGCCCTAGGGACATGGGTATTCTCAGTCCTAGGAGCATTGGTTGCAATCCCAGTGGGCATCAAACGCAAGTCTCTAGGTCCACTCGTGTTCTTTGGCACAACTGGAACAATGCTTGATATCATCATTGGTGTAAGTCAATGTGAGAGAGAACACGCAGAACACCAAATGAAGTTACTCCAAGACTCTCAAAATGCCACAACAACCACCAACACAGAGACTGAGGATAATTCTTCCATGTCCTAATCTTCTTACATTCGTTTCAATAAGACTATGATGTAATTTTGATGCCATTTACAAGTTAC…
>AT1G22065_1
GATTAATTTAGGACGTGACCATCTTAGCTTATATTATTCTGTAATCATAAGATCACAAACTTTAGCAGAGTTTTTCTTGGTGCTCAGCTTTCCAAAGAACCACCGGCCGGATCCTTCACCGTTCTCTTCGATTCCACCGGCGGTTGTGGCTGCGTTTGCCGTAATACTCTTCATGTTCTCTCTGTGAAACTTTCTCACCGTGTAAGCCTCCGCCATAGCCATCCCTCCTAGTCCCGATCCGTCGAGCGACATGTTCGAAAAGTTCACAAGAAAATAAAAATAAAAATATAGTGGTAATTATGGAAAGTGATGCAAATAGAGACAAAAGAGGTGATAAAATGTAAAAGAATTTGGTGAAAG
>AT1G22065_2
CGTGACCATCTTAGCTTATATTATTCTGTAATCATAAGATCACAAACTTTAGCAGAGTTTTTCTTGGTGCTCAGCTTTCCAAAGAACCACCGGCCGGATCCTTCACCGTTCTCTTCGATTCCACCGGCGGTTGTGGCTGCGTTTGCCGTAATACTCTTCATGTTCTCTCTGTGAAACTTTCTCACCGTGTAAGCCTCCGCCATAGCCATCCCTCCTAGTCCCGATCCGTCGAGCGACATGTTCGAAAAGTTCACAAGAAAATAAAAATAAAAATATAGTGGTAATTATGGAAAGTGATGCAAATAGAGACAAAAGGCTAGTTGCAGGCGATGC
>AT1G22070_1
ACGACACAAAAAATAGATAAAAAAAATTAAAGAAAAATAAATATCTCTGCTTTTTTCAATGATGGGTACGCTCCACCTCTAAGTTTTGACCAAAGTTTCTTCATTTCTCTTCTCTCTTGTGGTCTCCGTTTGATCGGAATATACCAGAGAATGCGAAGATTCACTCTTCATCTCTCGAGTTCGTGATGAATTTCTTCTCTGCTTGTCAATGGAGATGATGAGCTCTTCTTCTGCTTCTACTCAAGTCGTATCATTCAGAGACATGGGGATGTATGAACCATTTCAACAGTTATCTGGTTGGGAAAATCCTTTCAAATCAGATGTCAACAATATTAGTAATAATCAGAATAACAATCAGAGTTCTTCAACAACACTTGAGGTTGATGCTAGACCAGAAGC…
>AT1G22140_1
AGAAATATTAAAATTTGTGCGCTGAGAGAGACGATAGAGCAAAAAAAAGTTGAACGATGGGAGCAGATAATGTAGAAACACCAAAAACTACGCAGATCTCAATTTCTAAAGATCAATTCCTCGCTTGGAAACGCCAAAAGGATGCTGAGTTGTTAGCTAAACAAGCTGAAGCAGCAAGGAAACGTGAAGAGGACATAGCTTCAGGCCGTGTCCAAATGAATGGCCGTGAGCTTTTCTTGCATGAGCCTTGGGTTTTCGACGAAACTCACCATTGATTCTCACTTCTTCATTGGTGATTCAGACATTACGAAAGACATTTCCTCGGTGATCTGTGATCCAACTCTGTTTCTCTTTTGTTGTAGTACTCATGTTCCCACTTTTTTCTTAAGTGTTAATCAG…
>AT1G22160_1
CAATGCTTTAAAATTTATACATATAAATAATAACAAAAACCATATACAATCATACCGATATTGTAAAGAGACCTACACGGCGGCGGAAACACTCTCTCCGTTGACGGTTCCGGCGGCGACGACGGTGGTGAACCTCACCGAACCTTTCTTTTTCTCTTTCCTCTCGTCCACCGTAATTTGCTGTTGCCTGCACTCTAAACTACAAAACGCTCTATCTCCTCTATACATATAGATGTCACGGCCAGGAACAAGATGACGTTTACAGAGAGAGCAAGATCTCAGAAAATCTTCCGAATAATCAGCTGAGTGTCTCCTCTGTGTACCTCTCGGTGAGACCATCGCTAAGAGACGTTGATCTAACAGCCTTTGATGAACCTGACGGTGTTCATCAATGGTCAC…
>AT1G22200_1
AAGAGCTGTAGAGAATCCGAGAAAATAGAGATCCTTAAGGTCAAAAAAGGTCAGGTGATTGATTACCCGTTGAATCATCTCCTTCTCTCGTTGAATTTTGGTCAAGCTAAAGCCAAACCCTAAGCGCGAGATAAGGGGGAATGGTCGGCGTGATGAACAGATTGAGGAATCTGGACGCTTACCCTAAAATCAATGAAGATTTCTACAGGCGTACTCTTTCTGGTGGTGTTATCACCCTCGTCTCTTCTATCGTCATGCTAATTCTCTTCTTCTCCGAGCTTCAGCTTTACATTCATCCGGTTACGGAGACTCAGCTCCGTGTTGATACATCAAGAGGAGAGAAGCTACGCATTAATTTTGATGTTACATTCCCTGCGCTTCAATGTTCGATTATTAGTC…
>AT1G22270_1
GAGGTACAAGTGAAAGCAGCCATGGTTAGATAGAGAGAAAGTAGAGATGAGGCTGATAACGCACAACATGCTTTCCTGCAACATCAAAGGTGTTTCTAACGGATTTCCTCTACGGATCGAACCTGGGAAGGTGATTGAGAAGGAAGTCGGTTTCAATCCCGATTTTCTCAGGCACATGTTCGCGAAGATCGAGTGGAAAGCTCTGGTGGAAGGTGCGCGTTCCATGGGATACGCAGAGTTACCGGAGGATTCGCCGGATGCGGCGGTGTTGGATTCCGATGAGTCCTTCCTTAGGAAACTCCACCACGCGTTGCTTGAGCTCCACCTCGAAGAAGGCGCGCTTGTGTGTCCTGAGACTGGACGGAAGTTTCCGGTCAACAAAGGAATCCCTAATATGCT…
>AT1G22270_2
CACCAATACTACGATATCAGTGACCAATTACACGACAATCCTCAAAATCAAGATATAAATTTTATGCAATAAGGCACCATTCTCCTGAATCCAACCCTACCAAGTACCAATACAATTAAAGGATCCAAAACCGACGAATGATTCAATTGCATATCTCACAAAGAAGTTCACATCACAAACATCAGAAACAAAAACCCAGAAACCCTAACAAAACCCCCAAAACACATCACAGATTGAAACTTACAAGTAAAATTTTCCCAATCAATTAAACCTCGTCTTCATGGAGAAGCATATTGGGGATTCCTTTGTTAACCGGAAACTTCCGTCCAGTCTCAGGGCAAACAAGCGCACCTTCCTCAAGGTGAAGCTCGAGCAACGCGTGGTGGAGTTTCTTAAGGA…
>AT1G22300_1
AGACTCCAACCATCACAAGAGGGTTGAAGATACGCAGTGTTGTGTTGTGGAAAGTCAAAGATCTGGAAACATCAACAACAAAGACATAAATTAAAATTACACATTCGAGCAACGACGCTTACTGTCTTCAGTTTATGACTCAGGATGTAGCAAGAGTCGTTTCTCTTCTCACAGAGGATCCATGATTCAGTTCTCTTCTTGAGGCTCATCAGCACCTTTGGATCGCTCGTCTCCTTCCTCATTGAGGTCTGAAGTCCACAAGGTGAGATTGTCTCTAAGTAGCTGCATAATAAGAGTGCTGTCCTTGTATGATTCCTCGTTGAGACTGTCAAGTTCAGCAATTGCATCATCGAATGCTTGCTTAGCCAATTGGCAGGCGCTTTCAGGAGAGTTTAAGAT…
>AT1G22450_1
AGAGCTTAAACCTAACAATCTCTGAGAGTGTTATCATCAAAAAATTCTTGTCTCCGATCCTCGTCGCTCTCCAGTCACCTGAAGAATCTCCGAGTTTCTTTTGACCACACATCTTCAATGGCAGAAGCTGTGACCTCTCAAACTCCGTCTCTCTCCGAGCAATATCATTTGGAGAAAGAAGTGAAGCAAGATACTAATGTGGAAGTGAAAGAGGTGACACCAGAAGTTACTACACAAGCTGAAGAGGTTACCACGGAACAAGCTAATGAAGAATCTCCTGTTGAGGAAGCGATTTCTGCGGATGAAGAGAAGTCTGAATCTTCTCCTGCTTCTACCGAAGTGACTTCTGAGGCTCCTGCTGCAGCGGAAGACAATGCTGAAGAGACTCCTGCTGCAGCG…
>AT1G22490_1
TTCCTGTCTAAATTTTGTTTTCTCTCCTTCTCTCTCCCTCTCTCGATTTCTCAATCCCTTTTTTTCTTCCATATTTTTGAATATATCTTTTCAACAGTCTCCGGCTAAAAAATGCCCTTAGAGGCTATCGTATACCCGCAAGATCAATTCGGATACCTCTCCAACTGCAAAGATTTTATGTTCCACAACTTGTACTCTCAAGAAGTAGTAGCTCAAGATACGAAGCACAACATTGATAAGTCAGGGCAAGAACAGAGCTTTGTGGAACACGGTAAAGAGGAAGATCGTCAATGGCGAGACTATCATCAGTACCCTTTATTTATCCCTTCACTGGAAGAAGAGCTTGGTCTTCCCGCCAATGATGTGGAGAATCATCCTCCTCTGCAGCAGCGGAGGAAG…
>AT1G22540_1
GGTAGTATTTATTGGTATGAAGAAAGTGTATTTAAAATTACACAGAGAGAGAGGAGAGAGTACCAATAACACTCCATTTTAAAGGGTGTTGAGTCTCTTAGATACGTAGGACTTTGCAAAATACATGTAGGAGGCTAATCCAATGAAGCTGAGACAAGCGAGTAGCCAGTAAAAGTAATCCAGATGAGCCTGGTTCAGGTTGTTTGCGAACCAACTCACTTGACCAGATTGGCTCGTCGCTTTCTCAATGACTGATATCATGAAACTGCTGAGAAAGTTACCAATACCGAATATGCTCAAGTATAGAGCCAAGCCCACACTCCTCAGCTCGCTCGGGACTTGGTCGTAGAAGAACTCTTGAAGACCCACCATTGCAAAAACATCTGAGATACCAAAGAG…
>AT1G22570_1
GTTTCGCAGGACGAACAGAATTAGCTCAAAAATCCAGCTACCTTCCAAGTTTTCTCAGAGATTCCTAATCTCAAATGAAGATACCCGAGGAAGAAGTTGCACTCCTAGAAGATTACGTTAGAGATTCCGTCGACCACCGTGGAACTCCTGCCGGAAAATCTTCCACCGGCGGATGGAGATCCGCCTGGTTCATTATAGGTGTGGAAGTTGCAGAGAGGTTCGCTTACTTTGGGATTGCCTGCAATTTAATTACGTACCTCACCGGACCTCTGGGACAATCGACGGCGACCGCTGCCGTGAACGTGAACACGTGGTCAGGAACCGCCTCGATGCTTCCTATTTTAGGAGCTTTCGTAGCAGACGCTTATCTTGGTCGTTACCGTACGATTCTTGTAGCTT…
>AT1G22630_1
CGAAAATATAATTTATTAATGACTTTTATTTTACATGCAAGTTATACGACTGAAATGTTATAGGAATAGAGACATGTTTATATCACAAATTTAACTTATGTAATAGAAACAAATAGTATAATTCTATCGTTCCCCTCTCTGTTCAGGCGTCAAGCCTCCCTTGCCACATTTAGGACAACTCTTCATACCAAATCCTTGACAATCAAAACATTTCCACCTCTCAAACATATTTCCGTTCTTCTTATTTTTACCTGTTCCCTTGCAACCGGGACATTCAATTGCTCCTTTGGCTCCACAAGTCTCGCAATTTTTGAATATCGAACCAAGAGAGAAATTTCCTATTTTCCCTGCCGAAACTTTGATGGAATCGCGTTGTCCCGAAACAATTTGTCTTTTGGT…
>AT1G22690_1
TCTTTCCCTACACGACGCTCTTCCTCTAAAGACACTAACCAAGAAGATGAAGAAGATAAATGTGATGGCTTTTGTTGTGGTCATCTCTCTTCTCCTGCTTTCGCAGGTACTTGCAGAGTTATCATCCAGTAACGCTGAAACGTCCTCTGCTTCTCAGATTCAGAAGAACGACGAGAACAAACCGGAAGCGTTTAAGAGAACATACCATCGTCCACGATTCAATTGTGGGTATGCGTGCGCAAGAAGATGCAGAGAGACATCGAGGAAGAAAGTGTGTCACAGAGCCTGTGGAAGTTGTTGTGCCAAGTGTCAGTGTGTGCCGCCGGGAACCTCCGGCAACACAGCAGCATGTCCTTGCTACGCCAATCTCCGTACACATGGCAATAAGCTCAAGTGTCC…
>AT1G22700_1
ACGATTTTGATTTCAGAGTTTGAGAATAATCTCATCGGTAAAGTTCAGTGGCCTTATGATCGAATCGAACATGCTTCTCCATACGCTATCTTCTTCGTCTCCTCCAATTCACCGTCTCTATCTTCACCATTCTCAGATTCTCCCTTCTTCGGTCCCACCCAAGAAGAATTCTCTTCAGATACATGGAAGGACTTTGGCCGTTCGATCTTTTCATGAATTTTCTGCTAGAGGTTTACCGGCTTTGAACAAAGCTTCCTTGAAGAAGCTAACGATCAAAGGATCTACCTTTCTGCTGGGGCAGAGTGTGTTGATGATTTCTGCTCACCCACAGTTGGCATCAGCAGCAGAAATCATAAAGCCCGAAGCGATTTACGAAGTTGGAGAGTTGTTTGAACTTAG…
>AT1G22710_1
TTTAATTTCCTTTTCTTTTTCTTTATGTAGGATTTGCACAATACTACTGCTTTATGAGAGAAAGAGAGCCAATCAAGCACTGCTAAAATTTAATGAAATCCCATAGTAGCTTTGAACGCAGGAGCATCCGGTGGCGGTGAAGGCAACACCGTTAACGCCAATATGCCACTCACTGCTGCCGCAATCGCTCCTAACACAAACGCCGGAATGTTTCCGCCACCGAATAGTTCGTCGAATGGTCCACCTCCCACAGATACCACCATCTGAGGGACGACAATGGCCAGATTCAGAACACCTAGGGAAAGTCCTTGGCCGGCACCGGAATTGGTTGAAAATATGGAAGCTAGTGCAAAAGGAATACTGAACGTAATGGCTTGGGGAATACCGAGAACGGCGAAG…
>AT1G22740_1
CGAAATTGGCGCTCCTTTTATTTTCTCTTCTCTCTGCTTTTCCAAATCCGAAGAACAGAGCTCGTTGCTCCTTTTTTTTTCAAAACAAAATCAGATTCAGATATTGTGAACATGTCGATGCGAAGACGAACTTTACTCAAAGTTATCGTTCTTGGAGACAGCGGGGTTGGCAAAACATCGTTGATGAATCAATATGTGAATAACAAGTTTAGTCAACAGTACAAAGCTACGATCGGAGCTGATTTTGTCACTAAGGAGCTTCAAATCGATGACAGGCTTGTCACATTGCAAATATGGGACACTGCTGGGCAAGAGAGGTTTCAGAGTCTTGGTGTTGCTTTCTATAGAGGTGCAGATTGTTGTGTGCTTGTCTATGATGTCAATAACTTGAAGTCGTTT…
>AT1G22750_1
CTTTAAAGTCTCAAATCCAAGTCATGACCCAAAAAGTTGATTACATAAGTAATTGCATTTATGCCCAGAAAACAGGCTACTAGTATAGTTTTGTCACATAAAAGAAACTATACACAGAAGAAAACTATGGAACATACAAACTTGTAGTAGATAGAAATATGTTTTGAACTTTTGTGGTAAAAAGTTAAAATGAAATCACAAAGCTTCACATACGCAAAACCGCAGAATGAGTGCGCTCATACATATCTCCAGCCCGATTCCTGTTGTTCACCAGAACGAGGTAGAGCGGGTCAAGAGGAGAGAGACGGAATAGCTGCACGACAATGACTGCGCTCGTGCCAAAGCTGCCAAGACCTATCAATAGAGCAACCCAGAGAATTCCAATGATCCAACTAGATT…
>AT1G22780_1
CGCCTCCAGAGTCTGTAAAAGAGCATCATCCTCCTCTCGCGATCTTTCTGGGCATCCAAAAAATGTCTCTAGTTGCCAACGAGGAGTTTCAGCATATTTTGCGTGTGCTCAACACTAATGTCGATGGGAAGCAAAAGATTATGTTTGCCTTGACCTCGATTAAGGGTATTGGAAGGCGATTGGCCAACATTGTGTGCAAGAAGGCTGATGTTGACATGAACAAGAGGGCTGGAGAACTAAGTGCTGCTGAGCTTGACAACCTCATGACAATCGTTGCTAACCCTCGCCAGTTCAAGATCCCAGACTGGTTTTTGAACAGGCAAAAGGATTACAAGGATGGGAAATATTCCCAAGTTGTTTCCAATGCTCTGGACATGAAGCTGAGAGATGATCTTGAGC…
>AT1G22790_1
TTGCCACTCAAAACACGGGAAAAATGTACAAGCCAAAACCTTGAAGAGAACTTTGTCATAACAGATACACTTTTAATCTATGAGAGATGCACACAAGAGGTGAGTAAAGAGTGATACCGATGATTTCTGAATTTACATGATCACACACGAACATGCCCTTTGTCGTCCCGTCTCCCATTCTTCATCTGATAATCCCATCTCACTCGGCTCAAATTCTCTAACTTGAGTGAGTTCACTACCACAAGCATCTGGCCACTGAACTTTCCGCCTTGCCATGTCACCAGTGAGATCGCTACCATCCACGCTCAACGTCTCGTATTCTTTAATATCCTCAAGAGAGCGTGATTCCGCAACAGAGGGCCTCTTCAAGCTACTCCTCAATGAGAGTTTGAAAGCTTC…
>AT1G22800_1
ATCAGCTATTACATTATTATTCGATACGAAAATACATGGACGAAAGCAGGCGTCATAATTGCGATCTTTCGCGCAGTGAAAAATTCCGACAAAACTCATTTTGACGACAAATCTACAAGAGTTCCTCAGAGTATTTTATAGCCAAGTCACTGATTTCTCTCAGTCTCATTTGTAAAGTCTCTGTTTATTGAACGTGCCTTCTCTTTAGTCCATCCATCAAGATTGACCGCCAAATTGCTTCTGGAGATCCGTGAAGGATACCGTGGCTGAACCTCTTCGCTTGGCCTGCGGGTGAGACGAATGTTCTCTCCATCCTGTCATGTAAATCACCTGAAAAGTAGCAGGTATAGTGCCATCCTCTGTGGCGAACATGGAGTCATATATGGCTGCGGTGGCAAG…
>AT1G22840_1
TCCAAGCTCCAAAGAAACGAGTTCCGTGTTCGTTTTCTCTTGTTGTTCCTGATCTCGTTGCTCAAGCGGAAGAATGGCGTCGTTTGATGAAGCACCACCAGGAAACTCCAAGGCCGGTGAGAAGATCTTCAGGACCAAGTGTGCTCAGTGTCACACCGTCGACAAAGGCGCCGGTCACAAACAAGGACCCAATCTAAACGGTCTCTTTGGAAGACAATCTGGTACAACTGCTGGTTACTCTTACTCTGCTGCTAACAAGAACAAAGCTGTGGAATGGGAAGAGAAGACCTTGTACGATTATTTGCTCAACCCCAAGAAGTACATACCGGGTACGAAGATGGTGTTCCCTGGGCTAAAGAAGCCACAAGACCGTGCCGATCTTATCGCCTACTTGAAGGA…
>AT1G22885_1
CACTTATCTTAACTAATGGCTACAAAGATATCGCATTTAGTTGTTTTTCTTCTCTCATTGCTTCTTCTGCTCTTATTGATCTTTTTTCAGGTTGGAGTCGCCGACGCCAAACGCAACCAACGTCAAGAACAGCGTTTGGATTATCGTCGCCCTCCCACCGCACCTATATATCTGCCGCCCTCTAAATCACGCAAAGGAAAAGGTCCATGAAGAAACTATACTGGTCAAGACTCAAGATTAATGATGTTATGATCTCATATTAGTTTAAACGTTTTCGGATCATGTCACATTTTTAGATCATATAATAGTGTTTGGTTATAAGTAGCTTGTCGGTTGTAGTGGTTTGGCCACATCTATGTTGTAGGGAAGCTAATCAATGGCTAAATTTCCCACTACTTT…
>AT1G22890_1
GGAACACTTAACAAAATGGCTGCCAAAACATCAAATTTAGTTGCTCTTCTTCTCTCCTTGTTTCTTCTGCTTCTATATGTTTCCTCACAAGTTGGAGTAGCCGAAGCCAAACGCCACCTACGTAACAAATTGCGTTTGGATTGCGATTCCATTCTTTCTTCTCCTCCTCCTCCTCCTCCTCCTCCTCCTCCTCACGTGGCCCCTCCAATTTTTGTACCGCCTTCTAAATCACCCAAAGGAAAAGGCCCATAAACAATCTCCGTTTTCCGCAAGTAACCGAGAAGAAGTGATTAAGATTACATGTAGAGTGTGAAAGAAGAACGGTCAAGATTATATTAAAAGAACCAAAAGAAGAAGAAAAAACAATGAAGGGTCAAGATTATTGTGTCTTATACAAGT…
>AT1G23010_1
GATTAATAAAGTAAAGATTATATTACATTCTCAATGGGTATCATTTAATGATATCCGATTGGTTTTTAGCTTTTGAAGAGTTATATTGCACCATCAAAAACTTGGCAGAGAACATATCAATTAATGACCTTAAGCGGCCTCATCATCATATTGTCCTCATGGTCCAATATGTGACAATGGTAGACGTAGCCGGGTTCCTGGGTCGGATCAAATGGGTAAGATGCGTTAGTGTGGATATAAGAAAAGCGTACGAGTATCCCTGTCACATGTCCCGGCATCATTTTGAACACGTTCTTCCAACCCCTCTCGTGTGCCGTCACCGCCGTCTTTTTCCCACGTGCATGCTTGCTGATCTGGCACTTGACTGCGTCGCTGTGTTTCGTCATACACTCCTTGAAC…
>AT1G23040_1
AAAATTATTAATCAACGATCAATAACGTTCTTCAACAACTAATTAAAAAGTATCTGACAACATACAAACCGCAGATCTTCAAATATTTCTTCTCCGATCATGTTAATTTCAAAGAATCAAGAACCCCAGAATTCCAAACGCGATTAGACCGGAGAGCTTCACCACCATATAACTTTTTCCGGCGGCCGCTCCGAATTGCTCATCAACGGGATAGAGATTTCCCGGCGGACCCGTGATGTACAAGAAATTAGCCGGCGGTGGCGGTGGGCAGTTGGGACTGACTTTCTTAGGCGGAGGCGGTGGGAGATCTGGCGGAGGAGGACACGCCGGCGGTGGCGGAGACGGTGGTGGAGGAGACGGCGGAGGAGGGTTTTGGATGCAGCTTGGAGAACACTTTAT…
>AT1G23050_1
TCTTTTTTCTTCTTTAGTTATGCTGCAGTATATTCTAAAATATTACAATATTTTCTTACATAACATACGAAAAACTTCCACAAGAGTTACTTACGAAATAAGTTATAAACAAAATGTTACCGAGAACCACCACAAGATTTGCCACGGCTACGATCCTCACCGTCAATTTCCCTGGAACCGCCACGACTGAAGACGACGACGTTTGATCCGTTTGGTGAGGAGGTTTTCTGAAGTAGTAAGGGAAGTACGGCAAGATAGCGTCTGGCGGTGGAGGACCATAGAAGCTGCTGCTACTACTATCTCCGCCACCGTACGGTGGAGAAGGGTAGTTTGGTATATTCCCAGCCGGAGGAGGGTAATTTGGTAAATTCCCAGCCGGCGGAGGGTAATTTGGTAAAT…
>AT1G23090_1
CCGGTCGAAGAAGCACTAACATAAGTAAGCAAAGAGCCAAGAGGAAGACTCACAACCATAGCCGTGACAAGAGTTCTTAACAAAATAACTAATGGAGGTGCACAAGGTGGTTGCTCCGCCGCATAAGAGCACGGCGGCTAAGCTGAAGACAAGACTGAAGGAAACTTTCTTCCCGGACGATCCCTTAAGACAGTTCAGGGGACAACCGAACCGTACCAAACTCATTCGAGCCGCTCAATACATTTTCCCAATCCTCCAATGGTGTCCTGAGTACAGCTTCAGACTCCTCAAATCCGACGTCGTTTCAGGCCTCACCATCGCCAGTTTAGCTATTCCTCAGGGGATAAGTTACGCGAAGCTAGCAAATTTGCCTCCAATCGTTGGTCTATACTCGAGCTT…
>AT1G23100_1
GCCAACAGTGAAATGAACAATCTAAAGGAAGAACAATCATACAATTGATCCAAAAGTCGAAACCAATAGCAATTCAGACAAAAAAAAACGGAGAGCAGTTATCAATTCTATCTCTTCAACACATCAATCGTGAAGAGTAGCCATGATATCTTCATCCCTATACAAAAGGAACTCTTTCTCTCCAAGCTTGACTTGAGTACCGCCAAATTCAGGCAAAAGGACATTGTCTCCTTCCTTAACCGAAACCGGAATCAGATTCCCGGCTCTGTCCCTAGCCCCAGGGCCAACTGCTATCACCTTCCCGGAATTCAACTGAGAAGATTTCTCCGGTAGGAGAATTCCGGAGACGGTCTTCGACGGTGGAAGAATCTTCTCCACCAAGACACGGTTTAGCGTCGG…
>AT1G23120_1
GGAGTAACTAAAACAGATACTTTTATACAGAAGAACTATGAACAAGTCCCAAGAGGGGCCAAAACAGGGGGCTATGAGATCTTGCTGTCTTTTTTTTGTCTTTGCATAACAAGATTTGATTTATTTAACAAGGAACTCGGAGACATTGATGATATGTTCATGATTCAGATAACAACCTAGTCTCGAGGTCGCGTGTGTAATCTGCAACGAAGGCAGTGTATCTGGTAGGAGGAGGAACGTTGTCGTTTAGCTTCTCATATTCCCATGTCCACTTGGCAATACAAACTCGATCATCTTTAGGAACAACGTCAAGTCTTATCTTATAGCTCTTGTATTGCTTCAACACATCTCCTTCAAGAGCTAAGAAAGACACCGACTTGTTCTCTTCATCTACATCTA…
>AT1G23140_1
CTTACCCTAGTTCTTTAAATCAATGTCCAAAGAGTTCAAAGAACACCTCTTGTCCGAGGCATAAACAGACTCTTACTCTATGTATGAGTGCATATGCAAGTTGTAACATTTTGAGTTAGGTATGAGAAAATTGACATCGTCACTGCCTTATTACAATCAAAAACAATTTTAGAAACTTGCTCTTTACATTTCTCCTTCAAAGATCGCTTGAACCAGGAACATCGATCCACTCGATTTGAATATCAACCTCACCGCTTTCTACATTTCTCAGCTTGAGAATCATATCTTGGACAATCTTTCCATTACTAAAGATGATTCTGCTCTCTTCGGCCAAGCAGTTGTCTCCAGTCGGCTTCACTAGGTGGATCTCGGTTCCATCAGAGACTTCTTGAACATCCA…
>AT1G23150_1
TCCACTGATTTCTTACACAACATGAAGTTCAAATATTAGAAAATCAAAGAAAAAAGACACAAACCAAACTTGAGCATTCAAAGGAACAAGAAGACACATATAGTCTCTAATGGGTGGTCACTTTAAGACTAAAAGATTTGTTAATCCATGCCTTAAAGCATCCACCAGCTCCTTTTCTAGCTCCATTAATGGGGAAATTCGATCTTCCATTGTCTTCTTCCACCTTCTTCTCCACTGATTTCTTACACAACATGAAGTTCCTCGCTCCCAATGACCCAATTGCTTCCCATGGACTCAGAGCTCCAGGTCCAACCTGAGGACAATAGAAAAGGAAATCGTTGAAATCGGATCCAAGAAGTGGAAGACGACCTTCTCGAGCGTAATTTTTAAGAGCAGTAT…
>AT1G23205_1
ATAAAATGATCAATGTATTGCCTTATCAACACATCGATTAACTAGAGCCAACGCATTACTAGTCATCTTTTTGACGTCATCGACCCGTGCGCATACGTCATCCTTCCTCGGCTCATCGTGAATGTCTTTAAACCCGTCCGTACAAGTCTCCTCATCTGTTAAAGCCGCACTGAGCCACGTCTGCACGTTACTCATTTGGAACCTGAACGACTCAAGCGAGCCAGTCGAGACCAGCTCCCTCATCTGTTTCATCGAGCCTCTCATTTCCTCGACCGCGTCTTTAAGATTGTCGAAGCAGTCATGAAAAACGGCGGTTGCAGTTGGGTGGTGGGCACCATCGTCGTGGCTCTCCGGCTGGAGAGTGGTAACGTTGGCGAGGTATGAGGCTAAGTCGAGAGT…
>AT1G23220_1
TTTCTCATTGGTGATCTAACGGCTCCACTGCAGTCTTGAAGAGAAGAACGTAAACTTTGTCGATCTGAAAATATATGAATCCTCCAATGGAATGAGTGACGTATGAGCCAAAGCTGGTCCCAACAATGCAGTGCCATGCCGGGCCATAGGCAGAATCAAAGTCCTTTTTTAGGGCGAGAGCGAGTCGTTTGTTGTCGGCTTTTCCAGGAGTGGCATTCAAAAGCTCACGCGACAAACTAAAGGCCCTGTTCTGCAGAGCCAGAGGCATATCGGAAGCCCTAACACGAACATTGAACTCATCTTTCTGATCTTGCTGTTCTTTTGCCTTCTTCTTCTGTATCAAGCTGTTCAAGAACTTGCTTCTTCTCTCTAGTTCCAGCTCAACTCCTTCCATCTCTA…
>AT1G23260_1
CGGCGATGAGTTCCGAGGAAGCCAAGGTCGTTGTTCCGAGGAATTTTAGATTGTTGGAAGAGCTTGAAAGAGGTGAGAAAGGTATTGGAGATGGTACTGTAAGCTATGGAATGGATGATGCTGATGATATTTATATGCAATCTTGGACTGGCACCATTCTTGGCCCTCCTAATACTGCATATGAAGGGAAAATCTTCCAGCTGAAGCTGTTCTGTGGCAAAGAATACCCAGAAAGCCCACCGAGTGTGAGGTTCCAGACCCGGATAAACATGGCTTGTGTTAACCCAGAAAGTGGAGTGGTTGAACCGAGTCTCTTCCCTATGCTCACTAACTGGCGGCGAGAATATACAATGGAGGACATACTGGTTAAGCTGAAAAAAGAAATGATGACTTCGCATA…
>AT1G23280_1
CGCCGCCGTCCTTCACAGCTTCTTCTTCTTCTTCTTTCATAAACCCTAAAATCTCGCCGAACCCTTTACCAGATTTCAAACATCACAGTGGAAGATGCAACACGATGAGGTGATATGGCAGGTCATCAGACACAAGCACTGCAGTTACATGGCCAAAATCGAAACTGGAATCTTCTGCAGAAACCAATATAATGTAACCGGAATCTGTAATCGAAGTTCTTGCCCTCTTGCCAATAGCCGATACGCCACCATCAGAGACCATGATGGAGTGTTTTATTTATATATGAAGACTATTGAGAGAGCTTACATGCCAAAGAACTTGTGGGAGAGAATTAAACTGCCTAGAAACTATGAGAAGGCTCTTGAAATGATTGACAAACACTTGTTGTACTGGCCCAA…
>AT1G23360_1
GGGAGAGAAGATTCATGATCATCGTTGGGATCGCTAAGAATGCAATGCACCAGAAACAAAATCTACAGATTACATAGACAGACAGTTTGAGCACAGAAATAAGTTAAACAGACAAACAATTTCCTCTACATTTATAGATCACTCTGCATCATCCTAACCCGAAGCTTTCTCTTTTCTTATAAGAATCCAGACAAAAACAGTGGATTAATCTGGTGTAGAAGTGCCGTCGAATGCTATTTGTTTACCTCACAGCGACCAAATTCCCCATGATACCACCGCTTATCTCATAATGGCGGGCACTTGAGAAGCCAGCTTCTAGAGCAAGCGTTTCTAGCTCTTCTCCTGTTAGGTACCCATTGATTGAATACTTCAGATATTCATACTCATTTGCAAGACCAT…
>AT1G23390_1
AATTATTCACTGCATCTCTCTCTATATAAAGACTTTTCCATCCTTTCACTTCTGCATTATCCAAAATCGTTACAACAAATGAAGAACAACAACAATGGAGGAGAAGAAGGTTCCATTGACGGAGATATACTCGAATCAATCCTCTCTTATCTACCACTCCTCGACCTCGATTCCGCTTGCCAAGTCTCCAAATCCTGGAACCGCGCCGTCTTCTTCTCCCTCCGCCGCCTTAAAACCATGCCGTGGTTGTTCGTCTACAGTCAGAAGAGTTCTCCGCCGTACACCATGGCGGCGACGGCGATGGCTTACGATCCGAAGTCCGATGCATGGATCGAGCTTAAATCCGCATCACCAGCTCCCGTCGAACACGTGTCCGTCGCTCGATCCTCTCACTCCACG…
>AT1G23410_1
CAACGATATAAATTGATTTAACCCTCAAATAGAACAAGATCATCTCAAAAATCTGAATAAAACATTCCAAATCAAAGTTCCAAAAACATAATCACTGATAATTTAAAAACATAGACCTAATCATCATCACTCTTCATCAGGCTTCTTGAAGACATAAGTGGTTCCACATTTTCCACAGTAATGCCTATCAAAATGACTCGCCATGAACGTTCCAGGACCACAACTAACCGACGGACACTCTTTCCTCAGCCTCTGAACCTTTCCGGTTCCATCAACCTTGTAAAACTGCAAAACCGCGAGCTTCACTTTCTTATGCTTGTGCTTAATCTTCTTTGGTTTCGTGTACGTCTTCTTCTTTTTCTTCTTCGCGCCTCCTCTGAGACGGAGAACCAAGTGAAG…
>AT1G23440_1
CAAAAACCCAATTTTGTTACCTCTTTCCACAATCCAAAAGTCAAAACAAAGCTCGATTTTGGGCTTTTGATTCTCTTCAATCGGAATTTCCAGAAATTCAGGTGGAGATGGGTTCTGAAGGACCAAAAGCAATTACGATTCATGTGACTGGGTTCAAGAAATTTCTTGGGGTTTCGGAAAATCCTACTGAGAAAATAGCTAATAATCTGAAATCATATGTGGAGAAACGAGGCTTGCCTTCTGGATTAAGTCTTGGGAGCTGCACTGTTCTTGACACTGCAGGAAAAGGTGCAAAGTCTCATCTTTACGAGGTTTTGGAGTCGAGTGTTGTCTCTAAAGATAAGAACAGCAATGGAACTGTTGTTTGGCTTCATCTTGGGGTGAACAGCGGAGCGACAA…
>AT1G23520_1
AGTGACTTTGAATATTAGTATTCTGCTATTCGGATATATATTAAAGTGATTCGAGAACACTATTTAATGTTTATTCCAAAACGGTATAACTGATCTATACCAGATTTGAGGGCATTTCAAACACCTCGGCGCCCATATCTTGAAGATCTTTTATCAGAGCCTTGGTGGTCTTGATGGTGATCTCACGGATGTACCAAGAAAGCGGTGGCAGATTAAAAAGAGAAGAGGGCTGAAAGGTCTCTTTCATTGTCACCTTCGACGCAATCTCCTTGTCCACCGCTACATTTTTTGGTATTCTTCTCGACTCTTTGGCTTCATGTGCTTGCACAAGCGTTCTGAATCCACGTATATTGGCTCCACTTTCCAACTACCCTCAAAACTTTTCATGAACATCATTTT…
>AT1G23530_1
CCCTAATCTCACATGGAATGAAGCATATTCACATTTCTTGTTCCACAAGTACCTTCTCAATCACCCTCCTTAATCTTTACTCAAGGAACTCCAAAAACAAGACTTCCTTAACATCTCACAACTCCAACATCTTCTTATAACACTTCTTGATTTATCTTTAAGAACCAAACAAAAACCAAAACCTAGGAGAGAAAATGGGAGATCAAGGAGTACAACAAATGCAACAGCCAATTGTTGTGTATCCAAACACATACACTAAACAGTATCCAGACCCATCTTTTTCTTCAAAACCTTCTTCTTCCTCCGGCTCAAGCGGAAACTTTGGGACGGTCTTCATAGTCCTAGCCGTGATATTTGTCTTGTCGGCTCTGGCTTGTGTCTTTGGGAGGCTATGTAACC…
>AT1G23710_1
AAGCTCTTCACATTACACAGAAAATAGTGAAAAAAACAGTACACCTTTCCGCTACCATTTAAATTCAATCTACCAAACAGAAGGGACCCATACGAAGAGTACTAATTTCAATTTATACACATAAAAACCCAAGCAAACTAAAAATTTTAATTTTTTTTTAAATGACGAATAATGTCAGAAAGGATGGATATTTCTGCTAAGACCATTCACATTGGTGAAGAATCCGACTTGTTTGTACGGAAGGTACGATCTGTGTTTACCTTCTTCCCTCAACGCTCTGTTTCTCATGTAAAGATTCTCATGCGCTGATTTCGTTCTCTTCTCCGACGACGACGACGTCGTTTTCTCTTTTCCCTTTTTCTTCTCCGTCACCTTCTTCTTATCATTCTCCGCCGCCTT…
>AT1G23730_1
AGCATCTTCATGTACCAAGTAAAATTGTATTCATCTCAAGTATCACTCTTCAAATCCTCTGTTTTCGAATACACCTCCCAAGAACGAAAAGAATGTCGACAGAGTCGTACGAAGATGCCATTAAAAGACTCGGGGAGCTTCTCAGTAAGACATCAGATCTTGGGAACGTGGCGGCCGCAAGGATCAAGAAGTTAACTGGTGAGCTAGAGGAACTTGATTCCAACAAGTTAGATGCCGTAGAACGAATCAAAACCGGATTTATCCATTTCAAGACAAATAATTATGAGAAGAATCCTTCTTTGTACAATGCACTTGCCAAGAGCCAGAGCCCCAAGTTTCTGGTGTTTGCTTGTGCGGATTCACGAGTTTCCCCTTCTCACATCTTGAATTTCCAACTTG…
>AT1G23740_1
AGGAATTTTGGGAGCATTTTTAAGCTTCTAAAGAGCATTCTTTTATTTCCACCCTCATCGAGTTTACAATAACACTTTTTGCACTTGCTTAGCTTATACACATAGATACTACACTTAAGCTAACCCCTCAAGAGATGGGATAAATAACGACTTTCCCTGTGGCATGGTTCGTTTCTAAGTATGAAAAAGCCTCAGCGACGCGTGAGAATGGGAACGGCCCTTTCGGATCAACCACAGGCTTTACCTTCCCACTCTCAATGTATGGGTTCAGTTTCTTCAATACATCGCCGTTAGATGTCACAACGAATCTGAAACCAGGAGGCGTGACAGCTCCGGTCAAGGCCACAACTTTACCTCCTTCCTTAATCACCTTCACTGCCTTATCGCACATCCCAATGG…
>AT1G23750_1
CCAAAAGCCTTAACAGTTATGATGACATTACAAAACAAAAGGTGTCACAAAGTCGTAACCTAAGCCAAAGCTCTGCATTCACTTTTAGAGCCATCACTCTTACATAGCTTAGTGCAAGATATCAGCTGATCAGGGTTTAACTCTTTCTTGATGCCAACATTAACTTACGATTTACTTCTTTATTATTCAGGCGTTTCTCTAGCGGTATTTCGAGGATTGTGTCACACTCATTCGACAACGTTTACAAGCTCATACTCGATAAGGGACATGTTGGTGTCTTCTTTCACCGTGAAGCTCTCAGGCTCTGTGACTTCAACGCGACCCCACTTGTCTACAGCTAGCCTCATTGATCCTTTATACATGTCGATTTTGGCATTGCGTAGAGTTACAGTGGATCCC…
>AT1G23800_1
CCAGAGACAGAGCTCACCAAATACAAATAGAGAGCATCACCGTAGTGAAGAAGAAACAAAGTAGCCATGGCGTCAAGAAGAGTTTCTTCGTTTCTCTCTCGATCCTTCATGTCCCCGCCTTCTCTGTTATCTCCTAGAGGTATGAACAGAGGAGTTCAGAGATACAGTAACCTCTCTGCTACAGCTGCTTCTCTTGAAAACACTATTACTCCACCTGTGAAAGTAGAACACACACAGCTCCTAATCGGAGGAAGATTCGTTGATGCAGCCTCAGGAAAAACTTTCCCAACTCTGGATCCAAGGAATGGTGAAGTGATAGCTCAGGTGGCTGAAGGTGATGCAGAAGACGTGAACCGTGCGGTTGTGGCTGCACGCAAGGCTTTTGATGAAGGACCATGG…
>AT1G23840_1
CACAAATCAAACCTATCTACAACATATTTTTTCGCTTTTGGGTTGAAACTGGGAAATTTAATAAGCTATCTGCCTTCTTACCATTTATTTTAAAGATTCAAACTTTGAATTGATCTCAGCCAAACTCTCTAAGTAGCAGGAGGTTTAGCTTGTTCTACATCACCCTTCTTCCCCAAAACCCTAGTGTTACAATCATGGTAACAAACAACACAAGACACCCATTTAACCACATTCCCAACACAAATCAAACCTACATAGAAACCAGTATACAACACTCCATTCCCACTCAGACTCTCACTGCACTTGAAGTATAAACATGGCATCCTCGTCACAAGAGCGCCGACCAAGAACACCAGCATCATCCAGAGGTCACGCTTCTCGTGTCCTCTTACGTACCAA…
>AT1G23850_1
GAAGATGCTGCAACGATCATGGTGGTGGTAAGGAGGTCGAGAAAGGTGTAGGGGAAGAAGTAGAGCATAGATGTCTGGATCAGCCATGACCTTAAAGCGGGCAAATCTACAATCATAGTAATAAACAACACAAGCCACCCATTTGATCACACAACACAAATCAAACCTATCTACAACATATTTTTTCGCTTTTGGGTTGAAACTGGGAAATTTAATAAGCTATCTGCCTTCTTACCATTTATTTTAAAGATTCAAACTTTGAATTGATCTCAGCCAAACTCTCTAAGTAGCAGGAGGTTTAGCTTGTTCTACATCACCCTTCTTCCCCAAAACCCTAGTGTTACAATCATGGTAACAAACAACACAAGACACCCATTTAACCACATTCCCAACACAAAT…
>AT1G23860_1
ATTCAGCGTTTTTCTACATCTCCGTGCTCTCTTTCCTCGCCGTAGTCTGAGTCTGAACCCTAAAACATCCCCGCTTCTTGCTCAAGACCTAGGAATCTCAGGTTGTCTCGTTCGTTCAGATTTGGCTGATTTTGCGACATGACGAGGGTTTATGTCGGGAATTTGGACCCACGGGTCACCGAAAGGGAACTCGAAGATGAATTCAGGATCTTTGGTGTTCTTCGCAATGTTTGGGTAGCTCGTAGGCCTCCAGGCTACGCTTTCCTCGAGTTCGATGACGAAAGGGATGCTTTGGATGCAATCAGGGCATTGGATAGAAAGAATGGGTGGCGTGTTGAGCTTTCTCACAAAGATAAGGGAGGTGGTGGAGGTGGTGGCCGTCGTGGTGGGATTGAGGAC…
>AT1G24020_1
CTCTACTCCAAAAAAATCAAACTCCGCAATCATAAATGTAGATAATTAATAAATAGAGGTTCCACTTTATTTAACTTCTTAATTAGATAAGTAAATCTTATTTCTTATAGAGACGATGAACCCTCCTATATGTTTTAAAGATTTTAGTTTTAGACGCTAGATTGCTTTAGGAGATACTCATCGATCTCTTTGAAGTTCTTGACAGCAAAGTCCTTGATGACGTGTGGGTCGGCGACCTCATGGCCGGTCTTCTCAAACTCACCAGACCATTTCAGAAGGCTGCCACCGTCCTTAGGAATAACGGTGATGGTTCCTTTGAACGTCTTGTAGAACTCCAACATTTCGCCGCCGATTATGCTGTACGTCATGCTTTTCTTCTCCAAATCCACTTCTTCGATC…
>AT1G24100_1
ACTTGTTCACAGTCACAATTGGTTTATTGAATCATCATAATCATCTTGGTACAATGCTCTTATATAGCAACAAACACATTCCGTGATTTACAAAGTTGAATCAATGTTTCTTCCCTAAACTCTCTACAAACTCGTTAATGCTCCGATCAGAGCTTCCTCCTTCACTCATTGCCTTCACAGCCAAATCTTTCCACTTCTTTGAACTTTCTCTAATCTTCACACTAGTCTCTCCTTCCATCACTCCTTTCAAACACCTCACTACCTCGTCGCTCTTCACGACTGCTTCACCAGATTCCTCTTTCGCTCTATACCCAACTTTCCAAACTTCATCCACAAACTTAGCATCACACATCTGATCAGTCCACTGAGGCACACCCACCATTGGAACTCCCAAACTCA…
>AT1G24147_1
CTTACAAAAGTAAGATATATAAATGTTCAACAGATTATCATATCCGACTGTCCCTGTTAATTTTGCATCCGATAAATCTATAGCTATGAGTGTACTATAAGGCAACACACCTCGTTGACGGTGCATCTCGGGGGTGAGCCATTGAACGATACGCACTTTCTGGTCCTCGTGCAACTATAACAGACGTCGTGGTTGTCGCACTTTATACAGGGGGAGGACGAATCATCAGGAAGATAAGTAGTGACGATCTCGATATAACTTTTGCTGTGGCAATGATTTGATACGCTCCCTATAGCCCCCATTTTAGAGCTTCTGTAGTCATTGCCTTCCAAATTCCTCCTCATCTTGATCATCTCTTTGAGTTTGCGGATTTTAGTTTGAGCACCAAGAGCTTCATCC…
>AT1G24280_1
CCTTACTTGTTTATTCAAGATACAGAACCGTACATACCCACTTCTATCTGTAAACGAAAGAAAACCCAAGTGACGAAAATTTCCATGGTCCCCCATAAACCAACACAGATTAATGAAAATTCTCAGACGTTGTGTTTTGATTGATTCTTCCACTATTTCACTGATCACGACTTAGGTCACCCCATTGGACCTTGTGTTTTGCGGCTAGATAGTAGGCACCGACTGGACCACGACTGCCGTAAGGATAGAATTCCGGGATTGTCTTCTTTTCTTCTATCTCTTTGAGCAATGGAGTGAAAAGCGCCCAAGCAGCATCTAGTTCATCGCTTCTTATGAACAACCTGTGTTCGCCTTCGATCGCATCCAGCAGAAGCCTCTCATATGCATCTGGGATCTCCT…
>AT1G24310_1
AAGAATACCCTCTATTTTAATAACTGTTTTGATACCAATATTTGTAACTTTGAACACCAAATCTATCCGCGCGTGTTTGTGAACAAAATAACGCAATCTCTTCCAAAGACTCTAATGAAACAGAAATCACAATACATCAAGATTTATAGCTCAGCTACTACGTATATGTTAAAGTCCAAAGCTAGCTTTGTCATGTCTGAACATAACAATGTGCGCATCCAACCAGGCGATAGTAAAGGAAATGGGACATCCGAAACTGGAGTAAATGCAGATCCGCTTCTATGTGTCTTGAGTCATTTCTGTATCTTCAGCCACCATGATTTCCATATCCCTCATGTCTCGCTTCGATACGTTCCCAAGCCTTCCTATGGCTTCTGTCTCCTGTTGCAATACCTCCTG…
>AT1G24350_1
GGGGTTTCAAGTTTTCTTTACATCAAGTGTAGTAGAATGGTAAGAGTAAGCTTAAGTAAGAATAAATAGTGAATTTAACTTGGCTTTGATTGTAAATCTGTTTCTGTTCGTCCAGTGGCTTCAGTAGGCAATGAAGCAGAAGAATTGTGTCTCTGCTTTGTTCTTTAGCGTTAGCTTGTAGCTATCCTGAAAAACAAGTATCCAGTGACTGCTGTGGCACTTCCAAGCATTCCACCAGCAACGACCTGGGGAGGGGTATGACCTAGAAGTTCGCGCAATGGTCTGCTTTCAGACAGCGGATGTTCTGCAGGAAGTTCGTATACAATCTGATTGAGAACCTCAGCTTGGCGACCCGCATGTAACCTAACACCGGTAGCATCATACATCACAACTGATGCC…
>AT1G24360_1
CAAAGCTCTTTCATTCATATTATGTAACATAGTTCAAGCAGTGAGTTTTAGATACCGCAAAACAGAAATCCGACCACGTGCCAGAAAGAACTCAACTTTGTTTGTTTACCAAATTGTTTTAACTAAACAAAAGCCGAATCATACCAAATGTTTAGATAGCAATACCTCCATCGATGGTGAATTCCTGTCCGGTGATGTAACTGGCTGCAGGACTGAGAGCCAAGAATTCTACCAAGCCAGCGACTTCTTCCGGTTTTCCATACCGTCCTAATGGGATTGTTCCCAAGATTTTCTTTTCCATGTCTTCTCCAAGCTCGGCAGTCATGTCAGATGCAATGAATCCGGGGCAAACCACATTGACATTTATATTCCTGCTCGCACCCTCTCTGGCAGCAGTCT…
>AT1G24440_1
GCCGAGATCATCTTTCTCTTTATCTTTCATTACAAAGAGTACACATAATGACAATCTTCTTATATCATAATCTAAAATGAAGGAACATTTGGGACCACCAGATTCTTATGTACACTTAATTAAAGGTCTGGGATCTCTCTCCATTTGTACACCCCTGTTGTGTTTCGGGATAAAATCATATCAAGTACTCGTTGTAGACTAAGAAGACGGCTTCCGGATAATCCTTTGGGAGGCTATTGATGTGGAGGTAGAACCGAAGAAGATCCTCTTTCGTGACTGTTTCTGCATCAACCACATCTTCATCGCACGTCAGCACCCACAAATCCTCTGAGTTCACTCTCTTGATACTGCCCCGACAAAAGGGGCATGACTCCGACTTTGTGTTCCAGTTACGGTAAC…
>AT1G24450_1
GTTTAAATAGCCTTACATCAACCAAATACACCGAAACTTAAGCAACAAGAAAAGCTCAAAACAAACAACTAAACCACAACCTTAAGACTCGGTCTAAACCATAAGACTCGGTCGTTTATTGACCAAATAACGAAACAGAGTAAAACGCAGCAGCAGAGCAAAACTTCAACGACTCCTTATTCGAAATTTCTCCAACAATTCTAAGCCATGGAGAAGAGTCTCTTAGAACTTGGCATCCGAAACAAACCAGACTTTAAAAAGCTCTAATTTACAACATAGACACTAGTCTTCCAGCTCGATCTCCATGTACCTTCCAGAAAACCTTGATGGCCTCATCAACCATTCCAGCATCAATAGCAATAGCTCCAAAGATTGCCCTAAAGCCAGCACAAAGAATGG…
>AT1G24575_1
CAAAACCATACTCAGAACAAGAAAAGAGTTAGAAGGGTTTTAGTTTGCAAAAGAAGAATGATACTTGGAAACTCCTCCAATCACAAATCTCATCATCATCATAATCGTCATCACCGGAACTCGATGAAGGAGTTCCGAGCTGTCTTTGCAGCCGAAGAACAGGTCTTCGAGTATGCAGATATGAGGAAGTCGAAGAGCGAGAAGATGGGTACGAGAGAGGTTGCGAAAGACGAGGATGTTGACAAGGAAGCAGAGGAATTCATCAAGTTTGAGCATACGAAGTTCAGCAAGTGGATGACTAAGAGTGTCTAGTCTATGGACGAAGTATAAGAAACAATAAGGACAAAC
>AT1G24575_2
CAAAACAACACTCGAAACAAAAGAGAGCTAAAGGGTCCTAGTTTAAGAATGGTACTTGGAAACTCCTCCAATGACAAATCTCATCATCATCATCATAATCATCATCACCGGGACTCGATGAAGGAGTTCCGAGCTGTCTTTGCAGCAGAAGAACCGATTCAGGGCTTCGAGTATGCAGATATGAGGAGGTCGAAGAGCGAGAAGATGGGCACAAGAGAGGTTGCAAAAGCAGAGGATGTTGACAAAGAAGCAGAGGAATTCATCAAGTTTGAGCATACGAAGTTCAGTAAGTGGATGACTAAGAGCGCCTAGTGTATGTGGACAAAGAATA
>AT1G24600_1
ACAAAGAGAGAGAGAGATGTGTAAGAGACTAAATTGGCGTTGCCCACCAACCTAATTTCCCTTCTACTTCATCAACAACTCGTGTCCACTTTTCTCACACAAACTTTGGTTCAAGATTATAATTATAAACACGCCTCCCGCGTGAAAAGAATACGCAAGCATCATACGAAGAACTTTTCTGTCTTCAGTGCCGATTTGCAATGGAGAATAAGGCCAATCATGGAGATGATGGGCATGAGAGTGTTCCTCCTATCCATAGCCAAGTCGTGAAGATCAAGAGAGAGTTTGAGAAGATACAACACCCGTCGCTAAGGCAGCCTGAAATTCCGTTGGTGCACCGTGAGATCATGGGTCCACGGCGTTCCCGTTCTCCCCTCGGTTTAGGGGAGAGAGAGAGAC…
>AT1G24625_1
CGAATTCAAGCACTTTGTTTTGAGGTTAAGACTAAAAGTTCGATTAAATGACGGAATCTGATGATGCCTCGCGAGAATCAGCCAGAGGAGGAGAAACCTCGTCAAATCAAGAATCGATCCGTGTCTCGCTGGATCTCAAGCTCAACAATAGTTTCAATGATGACACAAAGGGCACAAACTGTGAAGCAAATCCGAGAGTCTTCTCCTGTAACTACTGCAGACGCAAGTTTTATAGCTCTCAGGCTCTTGGAGGTCACCAGAACGCTCACAAGCGAGAACGAACAATGGCCAAACGAGCAATGCACATGGGAAGAATGTTTGGTCACCATCACAGGCCTTACACATACACCTCTTCTTCCCTCGGGATGCAAGCCCACTCCGGTCTACTGCACCACACCT…
>AT1G24735_1
CTTTTGCTTATAGATTCTTGTGTTCGGATTTCATTTCATGATAATGCCATTAGTAAATGCCGAAGAAGAGAAAATGATGTAGTCTCTCACGAACCCATGTGATCAAATAACAACACGACAATCACTCCAAGATTCAAATCCCAAGCCAAACAAACTAAGAACATTTGGTATTTTGATGAGTCTCTTAATCATACAATGCGTCTGCAGAGAGTGACACCATCACCAATGGAGACTTGAGAGAGCTCGATGCGAGGATCAGAAGCAAGCCGCTTGTTCAAGTCCATAATGCCTTTTCTCTGCTCCCTCATGTGCTCTGGCACGCTTTCCTCTTTCTCCTCCGCGACAAACCCGAACCACAATGTGTTATCAAACGCTATTATTCCCCCTACCTTCACCAGC…
>AT1G25260_1
CTTAAAGGAGCAAAGCCGTTTCCTTTGGTTGCTCTCACTTACAACTACATCTACATACAACATTTGAAACCTTAGCTATGCCAAAATCAAAGCGAGACAGACCAGTTACTTTGTCTAAGACGAAGAAGAAAGGAAGAGAGCATAAGGAGTGTATTGTGAATGGAATTAGGGAGGCTGTTGAAAAATATTCCTCTGTCTATGTTTTCTCGTTTGAAAACATGAGAAATATCAAATTCAAAGAGTTTAGACAGCAGTTTAGGCACAATGGAAGGTTCTTCCTTGGTTCGAACAAAGTGATGCAGGTTGCTCTTGGTCGCTCGGCTTCTGATGAAATCCGTTCTGGTATCTTCAAAGCCTCCAAGCTGCTTTGTGGTGATGCTGGACTTCTTGTTACAGATA…
>AT1G25275_1
CGGCACTAGTATATAATCAACCATTGTAGCTGTTATTATTGGTTACAAACTTACAATAACTATATCACTATTACAGAATATGTTTTACAGAGATACGTTTATTATAAGAATAAGATTACAACATACTTTAATTTATAGGGATCTTAGTAAATATAGAGTTTAAACACCAGTCTCTCTTGCCCTGACAGCATCTGGGCCACAACGAATGGAGCACTTGCGATCGCACCGGGACGTCTTTCTCGGGTCACGTTGGATGCAGGCGGGGGAGCAACCGTCGTAGCAGTCTCCGGGGCCTAATTAAGCCTCAGCCACCATATCCAAGTTGGAAGATAAAGCCATCAGAATCATAAGAGCCGCCACTATTGTCACTTGCTTCTTCATCAGTCTCTTTCTCTACTT…
>AT1G25275_2
TTAAAACAAAAACAAAAACAAAGAAGATCTAAGCAGAGAGAGAATGATGAAGAAGCAGGTGACAATAGTGGCGGCTCTTCTGATTCTGGTGGCCTTATCGTCTAACTTGGATATGGTGGCCGAGGCTCAGTTAGGCCCCGGAGACTGCCTTGACGGTTGCCAGACCGCCTGCGTCCAGAAAGACTCGAGAAAGACGTCCCGATGCGAACGCAAGTGCTCCATTCGGTGCGGCCCAGATGCTGTCAGGGCAAGAGGATCTGGTGCTTAAACTTTATATTTACTAAGATCCATTTAGATTTAATTATGTTGTAATCTTGGTACCCTTTTATAATTGTATCTCTGTTAGACATATTCTGTACTATTATATATAGTTATTGTAACCAATAAATAATAACAGCT…
>AT1G25350_1
TTAAACCCTAAGAGGTCTCCTTTCTCGTTTCTGTGACTTTGTCAATTTCGGCGCCATGGTTCTCAAAGACGAAAACTCCGAGAAATCTCTCGAGCTCTTCCTCAGCATTGGTTTGGACGAGCGAACAGCAAGCAACACCATCACTAACAACAAGGTCACCTCCAATCTCACGGCCGTTATTCACGAGGCTGCTGTCACTGATGGGTGCGATCGAACTACTGGAAATCTGTTGTACTCGGTCGCCACTAAGTACCCTGCAAATGCCCTTATGCATCGTCCTACATTGCTCAAATACATTGTCTCCTCAAAGATTAAAACTCCAACCCAGTTGGAAGCTGCATTTTCTTTTTTTGCCAATACTGGTTCTGAGGACTTCAAGCTAAATGAATTTGAGGAGGC…
>AT1G25370_1
CTAAACGTCCCCAGAACTTTTTTGTACATTTTATTTCAGAGCAATTGGGAAGAAAGAATGAATCAAGAAAACGAAAATTAGCAGAGAAAGAAGGAAGAAGGAGCTTCAAGAACCCTCAATTCCAGATTCAAATATTGACAAACTTCAACGGCAAACTGAATTACAAATCCTCAAGTTCATCATCATCATTATCATCTCTTCGTTTCTTCTGGAACCTTATATGCATCAAGCGTCACTTCAGTCAAATACAACCCAGGATACAAACTATCGAGTTTTTTCTGAACGGTTCTGGGCCGTTTCTTGGGCCGACGCGGTGGTCGGTGACCTAACATCCCCATGAAATCTTCTTCGATCTCCTTCTTCGATAGCTTCACAGAGAACTTAGGACGCATCATCTTC…
>AT1G25420_1
CACCGATTCTTATTAGAGACCATTCACAGCCCAAGCATAATCTACACGATACTCTTTAACATACTCATTTCCAAACCTATGCACCAAACATTGTTCTTTCTGTGTATGAAGCAAATACAGTTGCTTTTTTTCACAAATATTGACGTGGCAACTACATTAAGTTTAAGGACTTCCCTTCTGCTGCTACTGTGGGTGCAGCCCCATAAGAGACATTCACTAGTTGCGCTGCAGCACGGGCAGCTGCTGTTGCACGATCAGCGCTAGCTAGAGCAGCCCGAGCTCTCTCCATTACATCAATCTGATCCCGTCTAGTATCAGGAGGCGCTTGAGAAGCTGAAGTCAGCTTAGATGATGACATATTTTTGCTCACTGAGTTTTGAGCTTGAAGCTTCTGGAGTC…
>AT1G25425_1
CTGACCGTTCTTGTCATATCAAAAAAAAAAAAGAATCTCTCACGTTCGTTTTTTCCTCGTCGAAACATTCTCTTTCTTCTTCTTCATCATCTCCGTTTCTGTATGGGTTGTCGAGATATTCTGTTGACTTTCTCCGTCGCTCTCTTACTCATCTCTCTGTTCCAGATCTGGCTTTTCCGGGAAGGACGACAAGTTCCGGAACTATCGGAAGACCAACTCGGAAAAGACAGAAATGCCCTCGCCTCCAAGAACAAGAAGGACGACGATGTTCAACGACTCTTCCAAAGGTATTTCAAGGGAACATCTTTTGGTCTAAACAACACCAACACACGCTTTGAAGATTCCAATAGAAGGATCCCTAGTTCCCCAGATCGCCTCCACAACTAGTTAGTTCGTGCC…
>AT1G25440_1
TCACATTCTAATTACCAGATATATACATCAGTGCTATCCATACAAGAAAGTCACATTATTGGTTATTTCTATGTAAATACCAAGTCGACGAAGCACAATTAAGTGCAAAAAGAACTTCTGTCGTTGCAGAAGAAAAAAGCTCAACAAAAATTAAGCTTTTTTGTAAAAAAAAAGTAAAGTGAGATATAACATGATCATATTCAGTAATTCACACTTAATGACGAATTTGCAGCAGCAGCGGAAACAGCAAGTGAAGCTCTCTTAACGAATCTTCCTTTCATTCGTGGTCTTTTCTCCGCATTCAACTTACGTACCTCGTACCTTATCTTCTTACAAAACAACCTCGTCCTCCTCTTCTCTCTGTACCTCGAAACCCTAGCTTCTCTTCCTCCATCCCCA…
>AT1G25450_1
CAAAACCCTCCCAAAATGTCTGATTTATCGAGTTCCGTGAAGCTCAAATACGTGAAACTCGGTTACCAATGCCTCGTCAACCACTTCCTTACTCTTCTTCTGATTCCAATCATAGCATCCATCGCTGTCGAGCTTCTCCGAATGGGCCCCGAAGAGATCTTCAGTCTCTTGAATTCACTCCACTTCGATCTCATTCATGTCCTTTGTTCCTCTTTCCTCATCATCTTCGTTTTAACCGTTTACTTCATGTCCAAGCCACGTACCGTCTACCTAGTAGATTACTCTTGCTACAAACCTCCCGTCACATGCCGTGTCCCGTTCTCTGCGTTCATGGAACACTCTCGTCTCAACCTCAAAGACAATCCCAAGAGCGTCGAATTCCAAATGAGAATCCTCGAG…
>AT1G25550_1
CCTCACCCAAAATTAACATTATTATCATAAAACTCGGAAGATCAAAATTTCTTACTTTATCTATGGTTACAATTTATTCAAAAATTTTAAAGCCTAGAACGAACATTCTTGGTTACAAAACAAATTTATGAAGAAACGAATTTCATGAGAGTGGAAGGTGTGGTGTGTGTGTAGAAGAAGACGTTGCCGGCGATTTGCAACGCCGGCTGCTTCTCTCTCCCGACGGTGAAGATTGCGGCGGTTGTGTCGCTACAGGCGCATAAACTCTGCTATTCGTTGCATCATGCGACGGCACCCAAATGCCTTCCACCACCATAAACTGCGGTTGTTGTGGATTTTCTCCGCCGTTGGTCATCGCCGGAGTTGCTGGTCTTCTTGTGTGCAGTCTATATTTCTGTA…
>AT1G25560_1
AACAATCACCCCCACTTCTCTCATTTTTCGTTCAACAAAATGGATTACAGCTGTGTAGACGACAGTAGTACCACTTCGGAATCTCTCTCCATCTCTACGCCCAAGACGACGACGACGACGACGACTGAGAAACTCTCTTCTCCCCCGGCGAGGCGTCTCTACAGAATGGGAAGCGACGGAAGCAGCGTCGTGTTGGATTCAGATAACGGCGTCGAGACTGAGTCACGGAAGCTCCCGTCGTCGAAATACAAAGGCGTTGTGCCTCAGCCTAACGGAAGATGGGGAGCTCAGATTTACGAGAAGCATCAGCGCGTTTGGCTCGGCACTTTCAACGAGGAAGAAGAAGCCGCGTCTTCATACGACATCGCCGCTAGGAGATTCCGCGGCCGCGACGCCGTC…
>AT1G25682_1
TACGATTGAACATCACAGAGGAGGAAGAGGAGATTAGGAAGATCGATTTGATCAATCTCGATTGAACAAGATGTCGACTCTATCAGCTGCCAGGGCGGATAACTTTTACTATCCCCCAGAATGGACTCCCGATCAAGGTTCCTTGAACAAGTTTCAAGGACAGCATCCTCTGAGAGAGAGGGCAAAGAAAATAGGCGAGGGGATTTTGATCATAAGGTTCGAGATGCCTTATAATATATGGTGTGGTGGCTGCAATTCTATGATCGCCAAGGGTGTTCGATTTAATGCAGAAAAGAAGCAAGTTGGGAACTATTATTCTACAAAGATATGGAGCTTTGCAATGAAATCACCATGCTGCAAACATGAGATAGTCATTCAGACAGATCCTCAGAATTGCGA…
>AT1G26100_1
AGCAGCTTGACAACAACAGTAATGTTTGATACAGCAAACAAATTGGTGACTCTTTTCATGCCGGGGTTTGAAAAATCGGAAATCAAACTGTATCAGTATAGAGGAGGTTCTGAGCTCTTAATAGAAGCCGGGGACCAAAGAAGAGTGATTCATTTACCGTCTCAGATTCAAGGAAAGGTTGGAGGAGCGAAGTTTCTGGACAGAAGTCTCATCATCACAATGCGGTAATACATTTTCGAAGAACTAATTTGTTCTTTTTTGTACACCAGAGATGTGTAGTTTGTCCCCAAATCCAATACAAACAAAAAAATTGAACGAAAGAAAACTCAAGAAGACAAACATTTGGGACGATCTTGAGATGAATAAACAAGTTTCTCATTACCAGAATGGCTCTGATAC…
>AT1G26220_1
CACACACAATACACACCCTTTTCCCAATTCAGTTGAAGAAAAATCATCCCTTTTGTCTGATTTCATGAAATCGAGCTAAAATTCGACACTTTAACAAGAAATAGTGTATACCATGCTTCTCGGAGGCACAATCTCCACTCCTCCAGCTTCTCTCCGATTAAGGTCCACCTTAAACCCACAAAACGCAGTCACACAATCATCACAAGCAGCGTTCCCAGCTGTAATGCAACGACAACCACCAAGCTACTCAATCAGCGACGAAGATCTCAAGTCAAGAGGCTTTCTCCTCCGTCGTACCGCGGAAGGACTAAACCTAGATCAGCTCAATTCAGTCTTTGTAGCCGTAGGGTTCCCACGACGGGACACGGCAAAGATCGAAGTGGCGCTGGAGCACACAGA…
>AT1G26270_1
AAAAAAAAAAAGCTTCTTCAAAGCGAGACCTATCTGAGTCGACTCATAACGAGTTGATTTTTTGTTTTCGTTACTGTATTCGCTTTCCAGCTTCTCGTCTCCGTTGGTCGTTTCTTCTAGCTCATTGATCTGATATCGATTTTTTTTTCCTCTCGCCGGCGCGTCATTGTCATACGTCGTCGAGTCTGATTGTTGTGTTCCTATCATCTAGGTTTTAACTATGGAAGCACATCGTGGAGTCTAATTCATTATTGAGTTCGAGGATTGGTTCGGTTGATGGTCTTTTGTACTGCTTAAAGAGTTCTTCCATTTCAACATCTGGTCTTGGATTTAGTCTCCTTTCCTGAAGGTGGGAAGAGACTATCTTGTGCAGCCATCTTCGACTGTTAGTCGCAAAGG…
>AT1G26450_1
CAAGATCTCTCTCTCTCTAACAAACACGCAAACTCATATTTGTAGCACTGTCAGAGTTAAACAAGTTCGATCTGGTTTTTGCAGCCATGGAGATTATGCTTCCTCTGTTTCTTCTCTCTGTCATTATTACCTATTCAAACGCGGCTGTTTGTGTGTGCAAGGACGCGAGCGAGCAGGAGCTTCAGAAGGTGATAGACTTCGCGTGTGGAGGAGGTGCCGACTGTACCCAGATTCAGACGACCGGAGCATGTTATCAACCAAACACTGTCAAAAACCACTGTGACGTCGCCGTTAACAGCTACTACCAAAAGAAAGCTTCCACCGGCGCCACCTGTGACTTTAACGGCGCCGCTGTCATCGACACCTCGACTACTTCAAGCTGTTTATCTAGTTCCAGCT…
>AT1G26470_1
CAAAACCCTAAAAAATGAGTGGAAGAACGGACGAAAGTGGCGGAGGAAAAGAGAAAGAGGAAGAGCAAGACGGTTTGTCTGTACACTCTCCCTGTAAAGCTTTACCTTCGTCCGCTTCCTCTCTCTCCAAGGAGCAGTCACAGGTTGAATTAGAGCTAAGGTTATTAGAAGCTCTTGAAATCTATCCTCCTGTTAAACTCCGAGGGATACATCGCCACTTTGTTCTTTATGGTCTGATGGAGTATCTCGGAAGAAGCTTTGACCGACAGTTCACAGCGGATGAGGTTCTGCAGCTACTGGATCGTTTCTACAACATCGAGGTGCTGAAATCAGATGATGAGGACATAGACATTCTAAATCACGAGGAAGACTTTACCTTGCCGCAGAGTTACTTTGATA…
>AT1G26550_1
GCGACGAGCTAATAATAGAGATGATGTCTCGCTATTCAGACATCTACACAGATATATTATAGCCTTGGGACATTCATTATTCAAAACGACAGAGAAGTTTTTTTAACAATTTGTAAAAAACAGTTCGGCCAGACCAACATAGGCTGTGTTTTTATAGGTTACAGTAACAACTTCCATACGAGTAGCAGAGCAGAGATGTATCTGTCAGTTCTTCCTTCCTTCTGCCAAGATAATGTGGTATCCGTGCGTTGATTTGAAGGGTGCACTGGTGACTCCAACAGGTGTGTTGAAGGCGACTTCTTGGAATGGTCCTGCCATCTTTCCCCTTGGGAACCATCCAAGATCTCCTCCTTTTTTCCCTGACGGGCACTCTGAATACTCTGCTGCGATCTTCGCAAA…
>AT1G26640_1
CGAGAAGGGTACGAGTACGATGAAGTTGAGTTAGAGCGGAAGTGACACGCCGTTGACCACTAAAGACGAGAGCTATAGAGACCCACAATGGAGCTGAATCTTCCTGAGAGTCGGAGCAGATCAATTCGTTGCATTGTGAAACTTGGAGGTGCGGCGATTACTTGCAAGAACGAGCTGGAGAAGATTCACGATGAGAATCTGGAGATCGTGGCGTGCCAGTTACGGAAGGCTATGATGGAGGGTTCAGTTCCGAGCAAGGTTATTGGAATGGATTGGAGCAAGAGACCTGGAAGCTCTGAGATTTATTGTAATGTGGATAGCTTAGGGGATCAAGAGTCTTCTAAGTTTAGCAAATTTGTTGTGGTTCACGGCGCAGGTTCCTTTGGGCACTTTCAGGCC…
>AT1G26670_1
TTTTATTTTCCTGCTTCCAGATCCGATCCGATCCAATCAAACGAAGGATCCGCTTCCACAAAATTTCCTGAATCAGTTCGAATTTCTTGAGATCAAAACCCTTGATTGAAGATGAGCGACGTCTTTGAAGGGTACGAGCGTCAGTACTGCGAGCTCTCAACCAATCTCTCCAGAAAATGTCATTCTGCATCGCTTCTCCCCGACGCAGAAGAGAAGAAGGGGAAGATTGCTGAGATGAAGTCTGGAATAGACGAAGCTGATGTCTTGATCCGGAAAATGGATCTTGAGGCAAGAAGTTTGCAGCCGAGTGCTAAAGCTGTGTGTCTTTCTAAACTAAGGGAGTATAAATCTGATCTGAACCAATTGAAGAAGGAATTCAAACGGGTCTCGTCCGCAGAT…
>AT1G26690_1
TGGGGAATACTTTCACATTCATTTAACTTCCAGTTCCGAGAGTACATGTTCAAGCCAAAGATCTAAATGTACAAAACTCAGGGGGAATAGAAGATTCCTTGAGTTGGGAAAAGAAAAGAGTGGGATTGTTTCATCTAAACCATCTTAGATGACTTTCTTCTTCTCAAAAAACGTCTTCAAATGCAAAAACTGCATTCCCGCGACTCCTAAGCATACGAAAAGAGAGAGGAAACTCAACCATGCCATTTTCGAGTTTGTTGCCAGGTTCAGATTTTGCATCTCTTCCTCCCTTTCTCTGAGATAAAACATCTCTTCACGAATCGAGTTGACAGTTTCAATCAGCCTTTTTACATCAAACTCCATAACTTCGACTTGGCTCTTCTTAGCTACACTACTCCA…
>AT1G26750_1
GGAAATAACACTTGTTTTGTTTCAAAACATTTGTAGTCAAAGAATGTCATATATGAAAATGATGGTTCTACCAAGAGAAATTGGATGAGAAGTTGCAGAAAAGAAAAAGATTATGGAGAATTTATTCGTCGATCCAATTATCCTGATTAGCACTTCCTCCGGTTTTGTCCTGTAGCAACACATCTTTCTCTGTTTTCAACTGGTTAACGAGCCTGCGGACGCTAGGAGTCTGGAATCGATCCCTAGCGGATTTCTTCACTTGAGTTTGTATCTCTTTTTTGGCACTAGGATATGGTTTAGGAGGAGGATCCTTGTCTTGCATTTTCGCAAGCTCCTTTAGGCGTTTGTATGCTTTCTTCATTTCCTTTCTCTCTGAAAGATATTCCATATTAGCTACAG…
>AT1G26800_1
CACAGATATTTAGCAGACCTCATCTAGTGCTCGTAGAAAAATAGATCGACAGCCTTTACTTTTTAATACATGAATTCAAGAAAACAAAAAACGACGGAGAAAATTATAAGAAAGAAACCAAAAATCTCTCTAGTTTTCATGGGAAAAGAAAAAAACGATCATCAACTTCTCCCCAAAACAAAACAAAAAAAGGCACAAGTTTCTACAAAAAAAAATTCTTCTGTAACCCTAATTCTCGAACTCAACTGTGCCACCAGATCCAATAGTGTTACCATCACCAACACTGCTTCCACCGTCTGGACCAGAAGAATCTCTAATTCTGCGACCATCGTTGAAACTAAACCTAACCCAAATCTCTTCCCCATCGTTTCTTTTCTTCCCAACCTCATCTCCATCAAC…
>AT1G26800_2
TGTTTCATTTTTTCGACTTGACCACTGTGGAGCCCATTTACATTATCCCACTTGAGGTAGATCCGAAGATGGGGATCGAATCCCTTTAGTGACCACTTTCCTAATGGTTTCACTTAAAATCTTCGCCGTTTGTGTTCTGATTTCGTATGATTTTTCCGAGAAAATGAAGTCTTGCAATAGAAAACTAAAAGAGTTCTTGAAAAATCCCTAACTTTTAATACATGGATTCAAGAAATAAAACGACAGAGAAAATCAAAATAAAGAAACCAAGTTTTCACGGGAAAATAAAAAGAAAAGGCTCATTAACTTTCCCCCAAAACAAGAACAAAAAGGAGCAAAAAAAAAAACGAATTTTTACAAAAGCTTCTTCTGTAACCCTAATCCTCGGACTCAACAACA…
>AT1G26850_1
ATGTAGCGCTCTCTTCGTTGGAGAGTTATAGATTGCATTCGAAGGCTGAGGAAGAAGAGAAGAATCTTGTCTCCAAGTCCAATGTTGTTAAAGGTGTTCTTCTCCAACAGTTTATTCAGGCCATCGTCGCTATCCTTCTGTTCACGGTGACAGGAAGTGATGCCGAGTCCAGCAAGACGCAACAATTTTCCCTATTGGTTCTAGCTAGCCAGTGTGTAACCGCCATGTTAGTCCTTGATACATGGCAATACTTCATGCATCGGTATATGCATTACAACAAGTTCTTATACAAACATATCCACTCTCAGCACCATAGGCTTGTTGTTCCCTATGCCTATGGAGCTCTATACAACCATCCAGTAGAAGGACTTATCCTCGATACAATTGGTGGCGCCTTAT…
>AT1G26880_1
AAAAAAAGAGAGGCGAAAATGGTGCAGCGTCTTGTTTACCGGTCGCGACACAGCTACGCCACTAAATCGAACCAGCACCGTATTGTCAAGACTCCAGGAGGTAAATTGGTGTATCAAACCACAAAGAAGAGAGCTAGTGGCCCCAAATGTCCTATTACTGGCAAGCGTATTCAAGGAATTCCTCACTTGAGGCCCTCTGAATACAAGAGGTCAAGATTATCAAGAAACAGGAGGACTGTAAACCGTGCATATGGTGGAGTCTTATCTGGTTCTGCAGTCAGGGAAAGGATTATTCGGGCATTCCTTGTCGAAGAGCAAAAGATTGTTAAGAAAGTGTTGAAACTCCAAAAGGCTAAGGAGAAAGTAGCCCCCAAGGCTTAAGCTTTTATGTTTTCTTCT…
>AT1G26880_2
AAAAGATTCAGATTATGTATTAACCAAGAAGGTAACCACAGCAGCTTACGAGATCTACTTTCACAGTCGAACATTAAAGGTGAATTCAACAATTAAAACGGAAGTCAAAACTGAAGCGAATAGAATTGTCAGACAGAGTTAAGAACCAGTAACACAATACAAAGATTAAAAATCGGATGAGTAACATAGATGTTCTCCCATGACTGCACCAAGTCCTATCACTTGAACATAGCCATAATACCAAAACAGAGAAGAAAAAAACATAAAAGCCTTAAGCGTTGGGGGCTACTTTCTCTTTAGCCTTTTGGAGTTTCAACACTTTCTTTACAATCTTTTGCTCTTCGACAAGGAATGCTCGGATAATCCTTTCCCTGACTGCAGAACCAGACAACACTCCAC…
>AT1G26910_1
TCACATAGGAGCCAAACCAACGCGATGGGGCGAAGACCTGCGAGATGTTACCGTCAGATTAAGGGGAAGCCATACCCTAAATCCAGATACTGTCGTGGTGTTCCTGATCCTAAAATCAGGATTTACGATGTTGGGATGAAGAGGAAAGGAGTTGATGAATTCCCTTACTGTGTTCATTTGGTTTCATGGGAGAAAGAAAACGTTTCAAGTGAAGCTCTTGAAGCTGCGCGTATTGCTTGTAACAAGTACATGGTGAAATCTGCTGGAAAAGATGCTTTTCATCTCCGTATTAGGGTTCATCCTTTCCATGTTCTTAGGATCAACAAGATGCTTTCTTGTGCTGGAGCTGATAGGCTTCAGACTGGAATGAGAGGTGCCTTTGGTAAGGCTCTTGGTACT…
>AT1G26920_1
TCCGCCAAAACAAAAGAAGTGTGCCTTAAAAAATGAAATTAATTTCCATATAAAAAAAAGACATCCACTCTTTTTTTTAATTGGCCTATTCTTCCAGATTTACGTTTTTTTCACTTTTACCCTTAGGATAATTTCTACATGAACAGCTCAGACTGCAGCAACGTGTAATAATTAGCAGCTTCGTCTTCAAGCTCCCAAAACGCATCACCAAACCCATCTAACAAACTTTCTCCATAAACGTAATCCTCATTTATCTTTTCATAATTACTCTCGCCAAAATCGGTGGTAGTAGGTATCCCAAGTTCGTCATCGGAAGCTTCCAAAAGATGCTGCATCACTTTCTCCTTGTTGTTATCTTCGACTTCTTCTTCCTTTGATGAAACGCACGAAGACGACGAC…
>AT1G26920_2
TATTTCGCTTATCACCCTCACAATTTTCTCTCTCTAACGTTTCCAAAAGCTTTTCTCTCTTAAATAAAATGGCTGAAACATCTGCTGTATCGCCATTGAAACGTTACAGAGAACATGAAACCCTAGCCGAAGAAGAAACGACAAAACGACAAAATCTATCTTCTTCATCATCTTCTTCCTCTTACAACCAAATCCTCGGTCTCTTCAACGATTCAGACGAACAAAACCAACCCAACAACGACCTAACCTCCTTCATAAACGCTCTCCAGCAAGAAATCTCATCAGAAGACCAAAACGCCGTCGTTTCCGGAACCTTCAATGTCGAAGACTCGTTGTCTTCGTGCGTTTCCTCAAAGGAAGAAGAAGTTGAGGATCACAACAAGGAGAAAGTGATGCAGC…
>AT1G26940_1
AATTTATCTGCCGGTGTTGACTTCAAACTCTCTTTGATCAGATCGGCGCCAAATTCCAAACGCAATGGGAAACACGAGAATCTTGATCTTGAGTTTGGTGTGTTTAGCCTTTGTCTCTGTTGTTAAAGCTCTGTCTCATGAACCAGAACTTGGTTCGGCTCGTGTCGTCTTCCAGACTAGTTATGGAGATATCCAATTCGGATTCTATCCCACGGTTGCACCCAAGACAGTGGATCACATCTTCAAGCTTGTTCGTTTAGGTGGCTACAACACTAATCATTTCTTCAGGGTTGATAAAGGCTTTGTTGCTCAAGTTGCAGATGTGGCGAATGGACGATTAGCACCGGTGAATGAGGAGCAAAGGAAAGAAGCTGAGAAGAAAATTGTGGGAGAGTTCAG…
>AT1G26945_1
CGGAAATGGATGATTATAGCTCTCAGATTAATTAATGCATGAGGATTTAATAATTAAGCAAGCTCCTAATGATGGCTGCTTCGGCGCTGTTGTCGTCCGTCGAAGCCAAGAGTTCCGACAAACGGTCGCTGAGGTCATCAACCTCTCTGTGTAAGTTCCTGATGTAGTTGCAAGTCTCTTGTAGTACTTTAGATGCTGACACCTTGTCAGAACGACGGCGGCGGAGTTCAGGGATGAGGTGTTGGAGCTTAGAAACAAGATCGGAAATCTGATCGTCAGAGATTCTTGAGCTTCCTGACTGTCTTGAACGTGATGATCTTCTGCTCGACATCTTCTTTCTTAATATATTATAAGTGTGTTTGTGTGTA
>AT1G26960_1
CACATTCAGTTGTAATGTTGCTGGTCAAGCCATGGCCAAAACCCAGACTGGTCATCAATTCCACAGAACATGTTACTGATACTGTTCTCTTCTTTCACCATTCTCTGTTCTGACGATGAATTCTGAAGAAACTGCATCGTTGTAGTTGTCGGTGGATGGCCTACAGCGAATTGGCTGTCGATCTCCGGTGGTCTGATGTCACCAGAAATGTTCTCACTTCTGTCACTACATGATCCTTCCGTATCTTTGTTCAGATTGATTGATTCTATTGGTTCTCTGCTTTTTAATGCCATTACCTGAGCTTGGAGCTTTTGATTTTGAGCTTGAAGAACTTCGTTCTCATCTCTGAGATTCTCGAATTGGCGCTTAAGCATGTCGTAGTCTTTCTCGAGCTGTTTT…
>AT1G27030_1
AAATATCACATATCATACTCATTAATACATTTTGTTTCCCCATTATTCGTCAGTTATGTGATCCATTTTATAACTTGGTCACTCTTATCAATAATAATCATCATGAGAGATAATATATATGATCAAGTAGTTTTCACTTCACAAGATAAGAACATAAAGTTATCACAATACCCTCACGCATATGAAAAGATAACCATACAAACACATAGATCCACATATTTGACATACTGAGTCGAAAGACAAGTCTGGTTCTAGAATTTTGTTGTGAAACGGGTGCTTTCCATTATGTGGTTGGCGCTATCGAGTTCAAATGCATCACGTCTATGAAAATCTTTGATCTCATCATGCGCCACATCTTTGAACTGTGGGAGAATTTGACGCTGGGTGAACTCAATGTAT…
>AT1G27110_1
TTCCCTACACGACGCTCTTCCGATCCCGCAAATTTACATAGAATGTCACAAGGTCAACTTATACATTGACGCATTCAACAACGCGCAAAAGCATGATTCTAAAACATAACAAGACAAATGCCGTTTTGGCGATCAAGCAAACGTGAAATGTGAAGATTCCAACGCCTTCGCTTTCTCACCTGCACTTCCAGCTTCTGCCTTGCCTTCCATGCCGTAACTCTTTTCCAGCAAACGCCACAAGAACGGAGCACCGTCTCTCTGCTTTATCCTCTTCTCCAGTACTTCAAACGCAATGGAAGATTGACCGGTGAGTAACAGCAATTTGTACCATATTTCATTGAAAACATCAATCTGTAAACCCGATGCTCCAATCACCTTGTAGTTAGCAGCGTCAAAGTC…
>AT1G27130_1
AATGTTATAGTGACGCACAAAGACAAAACCAAAATTATCACATGAGATCAAATATAAAAAAAGAAATACCCAAAGTGGAAAATGTTTTGGCAAATACAGACGAGTTTTTTTAAAAAAACTCAAAAACGACAAACATCATTTATTCATATTCCACACACTGCTTTAGAAACATATCACTGAACATTGAACTTTTGCTTTGCGAATGCAACGAACTCTTCGACGGTTGGCATGTAAGGCTTAACAGCTTCTTGGGCCCTAAATCTCTCGGCCCATTGGATCAGTCCAGGTGTTGTCTCTTGCCGGAGAAACTTGACGCCGGAAAACGCCTCGATCACAGAGATCGGACCCAAAAGAGCCGCACATGCAATGTCGAGGTAGCCGATGTTTTCGCCTCCGAAG…
>AT1G27150_1
GTTTGTTCCTGGCTACGAGTAGAAGTTTCTTATTTTACTTTAAACACACAAGTAGACACCAGTTGCAAAGGATTCTACTCTATACTTGTTAAAAACATGTATACACTTAAGTCATTATTTTGATTTTTGAAGCAGAGTTAGAAGAAATAAGAAGATTCCAGTTTCTTAGCTCTCTCTCCTGCACTCTCAGCTTCTGCATTGCCTTCCATGGCGTAACTCTTCTCCAGTAAACGCCACATGAAAGGAACACCATCTCTGACCTTTATCCTCTCTCTGATCACTTCTTTGGCAGTGGAGGATTGGCCTGTCTTTAGCAGTAGCTGGCACCACATGTCGTTGAAAACATCTATCTGTTCATCTGATGCCCCAACGATCTTGTAACCAATGGCGTTAAACTCT…
>AT1G27290_1
TTTTTTTTTTTTTTTTTTTTTTTTTTTTTTTTTTTGCAATCTGAAATCCTAAAATCTTTGTATGCTTTAAGAATCATGTTACATAGAAAACCCATCCATGAAAGCACATATCAGAAGGCTTCTCTATTTCTAATAGTAAAATAGAAAATCTTTTTGAAAAGCAAAAAAATAATAAAACTCCCAATATCCACATGATTTTCCCCAACCCCCAAAATACACATAAAGAACATAGAAACTCTACTGGATATGTGTAATAATCATTCCTTCTTTTTGTTCTGCTTTCGCTCTGCTTCCGGATGATATATATAGCTTACGAGTTGTTGTTTGTCACTTCACAAAAGCTTCCATTCAGAGATATCCTTTCCGGAGGAAGAAGGTGGCGTCAAGACGTAACAGAGG…
>AT1G27290_2
GGATGATAGAACAAGATTTAAAGGAGATACACCATAGGAGTGTGTCACAAACAAGCAAGAAAATAGACGCCGTAGAAATCCTAAAATCTTTGTATGCCTTAAGAAATCATGTTACATAAAACCCCATCCATTAAAAACACAAATCAGAAGCCTTCTCTATCTCTAACAGTAAAATAGAAAATTCTTTCTGATAAGTAAAAATATAAAACTCCCCAATATCCACATGATTTTCCCCAACACTCAAATACAGATAAAAAACATATAGAAACTCTCTATTGGATATGTGTTATATAATCAAATCCCTTTCTTTCTTTTTTTTTGTCCTGCTTCGCTCTGTTTCTTCCGGATGATATAGCTTAAGCTTGTTGTTTGTCACTTCACAACAGCTTCCATTCAGAA…
>AT1G27300_1
CTGTAAGCCACAAACATCATCTTTGGAGATAGCGAGAGCGACGGAGAGGTTAGAGGAGAAGGGTTTGTGAAATGGAGTCGAGTGACGATGTGGAGAATCTGAGCAAAGCCATCGAGAAGCTTCTTGATGAGAAGAGGAAGAGAGAAGCTTCTGGTGACGCATTCATCGAAGACGACGACGATCAGCTTTTGCTCTCTCGGCTTATCTCTCAGCTGAAGGGAAAAAGTGATGGGACAGCCAAAGAAGAAGAGGAAGAAGAAGAACAATCGGCAGATTCTTCACCATCCAAAGGAAAACACGAGGGCCAGAGACATTTGGAAGAGAGTATAGAAGAATTAGCTAAAGACATCAAGAAGGTGAAGAAGCAGAACACAATTACCCATGTACTGCTCTCGGCTA…
>AT1G27300_2
GTGTTCAATGATATATTCAGGTTGAACTATGCCTGAGAATAACGTGGTGCCAGGGGTATATGAACCATTATTACAAGCCAAAAAGAGAGTGATGGAAGTTTGGGATTATTCAAGAACTGTGTGAGTTGATTTTAGATTTGCTTCAGGTGGTTCGCTGTCTGTTTTTATTTTAATCGATGGAGCTCCTTTGTTACTTTGGTTGATATGACTCCGTTTGTTTTCGGGCATTGAACCATGGTTCAGTAAGTGCTGATTTAAGTATTAAACAAAGGATTATTTTAAATATGGTTCTCTTTTGGAACCCTTTTCCTTGTGAAAAAGTTTGGGAAAGCAACTATTCGTTTCTACTTTGATCGTATAATAGTACACTATCTTCACTGAAAGTAAGAAATAATGTGG…
>AT1G27310_1
TTGGAAGAGACAATAGAAGAAATAGCAAAAGACATCAAGAAGGTGAAGAAGCAGACCACGGTTACCCATATACTAATCTCGGCTATGATCATCCTGACATTGACTTTGCAGCTCTCTGAGTACTCGATGATTTTCATGTTGAAAGATAGGATAAGCCACCCAGTCAGATCCATCGGGGGTATGCTTAATGGGATGTTCAAAGGTAAGATACGTCCAATCAAGAACCAACTTCAGGGGACTTCCACTTCCAAGGACCAAAACAACCATAACAATGGGAATGGAACAAACACTGGTGCTCATCTTCATGTGCCTGAGCTGTTGCGAGAATTTGGTTTCAACGACGATGAAGAATGATAGCTTTGTTTTGTGACTATCCGGGAACAAGGGTCACCCACATTA…
>AT1G27330_1
ATTTAGTCAAACACAAAAACAAAAAAAGACAAGGAGAGAAGTTTATCTTCGGCTCGCGATCGTCAATTCGATTCCCTGTTCGTTTCAAGCATTTCTTCTTCGGCTTAATCATGACAACCTCAAAGAGACTCGCAGACAGGAAGATTGAGAAATTCGACAAGAACATTTTAAAAAGAGGATTTGTTCCTGAGACCACCACCAAGAAGGGAAAGGATTACCCTGTTGGCCCGATCCTGCTCGGCTTCTTTGTGTTTGTTGTCATTGGATCATCTCTCTTCCAGATCATCAGGACTGCAACTAGCGGAGGCATGGCATAAACCAAATCACATTGAAGCTGGACGAAGCAATTCCCAAAATGAATATCTCTTCTTCTCTTCTGACTTGTCTCTTCTTCCCTTG…
>AT1G27330_2
CCGATCCCTTTTAAGGTCGTGACAGACTATTTTGAAACGAGGGAGACAAAGTTTAGTAAACAAACGCAAAAAAGACAAGGAGAGTTCTTTCTTCATCGCCAATTCGATTCCCTGTTCGCTTCAAGCGTTTTTTCTCCTGCGTAATCATGACAACCTCAAAGCGACTCGCAGACAGGAAGGTGGAGAAGTTCGACAAGAACATTCTAAAAAGAGGATTTGTTCCTGAGACCACCACCAAGAAGGGAAAGGATTATCCCGTTGGACCGATCCTCCTCGGCTTCTTTGTATTCGTTGTCATTGGATCATCTCTCTTCCAGATCATCAGGACCGCAACTAGCGGAGGCATGGCCTAAACCGAATCACATTCAAGCTAGAAGAAGCAATTCTCAAAATGAACAT…
>AT1G27340_1
GTTATTTATTAAAACACGAATGATTTGTATATTACAGTCTCGAAAATCAAAACCAAAATCAAACAAACCCAAACAAACCAACCGCGTGTTAAACCGTTCGATTCTCAAGAGGATACAACCTCGAAGATGGCCAAGAAAAAATGAACCAAGAGGAGATGATCAAGCCCTAGCCGTAGGGGAGGGATGAAACGCTGTTCCGCAAGCGATCCAAAGTCTTTTTCTCCCACGAGGAACGGTGCAGCCAGGGACCTTGGTCCATTCCCTAGTAACAGCATTGTAGGTTATCAGACGGTTCATCTGTCTGGACCTCAAGGACAATAATATCAGACAACCTTTGTTGCCCAGACAATTCATCCTAATGTGCTTTCCGTAAAACTCCAAGCACCATATGTTTGGCAT…
>AT1G27385_1
AGAAGCTTGAAAAATGGCTTGCAAAACGATATTGCGTTCCGTTATCGTATCGGAATCACGGCGGACTTCCGGCGCTAGTAGATGCTTCTTTCTCCCTCCTTCTCCAGCATCAGTTCCGGTCCATGGTTTGTTCCCGGCGCCAAAGAGTCTATGTTTCAGTGGTTTTGCGTCTATTCCCGAGCCAGCCACTCGGCTTAATTGCAGCCATAACGATCAATCCGATCAAGGTCCGCCTCAAGAAGCTGTTCTGAAGGCGATTTCAGAAGTGTCAAAGACTGATGGGAGGGTTGGAAAAACTACTAATATGATTATTGGAGGCACTGTGGCTGATGATTCTGCTAAAGACTGGCTCGAACTTGACCAAAAGGTCAATACATACCCAACAGATAGAGGGTTTAC…
>AT1G27400_1
AGAAAGTAGGTCTTCCAGTAATCCTACAACCGATAATCATCATTCTTAAAAATTGGGTCTTGTTCTTATAGGAAAGAGAAGCTAACAAAATGTATAAGGGTAACACAAGTCACCACAAAAAGACTGTCTATATCAGCTCAAGACGAGGCTCCTTTCTTTGACTTTGCTGCCAACTGTGTCTCTGGCTCTTTCTTCACAGGCTCTTCTTTCTCTGACAAAATCAACTCAATGTGGCATGGGTTTGACATGTAAGGATTGATTCTTCCATGAGCCCTATATGTCCTTCGCCTCTGTTTTGCTGCTTGGTTCACTTGGATGTGAGAAATGAAAAGGGCATCAACATCCAAACCTTTGACCTCAGCATTGCTCTCAGCATTCTTGAGAAGATCAAGAACGAAT…
>AT1G27435_1
ACATATTTCCCATAAGCGAGAATACTAACGAGTAAACTAATCTAAGACCTTTGCTCGTGTCTTCTTTGAGAGAGAGAAAGAGAGAGGCGGCGATGGGAGGAGGAATGGGTGCGTTTTGGGGAACTCGGGTGATGGAAATAGTGAAGAAGCACGATTCCGGTGGTCTTCTTTGGAAGCGAATCAAGCTTACCCCTACTCGTAAAGCCAATGCCAAAAACCGCCTCCGTCGCGTTTGGCAGAATGAGGCTGTTCTAAGGGCGTGTGGTGAATCAGATGCACCAAATTCGCCAGGAGCTAGCAACACAAAAAGCTGTAGCAGTGCGGTGAAAAATGAGTAAGGCGGAAGAGAAGCTAGAAACGTGGTCGTAGTTTATAAGGAGTCGTAGATCAAGTCTCTGT…
>AT1G27480_1
GGACCTTTTCTCCAAATATCAAGCTTTTGCATAGATCCATGAGACTCTGTTTCATTGAAAGAAAATGATCAAATCATCTTCACATTATTTGGTAGTCATAGGGATGCTCGTAATGGCGACAATGACCTCGATGTGTCAAGCTGCGGGTAACGTGCACCCTCTCATTCTGGTTCCAGGAAATGGAGGTAACCAGCTAGAGGCACGACTGGACCGAGATTACATGCCAACTAGCGTTTGGTGTAGCAGCTGGTTATATCCGATCCATAAGAAGAGTGGTGGATGGTTTAGGCTATGGTTCGATGCAGCAGTGCTATTGTCTCCTTTCACCAAGTGCTTCAACGACCGAATGATGTTGTATTATGACGCCGATTTGGATGATTACCAAAATGCTCCTGGTGT…
>AT1G27530_1
GAGGAATCAAAATCAAGCATCCGATTCCGATCGACAAAAATAAAACATAGGGTTTGAATTTACGCCCAAATCGGTGAGCGAGGAAAGCGAAGAAAATGGAAGGATGGGATCCGAACACGAAGTCGACGTTAACGCGAATACCGCTTCTGACGACAAAGTCGGGTCCAAGAGACGGCGCGGCATGGACACAGAGGCTGAAAGAGGAGTACAAGTCTCTGATTGCGTATACCCAAATGAACAAGTCCAACGACAATGACTGGTTCCGTATCTCCGCCTCCAACCCTGAAGGAACGCGTTGGGCTGGCAAGTGTTGGTATGTTCACAATCTTCTCAAATACGAATTCGATCTCCAGTTTGATATTCCTATTACCTACCCGGCCACTGCTCCTGAGCTTGAGT…
>AT1G27540_1
GAAATTTGGAACATAAGTCCAAGATATTTAAACACTGGCAATGTCATAGATTATACATCAAAGAAAATGAGGATAACAAAGTAGAGTCTGGAAATGTCTCAACAACACCAGAATGCAGCACAAAGAAACAGAGCAAGGCCGAGGGAGAAACCATGAGGAACGCAAGAATCAAGAGGGAAGAAACCACTGAGCATCCTTAACGTTTAAGTTGGAGAGACTGGGGAAGCGTTTGATGGTCTTTGTTGTAAGATTGAACACACAGATGTCGAGGCATGAATTTTTCTTCTGACGGATACGATCACCACGGGTGAAATAGATGGAGTTAGGCTCAATACCAAGGGTATGGTCAGCAGGCACGGTGGTACCCAAATCCAGAAAGAGAGCCTCATCACCTAGAGA…
>AT1G27630_1
AAAAAGCGTAGAAAATTTTCAAGTTTCAAAGAGTTTTTTCCCCCACCAAGCAAACTTGGATATTCGTCAGCTAAATCGAGCTTGTCTTTGTTAGTTAAAAGATCGAAACTTTTTGGTTAGTTTTTGCTCTTTGGCGGAAGAAGATTACTATGGGAGAGGAGCATCCGAGAAAGCGGTCTCGACAACATTTTGAAGCGGAGGCGAGACACATATCTTTGTTGGAATCCCCTCAATGTGAAACGTCAAAGTTGTATTTCAGCAGGGAAGAGATTGAGCGTTTCTCTCCATCCAGAAAAGATGGGATTGACCTGGTGAAAGAGTCGTTTTTACGGTCTTCGTATTGCACCTTCCTGCAAAGACTTGGCATGAAGCTTCATGTGTCCCAGGTTACAATAGCAT…
>AT1G27695_1
GAGATATTTAGTGTGGGAGAGATAGAGAGCAATCTACCAGATTCACCAACAAACAAGGTATCATCGGCTAATTCAGATTCACCATTTCCGCTCATTGCCCTTATCGATTCCTAGAATAATTTCTCTCTTGTTGAAGATTATGGTGCTCTCTGACTTCACTGGAGTCGGTGTTGGATTCGGGTTCGGTGTTGGCTGTGGATTTGGCGTTGGATGGGGTTTTGGAGGAATGCCTTTGAACGTTTTAGGTGTTGGTGTAGGTGGCGGTTGCGGGGTGGGTTTAGGCCTCGGGTGGGGTTTCGGGACTGCCTTTGGGAGTCACTACCGTTCATCTAGACTTACATTTCAAGGCATCGAGTTAGACACGACCAATAAACGTGAGGATAAGGTGGAGAGCTTGTC…
>AT1G27730_1
CCGTCTCACGATCGTTAATGATCTTGGAATCAACAATTCCTCACATTTTTTCTTCATTACATAAAACCTCAATCATCCTCTCTAGAATATCTTCAGAATTTTTAACTTAATGGCGCTTGAGGCTCTTACTTCACCAAGATTAGCATCTCCGATTCCTCCTCTGTTCGAAGATTCTTCAGTCTTCCATGGCGTAGAGAACTGGACCAAGGGTAAGCGATCTAAGAGATCAAGATCCGATTTCCACCACCAAAAACTCACCGAGGAAGAGTATCTCGCTTTTTGCCTCATGCTTCTAGCTCGCGACGGTGATCGCAACCGTCATCAACCTCCTCCTCCTCTTCCTCCGGCGGTGGCTGAGAAGACGGTGGATACATTGAGCTACAAGTGCAGCGTCTGCGA…
>AT1G27760_1
TAACAAAAAAAGTGTAATGATACAACAACACTTTCCAAAAGCAGCAGATGAGTTTGCAAAGCTTCAAAGTCAATTGTAAAGCGATCATTCTTCCTCCATCGTTGCTGTCGCTGTATAATGCCCAACGTTCATATTCTTAGCTAACATCCTCTGCTTGGTCAGGAACTGCGTTCTTGCTTTGTTGAGAGCTGAGTTTGGTGATTTAAACAACCTCTTTTCGTCATTAGACAACTTTCCTCCACCAATCTTCTTTGGGGTGAAACTAAATACATCATGCAGGAATTCATTCTCCTGCATATGCTTAATAAAGCCACCCCCAAGGAAATGCTTCAAATAATTTAACTGTATCATCTGATACCACGTTGACGTCTGTAAATAGTCCCCTCCAACTTTTGTTGA…
>AT1G27930_1
AAAAAAAAAAAAAAAAAAAAAAAGTCAGATCTGAGATCGAAAATAAGATGAACACGTTAATCCCATCGGGGAAACGATGGATCATCACCGGCGTTTTACTAGCCGGTTTAGTAGGCGGTGCTTTACTCTTCACAAGCTTCATACGAGCCGCAGACGAAACTCTCTTCCTCTGCTCCACCGCGAGCGCCAAAAGCCGAGCGGTGGCCGCGGCGGCTGATTATGCAGCGACTCCGATCCAGCTTCAAGCGATCGTCCACTACGCGACATCTAACGTTGTCCCACAACAGAATCTTGCTGAGATCTCGATCTCTTTCAACATCTTGAAAAAGCTAGCTCCAGCTAACTTCCTCGTGTTCGGTCTCGGTCGTGACTCGCTCATGTGGGCTTCTTTAAATCCAC…
>AT1G27950_1
CTCGAATAGCTCCTGTTTGGACGTTGGACAAATTTACTTGCGTGCGGAAAGAGATCAAATTAAATGAGAAGTTGCTCATCGCAACAAATGTCCGAACAAAGAAACACACTTGAAAGATAAGTTTTGAAATTTTGAAACAAAGTGGCAAAACAAAAGCCCCAACCACATTATAAAGAGATCATTACATCCCTAATGTCACATGTCTAGGCAAGGTCGAGACGAAGGAGACGGTGATCAAAGTGATGGCTAGAGCCACGACGGCGTGACCATCCCTTGAAGCTGATCCTCCCTTCTCCGTGGACGTCGCAGGAGTTGCCGGAGACTTACCTGCTGGCGCCACCGGTGTTGTTGATGATGTGGCATTGTTTGTGAATACGGCTGCGTCTGGCGAGCTCGGCG…
>AT1G27970_1
AATGACATTGGAAACCATTCAAATTGTCTTATCAAGTCATTAGATTGTAATGACAAATGAACAAACCATTCAAACCAAGTACAAAAGAGAGACAGTTTTTCCCCTGCTCTCTCAAAGTAAATCATCTAGGAATAAGAAGAAAAAAGACAAAGAGGGAAATGATAGAATGATTGCTCCAATAGTATAGAAATGCAACAGTGATGTATGCTAACAATCTGATTTCTTCTGTTCAGGCGTAGTTCAACCTGAATATATCGTTGAACACGTAAAAGCTTCCTTGTGGCGTCGGCATCAAGTGAAACATCTGGCTGAACTTGAGGGCGTGTTCTTCGCCGGCGAGCTGGAGATTACCGGAGACGAAAACGAGCATACCGGAAGCGGGACCAGAAGGTTGACAAT…
>AT1G27980_1
AAAAATTTATTAGTAGGGCAAATGAAACAATGCGGTTGTGAATGTACAAAGTTTTGCTCTTGCGACTGAAAATGTGATATCAGTTTACCCACTTGATGATGCTTTAACCTTAATATTGACTGTCCATGAAACTAACCAGAAGCTCATTCACCATGCCTCGGTCCGGCATCTTCCCAGCTGCTCCATATATTGGAGCCAAGCCACCAGTGATCGGTCCGGGGTTTGCTTTCACAGTTTCTACAGCTTCACGCAGATCCTGGAGGAAGTCATCGACTACAGGGACGTGTTGAAGAGTTATACATATATGAATGCTGTTGGGTCTCTGTAGTGCATTCAGATGCCAACCTTTGGAAGACATGATGTCGTTAACTTCAAAGATATCCAAAACTTTAGAACCAA…
>AT1G28050_1
GAAAATCAACAGTTTTTGATGCCGCAGCAAGTGCCTGTCCGACAAATTGTCCTCCGAAAACCTTTCCAAATTTGGGAGCATCAGGTAGTGTAATCCCCCTGAAGATATTCAATTCTAAAGGGTCCAGTTGCAATATGCGTTCCACTAAAGAGCATTTGTCAACAGCCGTATCCGATTGCCAGATTGAATTTGTCTCAAGCAAAGGACAATGATCACGCGGCAACACCAAACATGTAAGCTGGGACATAGCAACAATGTCTGCTGAATGAACATTCCCAGAAATACCAAGGCCGAAGTAATCATATTGTTTCAAGAGAAATTCGGAACGGTTATCTTCTTCGGCTGGTCCGGAAACCTGAGCCTCTCCTTCCAAAATAAAATAACATCCATCCCAAGTTT…
>AT1G28120_1
GTGAAGTGACGATGCAGAATCAAAATGACATGGTGAAGGATGAAGCGGAAGTAGCTGCATCGATTTCGGCAATTAAGGGTGAAAAATGGGGAAATTGTTCAGTGGAAGATGCTATAGAGCAACCATCTTTTCAAGAAGAAGAAGCTGCTAAAGTTCCTTATGTTGGTGATAAGGAACCTCTCTCTAGTTTAGCTGCAGAGTACCAATCAGGGAGTCCCATTTTGCTGGAGAAAATAAAGGTACTGGACAATCAATATATCGCAATCCGGCGAACAAGAGGCGATGGAAATTGCTTCTTCCGAAGTTTTATGTTCTCTTACCTTGAGCATATATTGGAATCACAAGATCGTGCTGAAGTCAATCGTATCAAGGTCAATGTTGAGAAATGTAGAAAGACTC…
>AT1G28140_1
GTTGTAGTAACTCATATTCTCTACCTCAATTTCTACAACCTCGATGAAGGGCTTCACTGGAAAGTTATATGCGGGATTGGAGGAGTAGAGCTAGTTGTGTGGGGATTATGGGTTGCTTTAACGTCGCATCCATCGAAGTGGAAGCTAAGAGCTTTCTTCATCGCGAGCATACTCACAATGTGTCTTAGAATGTTCGATTTCCCTCCGTACAAAGGCTACGTCGATGCTCACGCTCTTTGGCGTGCCGCGGGAATCCCTCTCTCTTACCTTTGGTGGAGTTTCATCCGAGACGATGCCGTTTTCATAACTACCGTTCATCTCAAGAAATCAAAGTGATGAAAAATGATTCAAGTCTCTTTTATCTTTATTTTTCCGGTGAGTTTCTCCGGTGTTCAGAAG…
>AT1G28150_1
CGGCTAATTCATGTTTTAGATACGGACAACGTCGGATAACCCAAATCCTAATCGCACATATCCCGCAAATCCACAATTTTGAGAAATCGCTGTGGGTTTGGTTCAGTCTTGAGATAGAGATAATTTCTGAGCCGAGGAAGAAGAAGCGATGGGTTTTGTCTTAACCTGTACTTGTCCCCCTTCCTCGCTCCTCGTCGTCTCTCAGCTCCACCATCACCAGTTCTCCGCCGGAGTAAAAAGCTGTGAACTTTCGTGTCGTCCTCAGTTATCTCCGACCCGTAGAACCCTAATTTCGAAATCACGTTGTTTCAATCTCCCTCAAGAACCCATTCTCTCCGAGGCTCTCAAGGAGCCAATTGCATTTGTGGGTGGGATGTTTGCTGGACTTCTAAGACTTGA…
>AT1G28150_2
TAAAGACGCATAACGGAAGATATCAAGATGAAGCGTTGTTGTTGGATTCCTGTTTCTTTTTACATAAAGAACACAAGGTTACATTACACAAGATTCTCGCAGATGGTCAAGGCGGTCACTCATTCAATCTCAATCTGTTGAGGAGCTTCTTCGTCATTCGAGACCATCCCATCTGCATCAACTCCCTCTTCCATAATACCGGAAGCTTCAACTGTTCGCGTCACCCAATCCTTGAGCGGCTCTTCGTTTAGATCAAGTCTTAGAAGTCCAGCAAACATCCCACCCACAAATGCAATTGGCTCCTTGAGAGCCTCGGAGAGAATGGGTTCTTGAGGGAGATTGAAACAACGTGATTTCGAAATTAGGGTTCTACGGGTCGGAGATAACTGAGGACGACAC…
>AT1G28170_1
AAAAAAAGGATAAGAAAATGGATGAGGAGAATACCAGAGAACCTCCAGGAGACGACGAAGAAATCATAAGTTTGATCTCTTCACTTCCTTCGGAGATAAATTTCCATAGCCGGGAGTTGTTCAAGTACCAAGGATGGTGGTACGACAGCAAAACTCTGCAAGCAATCCTCAATTTCAACCGAGGTTTCGAGCCACAAGACACCGATATAATCATTGCCTCGTTCCCCAAATCTGGCAGTACTTGGCTCAAAGCACTCGGAATAGCTCTCCTCAAGAGATCCAAACACTCTTCTGATGATCATCCTCTTCTACTTAATAGTCCTCATAGCCTAGTACCGTTCTTCGAGCTCAATCTGTACGCCGAAAGCTCGAAACCAGATATGACCATTTCTCATCATC…
>AT1G28200_1
GAAAGAAGAAGAATCGCGAAGAAAATCAAAATCAAAATCAAAATCAAATCAGATCATGAGTGGGCAAGAGAATCATGATGCTGGCCGGATCTCTTCTACACCCGCCGCCGGGTCGGAGCCTTCCAAGGCTTCTTCTCACTCCTCTGACTACGCTACTTACCCTCAGCTCGACCCTACCGACGTCACTCCTCCTCCTTCTCAGCCCATTCCCGCCGCTACCACCATGCCGCCGGAGTCCAATCCTTACGTTTCTCCTTCCCCTGTTCCCAGGAATACGATGGACTCGGTGAAGGATACGCTAGGGAAATGGGGGAAGATGGCTGCCGACGCTACCAAGAAGGCCGAGGATCTCGCCGGAAACGTTTGGCAGCACTTGAAAACAGGTCCAAGTGTAGCTGA…
>AT1G28230_1
TTCCGCGGATATAACAAGCGTCAAAGTCTTAGTCACACATAGTAGAAAAAAAAAAGCAAAATAATGAAATATAACCGTAATGATCTGTTATAGAATGGCAAAAGACCTTAAGCAACAGAATTAGTGACCGGAAGAGGAGGCAGTTCTGTCTCCGGTGGCTGAGGTTTATCGACAACTTTCTTGCCGGATTTAAACTCGCCGTAGAAGTAAGAGACGAATCCCCAGAGAGAGAGAAGGAGAGAGACACCTTTCTCAGCCTGAAACTTCTCCCGGAAACAAACGACGGCCAAAACCTCCGTCACCGGAAGTAGAACACTGATGAGAACACCAGAAGTTACAGATGATGCACAGAACACAATCCCTATGGCTCCTAAAAAGAATCCTTGCCAGATTATTCCT…
>AT1G28250_1
GCAATTTGCTCCTCGAAAAAACCAGATTCGTCGCTGAACTCTGTCAAGAAGAAAGATGGAGAAGAAGGAGGAGAAGAAGAAATCTCAGATTTCGTCAACAGAAGCTGTTCTTCTGGGAGCTCTAGCTCCAGGCGTCAATGGTCCAACATGGAACACTCTGAGATTCGCGTTTCTTCTGCTGGGTCTTTGTCTCGCTTTCATGCTCTCCGTAGCTTTCACCAGTGGCCAATCAATGTTGCTTGTCCATGTTGGCTTTCTCATTATTATCGCCTCTACTCTCTTTATCCTTCTCAATTGGTTTCTTGCTCAGACAGGCTTAGTACCAGTGGAGACAAATGCAGGAGCTGAATTTGGCACCTAATGATAAAATCAAATGATCGTGCACACGCCGATAGAGGC…
>AT1G28280_1
CTCTCTAAGACCAATCTCTTCATCATTTGTTTACTGAGACTCGAGGTGAAATCACCGGAAAAAGAGGAAGAAGTCGTGGCTCTGGATCCATCGGAGTAGTCGCCGGAGATGGATGCAAATAAAAGCCTTTCTCTTTCATCGCTTTCTCTTCCGCCGCAAGCTCGTTAGGGCTCTGATTTGATGACCCGGATCGATCAAACGGGTCGGGTATAAGAGGCGTCACCGGGCTAAGAACGAGAGATGGGAAATTGAGGATGCTCGGAGAGAGGATCTCGGGTTTCCGGGGCGAGAAAGCTGAATTAACCGGGTTAAAAACCGGGTTTAAAGGATTGATTTTGAGATTCTTCATTGAATTACGACGCTCGTAGAGACGAAACCCTGATGATGAAGAAGAAGACT…
>AT1G28290_1
CGTCTTGAAGCTGCTATTTTTATTCAAACGAAACTTTAACAACGTCACTGGAAGACATATCATAAAAGCCCATTTAACTTAAAAACTACCTAACATTAATTAAAACTCTCTCACTCACTCTCACTCTCACTCTCACTCTTTGGTACACGAGATAATCATCATAAACATGACTTAATCAAGAAACTAACAGAGCATCATCTTTATTTGGGGCAATACGGGTCGAACGCAAACGGACCAACGTTAAAGAGACCGTAAGTGAGCTTGTTGATGACCACCGCAGATTTTCCTGGAGTTCTCACAGGCTTGAGTTCGGCGCCGACATCTCCACCGAAGAGCTTGGAGACTTTGCTGCATTTGGCGTCCTTTGATTTCACCAAAAACACACGGCATCCTCTGAAA…
>AT1G28290_2
AACAAAAAATGGGGTTTATAGGCAAGAGTTTATTAGCGAGTCTCGTCGCACTTTGGTGCTTCACTTCCTCTGCCTTCACTGAAGAAGTGAACCATGTGACTCAAACCCCTTCTCTAGCTCCTGCTCCGGCTCCTTACCACCACGGTCACCACCACCCACACCCTCCTCATCACCACCACCCTCACCCTCACCCCCACCCACCCGCCAAATCACCGGTTAAACCCCCGGTTTACCCTCCGACCAAAGCCCCAGTCAAGCCCCCAACCAAACCCCCGGTTAAGCCACCAGTTTCCCCGCCAGCCAAAGCTCCGGTTAAGCCCCCGGTTTACCCTCCAACCAAAGCTCCGGTTAAGCCCCCAACTAAACCCGCAATTAAGCCACCAGTTTCCCCACCAGCCA…
>AT1G28330_1
CTGAAGAGCAACCAAAGAAAGAAAGTGAAAAAGGAAAAAAAGATGGTTCTGCTAGAGAAGCTTTGGGATGATGCGGTGGCTGGACCTCAGCCTGACCGTGGGCTTGGCCGCCTCCGTAAGATCACCACCCAACCCATTAATATCAGAGATATAGGAGAAGGGAGCAGTAACGTGATGCATAGGTCGATAACGATGCCGGCGGCAGTTAGTCCCGGAACTCCGACGACTCCAACCACTCCGACAACGCCACGTAAGGATAACGTGTGGAGGAGCGTCTTTAATCCGGGAAGCAACCTCGTCACTAGAGCCATCGGCTCCAACATCTTCGATAAACCCACCCATCCAAATTCTCCCTCCGTCTACGACTGGTTGTACAGCGGCGAGTCAAGGAGTCAGCAC…
>AT1G28330_2
GGCGAATGGTACTTTGTAAACTGAGGCAATGGTAACAAAAATATGCTTATTTATTTAACATTAAAGCAAACGCATCACCACCTTCAAAATCCAACGAGATATTGAAAGATCCAACCGCCACTTGCAACTACACAACTCGAAAATACAAAAAATAACTTGCAAAAAACAGCCCAAAACAGAAGCTAACACGCATTGCGTAGGTGGAAGACAGTTTATGTACAAAAGAAAACATCCCCGTCACTTTATCCACTCTGATAAAGTACACAAAAACAATCAAAACTAAGGTAAAAAAAAGTAAGTATACAGACACGTGGCGGAAGATCTGGTCACCGTATTTACCACCCGCATGTCACTCCATCCGGACCAACCCTAACGGTGTCTACTCCTTGACTCACCGCT…
>AT1G28380_1
GTAAATAGTAAATTCAACATATATACAACGAAACATTTTACATCAACAACATTAATTTTTTTCACAAACTGAAACCTGCAAAAATCCAACAGACACACTACTTGTGTTTCCACTTAGAACTGAATGAATCTCTCACACCAGCGAATCTTCCGACATAACAGTAAGCAGAGAGTATTTAGCTTTGATTGAGATTTTGCCTGCCTCAACACAAAGCTTAGCCCCAGTCACAACCCAATATCCAGGTGGTTCCTCTGGACCCCTCACCACCTCCTTCATGTCCACAAGACTCAGCAGCTTCGGTTTCACAGGCGGCGATGGCCCTCTAGGATACACCGCAGAGTTTATATCAATCTTAGACTGTGGCTTCGTTGTTGCCGGGTTTGGACTTAAACCCGTGCT…
>AT1G28395_1
AAAAAAGAGCCTCATCGAAAGATCCTAAACGTTCAATGTCCGCCGCCAGGTCCGTCCTCCGCTCCGCCGCAAGCCGAGCATCCGCCGCCGCATTTAGGTTCTCCACTGGACCCAAGCCTACGCCGGCATCGCCGCGGTCCGCGTTTCGGATGCCTAAACAGAGCCCTCTTTCAAACCGCATTTTCAGATCTCCGGTAGAACTGAGCTGTTGCGTGGAGACGATGCTCCCGTACCACACAGCCACTGCTTCCGCTTTGCTCAATTCGATGCTCTCAGTTTCACGCCGTGGTTGGATCGTTGAAGGGCTAGACGAGACTAGATGAAGATCCATCAACAAAGAGTGATATTGCAATGATGATGTATGATGAATTACTTGGGAGAGGTCAGCGATGCATGCAG…
>AT1G28480_1
CAGAACCTTCCCTTTCCTAATTGGTATCTTTAAGACATCTTTGAAAATGCAAGGAACGATTTCTTGTATAAGACATTATAATATGATCCCCGCCGCGGAAACTCTGCGGCCGCTACCGCTCAAAACGCAGGAAAAGGACGAGAGCGTTCGGACGGTGGTGGAGGAGAACGCGTTGATTGTGATTGGACGGAGAGGTTGCTGTATGTGCCACGTGGTGAAGAGGCTGCTTCTTGGACTTGGAGTGAATCCGGCGGTTCTTGAGATCGATGAGGAGAGGGAAGAGGAAGTTATGAGTGAGCTAGAGAGGATGGGCGTCGAAGGCGGGGGAGAACCGGTGAAATTACCGGCTGTTTATATAGGAGGGAGGTTGTTTGGAGGGTTAGATAGGGTTATGGCCAC…
>AT1G28490_1
GTTTCACCACAAACATAACAAAGTAACATTAAAATCCCATCTATAAGATTCCGCAGCTCGGTTTTCTAGGTCAAGAAGACAAGAACGAATAGAATGATGAACAAGACGAGCAAGAAACATATCATCATCATTTGACCTTTTGCTCCAGCTTTCTTCATTACCATTCCCACTTTTTTCTGAACAAACTCAAGCCGGTTCTTTGTACTGTCCATCTCCGTATCCAATTCATCTATTATTCTCTCCTGTGCAACGAGTTCATCGTGTATAGTTAGCCCCACTCCTCCAATTCTCTGTACACTTTTACTGAGCTCATCCAATTCTTCGTCTTGTTGCTTTATCAACAGCATTTGCCTATCTGATTCTGACTGTACAAAACCATCATCGTCTCTCCCTCCATAC…
>AT1G28520_1
GGTGAACTCATATTCTCATTGAATAAAAGGTCCTGATTGTATAAGAACAATAACGATAACCAAACCGTATTCCCCATCGGTTACATAATTTGTCATCTGCATTATATCGCAGAAGAGAGTCAAAATGCATCAAAATATATAAACCGGAATGTTCGTAAATATGCCTTCACCTCCACAGACTGAATATTAAAAAGCAGTCTCCTTCTCACATTTACTTTTTCTGCTTTTGGTTAGAACAAAGCTCTCAAACTCCAGGACAGTCTTCTGCATCCCCTTCTTGTTATATATACATAATCTCCATCGATAGAGAGAACTATAATATAAAGAAACAAATTATACAAGTCATGAAAATCCATTACTTTGCCCTACGAGATGTAGATAGCTTCTTCTGCTGCTGCC…
>AT1G28540_1
ACGTGTGCTCTTCCGATCTTGCAAAGAAAGAATCTAAACGACGACAATGGCGGAGAAGAGCCAAATCCCTGAAAACAACACTACTTCATCGTCGGCGGAGAAACCGACGCCGGAGATCGGATCGATTTCTGGTAAAAGGATGTCGTATTATAACCCGCCGGAGTCGGTGAATCCAGATCAGGCGACGCTAAGGGAGCAGTGGAAATTCGCAATCAGGCAGTACAGCAAATGGTATTCGCACGCTTGGGGAACTGCGATTCTCGCCGGAGGAGTGTTTTTCGGACTCGGTTGGATCATCAAAGGCTCTAATCCTCTTCCTTCTCTTCAATCGAGTTCTAAGCAACCTCCTTCCGGACGCGATGAAGAAAAATGATTCCGAATCTGTGTTTTCTGGTGGTA…
>AT1G28815_1
CAACTTTAGAGACTGATAATTAAACTTATATTTGTTTTAGCCTTTGTAATAGTATAAGATATACACAAGGTAAATAAATGCTAATTACTAGCTAATAAGCCCATTCCTTGGGAAGAAAGACTTGTTTAACATGAGAGGAGATGATGGGGCATGGCTTCTTCTGGGGTCTCTTCTCTTGTGAGCTACTCACCGGTCTCTCAGGAAGAAACACTCCGGTGCCACGTGGCTTAATTCGCGCTGCACCTGCATCGTCATTTGGCCTCTCCATGGAACCGTAGTGGTTCATCGCGTACCACATTCTTGGCTTCCGATCATAAATCAAAACCTGTGGAAGTGGACCGATGCGATCAAGAAAGAGTTCATTGAAGAGGTTTGAAGGTAAGAGAAGCAATCCTTCAT…
>AT1G29040_1
ATTCATTTAAGAGTCAAGAGTGTGTAACGTTTTCTCATAACCCATGTTTTTAACTGAAATTGAGATATTGATGCAAGCCTAAGCCAAATTGGTTCTGACATCAAAATATACAACTAAAAATGACTGCAATGTTCTCGTTTTTCTCGTATCAACGAGGATGAACTCAACTCGGGGTCAAACACACAAGAAAGAAGAGACTAGTAGCCAACGTAGACTGCGGCATTCACTATGTAGCAATCTTCGTTTTTATCACCCATTTCTTCAACTAGAACGCCGCTCGAGCAAATCAGTCCTCCATCCACCACTTCCACATTAACAATCTTCCCATATGGGAAGATGGACTTAACCTTCTCGAGATCAAGTTGCTGATGAAGAGAACGAGGCACTCCAAGCTTAATC…
>AT1G29050_1
CGCTCTTCCGATCTATTGAGAATGTCTCCTTTGTTATTAATCTGTTTCTATTGCATCACGCAACACTTTTAAGATTATACAATCCATCTTCTCTATGCATGTAGTCTCTCTTCACTTAACCCCTCTCAAGTAATACTGTCAGATTGATACTTTGCACCTCCAAGAATGTAATTTACAGGATAAAGGTGTGTTTCTTTGCGCTTTCTTTATAGAGATTCTTAACACTTCACATCGAAAGTGCTGCGTAGAGAAGTTGGTTCCAAGTATCAGGCAACCCGGGGAGGCACCAATGGCTGCAATCTCTTCCTCCATCTCCACCATAAGTAGAAGGATGAGCATCTTTTCTCAACTGAGACAAAGTGGTGATATCAAGCAAGGACACAGGCTTTTTCATCGAAC…
>AT1G29070_1
AAGAAGTGGGAACTTCAATGGCTTCCTTATCCACTTCCGTTGTAGCTTCGGCTTCGTCGCGTTTATGGAATCCTGCTTCCAAGGGCAAAATTAGCGTTCCTTCCGCTTCGCTTTCTCTGCGTAATGGTTCGAGACGTAGTCAGTGTTCTCTCAGCTCTTCCGCTTCTTCGCAGCTTCTCCACTGCTTGTTTCTCTCTTCACCTCTTTCCCTAGCGTCACCATTTTCTGGTTTGTCCATTGCGTTTGATCTCAGCAGTCAAACTAGTGGACTGAATGGCCAGACACGCAGAGGCCTTGTGGTGAGAGCTGGAAAAGCTGCTCTCTGTCAAACAAAGAGAAGCAGATCACGAAAATCTCTGGCTAGGACTCATGGTTTCCGTAGGAGGATGAGGACCACTA…
>AT1G29070_2
AAAACGCAAAAGCTCATTGGATCATGTTTCTCATTGTATCATAGGCGGAAAAACAAGAAAAGCATATCAAACAAGATTACAGATAGAGTGAGGAGAGAAAAAACCCTTCAAGCCCGTTTGCCACTGCTAGGGTTTGACTTAGGGCAGAGATTCCATCGTCCCTTGGCACGTCGGCGCTTTATGGTTGCTCTACCACTAGTGGTCCTCATCCTCCTACGGAAACCATGAGTCCTAGCCAGAGATTTTCTTGATCTGCTTCTCTTTGTTTGACAAAGAGCAGCTTTTCCAGCTCTCACCACAAGGCCTCTGCGTTTCTGGCCATTCAGTCCACTAGTTTGACTGCTGAGATCAAACGCAATGGACAAACCTGAAAATGGAGACGATAGGGCCAGAGGTGAC…
>AT1G29250_1
CGAAGAAATAAGATCGTTGAACAGAAAAACATAAAACATTTCAGTTCTGCTCTTGAGCTTCCGCAGCTTCCTTCTCTTCATTGGCTGCAGCCATTAATTCATCAAACTTCTCAGACTTGGCAAGCGTGATCTCAATCTTGGCTTTCTGCACAGGACGTCCCCTTGAATCATCCTTGATATCCACAGTCGAAGTCATGATTTTCTTTTCAACAGCAAAACCATTGTTCTTCAATATCTCAGCAACCGTAACAACAGTAGCAATGGCCATTCCTAGTGCAGACAATTCGACATCAGTGTACTGCTGCATGTACCTCTTGGCGAGATTGACGTAGAAGAACAATGGTTTCTTAGTGTTGGAAACCTGAATCCGATTCTTCTTCTGGGTATCAACGGACAAGT…
>AT1G29395_1
CACAAAGATCACTCCCGTCCACCACCGTGCTACTAACAATACATACATGGCGAGTCTCTGTCTCTCATCGTCCCGGATCGTTTCTCTCCACCACCAGAAACCCTTTCTCTCTTTAAAACTCCGGTCTCGTCCATCAAATATCCTCGGTATAGGTCACGCTACGGGTGCTGTTTCCTTCAATCCGTTAAGGTTATTGGCTGATCGTCATCGAACCGCTAAGGTGTTGATGAGGGTTGAGAAGCGGCGAAAGAGAGGATCGAGTTTGGTGTGTTATGCTGCTCCAATTTCTGTCCATAATCTACAATGGGTCTCAGCAATATCTTGCATTGCATTGATTCTTGCAAAGGGTACTGGTATCCATAAGTCCATTCTTGTTCCACTATTTGCACTACACGCACC…
>AT1G29418_1
CGTCATTACAAATGAAGCAACTACAGAAACTGTATGGTTCTTTATGGATTGTGAATCAATTCTTCATGGTAACAAAATCTTCCAAATAGTCACTTCTACTCCAAGAGAACCAAATCAATAACCCTGCACAAGAACAAGACAAGGATGATACGAAAAAAACAAAAGAATGAATTAGATTAAAAACCAAGACAAAACCAGAGATTGATGTTATTAGATGTAAACAGGTATAAAAGTAACAGGTAGCTTATGTAAAAAGAAGCTAACAGTGTCGCAAAGCCTGTTTTGTTCAGTTTCTGCCTAAGAAAAACGAAATGTCCAAATACATTTATCAACTTTGGACATCAGATACCGTAGGCAATTCAAGATTTGAAAGAGAAAACTGCAATCTCAGCCGAAAGA…
>AT1G29510_1
CGAACTTACAAATCTTTTCTATTTCTTTGACCATATCGCTTTCGATCTAAATCTTTTCCCAGAAAATGATGATGACCACAAGGAAGCTAATCAAGATGGCCAAGAAATGGCAACAAAGAGCAGCCTTCAACAGGAAAAGAATCTCACTTCAGAGGTCAAGTGCTACTACTAGTAGCTCAACTGCTGTAGAGAAGGGTTGTTTTGTGGTTTACACGGCGGATAAAATCCGCTTTGCTTTTCCAATAAGTTACCTAAGCAACTCTATTGTCCAAGAGCTCTTGAAAATATCTGAAGAAGAGTTCGGTCTCCCGAGGGAAGGACCAATCACATTGCCATTTGATTCGGTTTTCTTGGAGTATCTCATCAAACTGATCAAAAGACGAATGGATGGAGATACAG…
>AT1G29660_1
CACGATTACAAAACACAAAAAAAAAAAAGCATTGTGGAAGTAACTCAGAGAATGCAATTCCCTTTTTTTATAAAGTAGAACAATTTGGATACACACAACTTCAGAATTATTTCAAAGAATTCAAATTAGAACCGGAAAAGCATACAATTGTTGAAGAACTCTCCTATTCTCTGTCCTTTCAAAGCTGTGCCAGTTGCGAGATATCAATTGGATAAACGTCGGAAGACGATTGTGCATTGTAAGATCTTTGTGCAATGACCGTGTTTGCGGCATCCGACGGATGAAACGCATCCCAAAACACGTACTCATTTCGATTCGGGCACGGGGGTTGTCCCGGTAAACATGTTAGCTGACCTCCGTTCCTTCCAACTCCGCAACATGCAGCATTCGTAACCGTAA…
>AT1G29700_1
GAAAAATAAAACGACAGTGCCTAATATATTTACATGTGTGTATCCTCATGTACCGTCGTTACTTTCTAAATGTCTGAAGATGGAGCCAAGATCTCTAGCGGCACGCCTGCTATAGGCTCCAACACTTGAGCTTTTGGGAGCTCTTTTAACAATAATTCCTTAAATGATTCCATCGTTCCTTCTTTCTTTACTATGCTTGCTAAAATTCCCCTTGCATCAAGATCGCCATTTTGCATCGGCACAACAAACTTGGCTTTCAAGAGTTTGGCGAGCTGGACAGCGTCTTCTTGACCAGAAACAAGAGTAAATCGTGGGAGAAGTTGTTTGATGACTGGTGTGATTACAATGTCGGCTCTTTCATTCTTCAGAAGATCCATGTTGCATACACAATGCGGTTCG…
>AT1G29720_1
GTTTGACAAACATTCATAGAGATATGCATGTTTTTGGATCTATGTAAACGAAGCTAATAGTAAGGTTTCAAACAACTTTAAAGATAAAACTATTAGACAACTTCACAAACCTTTCTTCTCTCATAAAAGACAAGGCAATGTGTTCAGCTTTTGATATTACAGTGACGAGGAAGAAAACTCTACTGTGGAGTTTAGGACCATGGATTCTGGGTATAATCGGTAGAGATCATAACCAGAAGAAGAGGATTTCATTGTTGTTGTTGTTTGATCGGTCATATCAGACGTGCTTGAGCTACCATGTGTATCAATGTCCCTCCGCTTTGAGATGCTCCAGTTGTGTCCATATAAATCAGGATCAGACATAACCTGTGTTATTTCGATCTCTCCCTCAAGCATTTG…
>AT1G29724_1
GAATGAGGGTTGTCCCTTTCCCCGCCCAATACAACCGAATCTCTAAAATATGATCGGTCACATTCACATTCACATTTTTCACAACAGGCTTCTGAGTCCCATTAGCCTCCCGTTTGATGTTAAAATCTTTCAAAATCAATACTCCCTGAACATAGACATCAAATATGCGCCTACCGACACGACTGTATTGTTCTTTGTCAAAAAACTGAATCTCCATAAAATGGAGTTCCACATTGTAGGTTCCATTCTCCAAGCAAAACGCATAATAAGCAAGAGAAAGACCAGATCGACGTGCAGTCTTATAGAGGTCAGAAGAATTTTCAGATAATTTTAAATTGGTTGAAATGATGTACGAATCATCATCACTATCATCATCGGTAAAGTGACCTGTGTTACTGA…
>AT1G29790_1
AACATCGTTGCTTGTGTGCTTACAGCTGGAAAAAGCTTTCATTTCTGACATCGTCGAAGAATCTTATCTCCCAAATCTTCAACAACAGTAAGCTGTTTGCTACAAACATACACGTTCTGAAACTCGAGGAAAGTGCCCTCAGAAAGGATTTATCATTTTGCAACAGGTTTTTGAAGCAGAGCCGTCAAGAAGACTTCACCATGTTTGACTCCACTAGAATCCATTTTGTTCGCCACCGCCCACTTCACCTTCTTGTAACCCAATTTTCCGATCATCGGCGCATAGACATTTTCAAGATCGACTTTTTTGCTAAAGAACCGATCCAACCAAAGATACCCACCGCCACGAAGAATCCGATCCAAATCAAAGAAGAAAAACTCCATAACAGTCACCGGAATC…
>AT1G29810_1
CACCAATGAGTCGGCTCTTGCTACCTAAACTTTTCTCTATCTCTAGAACTCAGGTTCCAGCTGAATCATTGTTCCATAATCTGTACGGATGTCACAAACGCTTTGTTCATTGGACGAGTAAGATGTCACAAGATAGTGTAAGATCATCCACAACTGGTGGTTCTGCTTCTGGAGCTAGAACATTTTGTTCACTAGAAGATCTATCAACCAAAAAGTGTGTGCCATGCAATTTGAAGGATCTGCGCGCCATGACCAAACAAAGTGCCCAAGACCTACTCAAAAAGGTTGCTGGATGGGATTTGGCTAATGAAAATGATACATTAAAGCTGCATCGGTCGTGGATAGTGAAGAGTTTTACAAAGGGACTAGATTTCTTTAAACGTGTAGCTGATATCGCTG…
>AT1G29940_1
GTTAAATCTTCATCCGTTACTCCTTCTCTGTCGCTTAACTGAAGAGTCATCTTAATATTCATTGAAGCCAACTCTGCAGCTAAGTACCTGAACACATATGGCATTGAAACTGTTTCCATGCCTTTACTTGTCCCACAAGAATAGCAAGTTACCTTCTTTGGAGTTCTACCAGGAGGTAACTTTCCAATATCTTGAATTAGCTTCTTCTGTTGAACGTTCACAACCGACGAAGTGAGCAAGCTTCCACATAGTGAACACACATCTGCAATGTGGTGATCTGAAGAAGTGTGAAGCCTGTCGTGTAATAGATAGGAAGCTCCATGAGCAAGCAGCGAGTCTCGTTCCATTTCACCAAACCGAATCCCTCCACCTCGTTTCCTTCCCTTGATTGGCTGATGA…
>AT1G29951_1
CCCAAAACCCCAATTTCCGAAAACTCCAGACGCCAGACTACGTTACAGGCTTAAGCAACTGTCTGAAATATTCAGCCTGACAAACTTGAACTGATTGGTAATTAGCAATGAAACATGTAGTCATCATAAAAGTTCCTATTTCCTTCAATGATCGGTTTCCCTTCTTGTTTCCAACAATGCACATTCTCACACTAAAATAGGCACAACAACAAAGAGCTATTCCGAATTCCGGAAACAACACCTGAAAGGATCAAAATTTACAGAATCACGAGGAAAAAGAC
>AT1G29951_2
CATCAGAAAACCCGTGCAAAGGTAAAAGTGAAACACAAAGAGAAAAAAAAAGTTGTACACCTCAAACTGCAAGCTGCTTAAATTTTCTACTATCGATTCGCCTTTGTAAGCTTCCAGCTGCCCAGTTACTACTACACTAAGTTGACAGTCAAACCAAATGCTATATCAAGTTATGGCCATCATACTAAAGATATCACGAATTTCCACCAGAGCCCTTACCCCAAACCAGAAGCTCCCCCACAGACAGCTCTTCAGAAAACCAGACTCTTAATACCTCACAATAATTCTTTCGAAATCAAAAGTAGATAGCCGCCCAAACCCCAATTTCCGAAAACTCCAGATGCCAGACTACGTTACAGGCTTAAGCAACTGTCTGAAATATTCAGCCTGGCAAACTTG…
>AT1G29952_1
CTATTTCCTTCAATGATCGGTTTCCCTTCTTGTTTCCAACAATGCACATTCTCACACTAACCAGTAAAATAAGCACAACAACAAAGAGCTATTCCGAATTCCGGAAACAACACCTGAAAGGATCAAATTTACAGAATAACGAGGAAAAAGACAACCAGACGAGTGCAAGTCCTGTTGAAAAACATGAAGAAGGCTGTCCAGGGCATCTTTGGTTCTTCACTATTAACTTCAGTTTTTAAGTTTATCTAATACCGTTCCTCTTCTCACAACGTAGAAGAAAGCAAAACCCTTTGGATCAAATGAATCGATGCTGCGTAAAAACTTAAGCTTTGAAGACTCTGATCAAATTCGGGAAGAGTTGTTTTTGTGCAAGAGGGGAAGAAGATCTAGAGAGAATGA…
>AT1G29952_2
AAGCCACGCTCTCTGTCACTTACTCCCTATTTCTCTCCTTTTGCCAAGCTCTCTCTCTAGATCTTCCCCTGCACAAACACAACTCTTCCGAATTTGATCAGAGGCTTTAAGCTTAAGTTTACGCAGGAGCGATTCATTTGATTCAAAGGGTTTTGATTTGTACGTTTGTGAGAAGAGGAACGGTATTAAATACACTCAAACTGAAGTTAATAGTGGAAGAATCAAAGATGCCCTGGACATCTTTCTTCATGTTTTTCAACAGGACTTGCACTCGTCTGGTTGTCTTTTTCCTCGTGATTCTGTAAATTTTGATCCTTTCAGGCG
>AT1G29960_1
CAGCAATTGATCTGAATTGGGTCATACCAGCAATTGATCTGAATTGAGACTACCCTGGTTCTCGAATCTCGATTCGTTCGATTTAGTTGAAGAAATCGGGAAAATGGCGTCTCCGTCGTCGTCCTTCTGGAACATAGCTTCTCGACAAGCCATGAAAAATGGTTTATTTCTCGCGAAAATCTACTGCTTCCTTCATGTAACCACCAACAATCTCGGATTCATGGCTTATGCTTATGGTCCGAGCATGATTCCGACGCTTCATCCTTCAGGGAATGTCTTATTAGCAGAACGAATCTCGAAGCGGTATCAGAAACCGAGTCGTGGAGATATAGTTGTGATACGATCTCCAGAAAACCCTAATAAGACTCCGATGAAGAGAGTTATTGGTATTGAAGGAGA…
>AT1G29970_1
CTTCGCCAAGTTTCCTTCTCTTCGTCTCTGCATTGCCGATAGATCCACCGTTAGCCATCGGTAAACACAGCGGAGGAGCTATATAATTCTCTGGTCTCTGCGTCACACCGGTGTGAGCGAAATTTAGGTTAATCGGATCTCAATCATGGACGAGGAAGCAGCAAAACCTAGAGACTCCACCGTGAATCAGCAACATCAATACTATTACGGAACGTTTCAAGGCGTTGCAAATTATCCTTCTCCGGCTCCGCAACCGCAATTTCTACCGCCGTTGCAGCAACCGCAGCATCCGATTGCTACGTTTCCTGGACATGCTTATCAGAATCTCCAAGGTCCTCCTGGTGGTGGTTTTGTGAATTATGCTCAAGGATTCCCAGTTGTTCCTGATTATACAGGGGT…
>AT1G29970_2
TTCGTCTTTTCATCGCCGATAGATCCGCTGTTAACCATCGGTAAACGCGGCGGAGGAGCTAGATAGTTCTCAGGATTCTGCGTCACGCCGGTGTGTGAGCGAATTTTTCGGTTAATCGGATCTCAACTATGGACGAGGAAGCAGCAAAACCTAGAGACTCCACCGTAAATCAGCAGCATCAATACTATTACGGAACTTTTCAAGGCGTTGCAAATTATCATCCTCCAGCTCCGCCACCGCAATTGCAGCATCCGATTGCTACGTTTCCTGGGCATGCGTATCAGAATGTCCAAGGTCCTGCTGGTGGTTTTGTGAATTATGCTCAAGGATTCCCAGTTATTCCTGATTATACAGTGGTTGAGGTGAGACCGATGAGAGAGCATGACCTTCCTTGTTGTG…
>AT1G29980_1
CGAATTTCTAGTATAGCTTAACCCAATGGATAAACATACAATCCCGGGAGAATTCTTGCTTTGCAATAACATTTTCCTGGTACACTGGTACATAAAAATTCTGAGTTACTAAACCAAACCGATAGCGAGAAGAACAAAAACCGAAAACCAAAATCCAAATCCAGCTCCGATTCTCTTCGACCCGGAGAACCAAACTCTAACGTCATCGATCACAGGTCCACACAAGGAGCTCATATCATCCGTCCTCGTGTTGTAATAAACGCTGTAGAACGCGACTCTAGTTCGATCAGCCTTAGCCGTGAAATTCAAACCGGCCTTCTCGAAACTGGAATTCGCTTGCGCCATGTAATGAAAATTCTGCGCCTGATCTCCTGCGAATGCCATAATAGCCAACGGTTC…
>AT1G30070_1
CTTCGGCTTCCTCAATCTTAAACCAGCTACCTTTTCTTTGTCTGCTGTATATATACCTAATTTGCAATCTTCTCTGTGCAGATTCTACGTTTCGTTTGCTTCGAAAAGACTGCTCTTGATTTTATCCATGGCGGAAGAAGTTGGGCTTGATTTGGACGAACTCAGACAACTCCAGAACATTGCTAAGAGACCTCGTGTTCTCAACCTTATCAATTCCGAGATTTCCAACTTGGAGAAGCTGAGAGATTCTGCAATCGGTACAAGTGCGAAACCAGAGGTCGCTGTGACAGTTCCTGCACCGGCTTCTTCTTCGGTTAAGCCGGTTTCTCCGGCAGTGAACTATGTAACTCTCGGAACATTCAGCTGGGATCAAGACAATGAAAAAGTCAAGATGTACAT…
>AT1G30110_1
CAGACACACACACGTTCTTCGTTGCTGCTTCGTTGGGTTAAAAACTTTTTTTCTTGCTTTTGGAAAGTCAAAGATAACAAAATAAATAAACAAGGAATTGACGAACTCTGATTATGATTCTGGACTCAAATTATTCTTTGGATTTGACAATCGATTAAAGTGTGGAACCGGAAACATCAAAATGGAGAATCTACCCCCTGGTTATCGTCCCAATGTTGGTGTTTGTCTAATTAACTCGGATAATCTGGTATTTGTAGCTTCAAGATTGAATGTTCCTGGAGCATGGCAGATGCCACAGGGAGGCATTGAAGATGGAGAGGATCCAAAGTCAGCAGCCATGAGAGAGTTGCAAGAAGAAACTGGAGTCGTTTCAGCTGAAATCGTCTCTGAGGTCCCAAG…
>AT1G30130_1
CATCACATCAAGGTTTATCAACAAACAAAGATTAGAATTTTCGGAAATGCGAATTATTATTACAACCGAAACAAAGGAAAATGAAAAGTTTATTTTCTATTCATCAACAAGGTTCACTTGTTTGAAAGCCACAATCAAAACAAGTCAACTATAACTTGAGACGAGATTTTCAAATGATTTTTACCAATCCTACCATTCTCTGACGATCTGCTTAGCTAGCCCCTTAAGAGTGTGTGAGTTCATGACCAAGGCCAATTAGCATCTCGCCACGCAAAGCGACATCCTCCAAAACTACTACTACTACTACAACCGTCCGCTTTTAACCCATTAAATTTGATGGTTTTATTGGAATCTGACCCATCTAATCCGCGACAACGAAGTTCATGATCACGTTTCGCT…
>AT1G30210_1
CTTCCCTCAAAATTACACTTCCTCTCCAAGATTGAGGAGAGATGAAAGGAAGCATTTTGTTTCCTATCTCCTATCTTTTCCTTTATCATCGGAGTTTCGGTTTCCTTCTCCGTAATAAAGATACAAACGGCCATCAAAAGTAGCCGGAAGCTGGTGGCTATGGTGATCAAGAGGCAGAGGTGTAGCCATGAAAAAGGAAATGCTTTGACTATCCATTGGAGAAGACGAAGAAATCGATGACCTTTGATTAATATTGTTGTTGAGAAAGAGAGATTGTGAATTGGACTGAAGGGTCCCCCTACTACTGTAACCTCCATTAATGGCAGAAGAAGAGATTCCAAAGTTGTAATCCGGTACAAAGGAGAATTGACTATTGTGACTCATTGGCTCGTGAGGAAG…
>AT1G30250_1
AGGATGATCAAGGGCACTTGCAGCTTCGGTGAAACAGAAAAGAGACTTGTTTCTTGATGTTCTAGAAACAAGAGGTCGCCGGACACACCACAAGAGAATCCATGGCAGGGGCAATGCTTGGATGATCTTCTTCTGGTGCTATCTCTTCCTCGAGGATTATTTCGAGAGTTTTGGCAGAGATGAGGCGGCACCGTCGTATGGCTGAGGCACGGTGCGCAGTCACGGCAGAGAACGGAGTCAGAGGTTGAGGTGCAAGAGCCTGCTGGTCTGGTCGGAAGACGAAAAGGGTATTTTGAGTATCAACCATTTTT
>AT1G30260_1
TGACAATATACTAAATTATTGATTTTGGGCTCATTTCATTAATTTAGAAAAACGACGTCGAAGAAGCCCCTTCCACATATTGATTACAATTCTATTGAATCGGGTCAACCCGACTCGGGCTTCACGATGCAGATCCGGCTTTGATCAACCCATTAGGGAAAGAAAAAAACACTCCGATCATCCGAATCGCCGGAGCTCACCGTGAAATCAAACTCTACACGCACACACACATACTTCTGATTACAACGGAATCGAATACACAAATTATACATATATACATAATAATTACATCTGAAATTGGTTCAGTTCTCGAAAACCGGAAAAGAGCTCCGGTTCTCTGTAACCGGGAAATTTATTAGACTGGAACTGAATGAAGCAGAAGCTGAAGAAACAGAAGAG…
>AT1G30260_2
CATATATATATATATATAAAAACACATATACATAATTTACATCTAAAAATTGGTTCAGTTCTTGAAAACTGGAAAAGAGCTCCGGTTCTCTGTAACCGGAAAATTGTTTAGACCGGAACTGGATGAAGAAGAAGCTGAAGAAACAGAGGAGGAATAAGGAGAAGTAAAGGGTGAGGAGATCTTCAAAGAAAATATGGAATCAGTGCCAACTTCTCTTTCTTCCTCCTTGATCGTGTCGAGTACCTTCGCCGTCCTCCGCCGCATCACCGTGACAAATTGTGGTGGCGCAACCTCCGTTATGAATCTAGCCAATCGTGAGCTCGCCATGATCTTGAAATTTAGGGATTAGATCAGAGTGGTGATGATCGATGATGAGAGAAGATGGACTTGGTTTGAGAT…
>AT1G30270_1
TTTCTTCTCCTTCTTCTTCTTTCTCTTCTCGCTGTTACTCGCATTTTCTTCAGAACCGGCTTCGATTTTCTTGTAGCCCGAATTCTCGAATTGTCAGAATTTTTCTTTTTTCTAATTTTCCGCTCTGAAAGTTCACTCCAGTTTCTTTTATTTTGAAATTCCGTCTTTGATGGGTCGTCTTCTTCGTCCAATTTGAATTTTCTCCGCACACGAGAGTTGAAATTCTGATTTTCGTGCTTTTTCTGGGTCTCCGGTCCTTGGGGTTTTTCTTCTGCTGATCTCAGGATGAGCGTTGCGAAATCCCAAGTATGGCAGCCATGCAAGAAGAAGAGATCTTCCTGAATCTCTAGAGATCTATATATCTATACACATCGAGAATAGAAACTAAAAAGAAGCGAG…
>AT1G30360_1
ACCGGATTCAATTTCTATTAGCCAAATGAAGTTGATGTTTAAAAATAGCTTACAAAGTTACAAGTTACAACAACCAAAGAACACATACAAAGAAGAATCCCAAACAAACCCTAAAATTCACACATAACAATAGAAGCTTCTAAAAAAACCAACAAAACAAATCTACGAGAGAGAATTGGGATTGGATTCAATTTTTAAGCGGCTGTTATTGCAGAAAAGTCTTGATAACGAGACATTGCGCCTTTGAACTCGTGATCTTCTGGTTTGTGAGAACTCAAGCTATGCGGAATGTATGCTTTGAAAATCTCCTCGAGGTCTGGACTCTGCTTCAGCTCACGGCAAGCCACCTCGAGGGCCGTGTGTTCGAACCCTCCGTAGAATTTCTGACGGCACACGTAA…
>AT1G30380_1
GAAATGCGATCCAAACATTATAAAACATAAAGACTTTGAAATTCCATTAAACTCCTTCGGTTCATGAGAATATTGTTATAAAAATCTACAAATTTTACATATTCAAATAAAAGAGATCAATAATTTTAAATAGCACCGATGTTTTTGAGGCCAAGGACAACTCCAACGCCGATGATATGACCAACGGTACCACAAGCCAATGTGTCGGCGAGTGTGAACCCGGCAGGGTCACCCGTTTGTAGACCCGAGTCACGTGCCTCCAGCCTAAGTCCAGCTGTCGCCTTCCTATTGGCTGATGGCGCCAGTCCGAATCTCCCCGCGAACAGCATCAGCGTCGTCGATGTTACCATTATCAGATTTGTTGATGAACCAATGAAGTCACACTTCGCACCCAAAGCT…
>AT1G30380_2
GAAAAATTCCATAAAACAAAAACTCAAATTTTCAAGATCTAAGACACAAATACCGCTTTCTACCATGCTTGAGCCTATGGACTATCAAAGAGAGATGAAATGCGATACAAACATTATAAACATAAAGACTTGTAAAATCCATTAGATCTCCCTCAAGTTTATGAGAATATTGTTATAAAAATCTACAAATTTTACAAATACAAATATAAGAGCTTTGATAAGTTTATATAGCACCGATGTTTTTGAGGCCAAGGACAACTCCGACGCCGATGATATGACCAACGGTGCCACAAGCCAGCGTGTCGGCGAGTGTAAACCCGGCCGGGTCACCCGTTTGTAGACCCGAGTCACGTGCCTCCAGTTTAAGTCCAGCTGTCGCCTTCCTATTGGCTGAGGGCG…
>AT1G30400_1
AGAGACCGTGTGCCAGACAGAGAGAGAGAGAGCCACCTTTTCTCCGGCCAAAATGAGTTCATAAGATTCTTCCGTTTACGTCTTCCTGATTTCTCCAAATCTCCGGCGAAATTTCACTGTTGCCTCTCTTTGACTCTGAGATTAGAGGATTGTTAGTTACTTGTGATGTGGAGTGTTTGAAGGGATAAACTTCAAAGCAGGGGATATTTTTTGTATTGAGGAAGAAGATGGGTTTTGAGCCGTTGGATTGGTATTGCAAGCCGGTGTCGAATGGTGTGTGGACGAAAACAGTGGATTATGCATTTGGTGCATATACGCCTTGTGCTATTGATTCTTTTGTGCTTGGCATCTCTCATCTGGTTCTGTTGATTCTGTGTCTTTATCGCTTATGGCTCACTT…
>AT1G30500_1
TGCCTTTGTGGATTCTTCCATTCTTCGTTTTATTACCAAAATTTCTTACAACAAAACAATATAAGTAACTTTACGACATTTCTTTATGTCCTTTCTTCCTCGTGGGTTTTATTCAATAATCACAAGTCTAAAACCCACTTCACGTTTACCTAATTGCTCCCAAGAACCTATACCTTTCTACATAGATTTGTATATCATACACTAAAGACATAGATGATCTGAGACCAAACAGAACCAAGATACAACAAAGCTACGTGTATGACCTTCTCAAGATGTACCACTAGAAGCAGCCATGGCGGATTTATCAGAGCAAAGGTTGGAATTTTCTTCATGACTACATTCGTGATGCTCATCGTCCTTCTTGGCATTGAGAAACCGACCGCCACATCCTCTTGGCCG…
>AT1G30510_1
TTTGACAACTAGAACAACATCAATTCAATTTATTACGATTCTTAAATCAAATCAAAAACAGCAAAAACATATTAAAAAAGAAGAGAAAGAAAGGTAAGTTTGGGCTTAATAGACTTCAACGTGCCACTGCTTGTTCTTCCTTAGCTGAGAAAGCTTCAGCTCCCAGTTCTCACCTCTCTCTTCTGCAACTCTCTTAAGCGTATCTTGAATCCCAGGCATCATTCCTTTAAGCCCACAGAAGTAAATATGAGCTCCATTGTCCAATAGCTTGAAAATCTCATCACTATACTCCTCAATCTTGTCCTGCACATACATTTTTCCACCTTTCTTGTTCTTCTCCTCTCTGCTCAACGCTTTATTGAACCTAAAGTTCTCTGGATGGTCCTTTAAGTACTTGGT…
>AT1G30520_1
TTATACCAAACGAAAAAAGAATGTAACGGTTTTAGAATGTAATGATCAGAGAGAGCTAGTTAAGATTTGGAAATGATACATAACTTCTTTTTGAACTTCATCTCTTTTCACTTTCCCAGTTGTTGTCAACGGAAACTGCTTCTCCCATCGGACAAACCTCTTTGGGATCTTAAACCCGGTTAGATTCTGTGTTCTACAATGATGCTTGAGTGTCTCACTTGACAATCCCAAACCTCGGTTGCGGTTTTCGACATCAGACCATATCCAATTCTCTCGTAAACGAACACAAGCAACGACCATCTCCCCAAGACGAACATCAATGACGCCTATCACCACTGCAGAGACAATTCCAGGATGCTCTAACAGAACAGCTTCAACCTCCTCGGGGTAAACATTCTC…
>AT1G30560_1
ACGAAGTCATGTAAGAGAATACAAGTCAGATTGAAAGAAGAAACAAAAAAACTAAGTGATATCATAGGAGGACATCAATGGGAGGTCTTGGTGCAGAAGCAGCAGCGACTTCATCTTCTTCAGATGATCCATACAACAAAGTTTTCACTTCTGCTATAATAAGGGTAGTGAGCAACAATCCAGAGATCAAAGCCGCAGTCATCAACATGTAAAACACAGCATCCCAGCTAATCGCAGCGATATAACCTGTAAGAACTGGTCCAATTGCTGCACCAACTGACCCTGTTCCACCTATAATAGCAGTGACTGTAGCCAAAGCCCTTGCATTGCCTTTAAGCGATTTGTGAGTACCGAGATCAGCTGCAACCGCGGTTGTGATGAGAGTGTAAGGTCCATTAA…
>AT1G30590_1
CCCAGATTAAGCTTCGCTGGCTCTCTAGATCGAGAGAAACCCGGCGGAATACAGAGAATTAAAAAGAAGAAAATAAACAGCAGACAACAATTTTCATGACTGAATCCTCGGGATCACCCTCTGCTCTTATTCCTCAAACCACCAACGGCATTTGAATCCCCACCTTCCACGTGTCTGTCATCCTTTGCTTCTGCGAACTGTGAAACCTTCTCCTGCAATCCGAGTCTTAACCAACCCTTCTAGAACATCTATGAAACCTTCTGTTGCATTCCCAGTCTTCTTCTTCTTCTGCTCACCCCGAACCCTCTGTCTCCCACCAAGGTTCTGCATCTGTATATAACGGTAACACTTCTATTTTTAGACTTTACACACTTGCTAAGAGATTTTATTAAGAACCCT…
>AT1G30690_1
CTGAAAGCAAGCCTCTACTTCAGGAAGAGGATTCAGTCTTGGTTCTGAACCTGTACAGAACTCTCTTCTTCTTGCCGGAGACGTTGTCAACTGTAAGAACAATCTTACCAGACTGACAGTTCTTGAAACTGTTCCTGATTGGTCCTTCATTTGATCCGATCTTCTTCACCTTTTGGACAATTATGGTGTAAGCTCCTTCATCTGTTGGCACAAACTCTTCCTTGTAATTCACTTCCCATCCCAAAACCGCAATGTCCCAAACCAATGTACCTTCAATCTCAGGAGCTGGGATTTCGATGATTTCAGATGATCCAGGCTTAACGACAACTTCAGAAACAGTTTCGTTGGAGAATTCAGTGTCATCATCTCTTTTGAACCCACCGTACTGAACTGGGATCT…
>AT1G30720_1
CGCAAACATAAACAGCAAAAAAGAATGGAGAAATTACTCGTAATCTCTCTGCTACTACTGATCTCAACATCAATTACAACTTCACAATCCGTGACCGATCCAATAGCTTTCCTCCGTTGTCTGGATCGACAACCAACGGACCCAACAAGTCCCAACTCCGCCGTTGCTTACATCCCAACAAATTCCTCCTTCACCGCCGTCCTCCGCCGCCGCATACCTAACCTTCGTTTCGACAGACCCACCACTCCAAAACCCATCTCCGTCGTTGCTGCAGCCACGTGGACACACATACAAGCTGCTCTAGGATGTGCACGTGAGCTGTCTCTCCAAGTCAGGATCAGAAGCGGTGGCCACGACTTCGAAGGACTCTCTTACACTTCCACCGTCCCTTTCTTCGTC…
>AT1G30845_1
CTTTTGACGATCTATGGAAATAGTTCTTCTACAAAGATACAAAGTTCACTTAATTGGTTTTTACACACTGCTACAACATTTCTTAGATTGTCAAATTGAAATGTGAAGATAAATTGGAGACTCTAGCTGCAAAAGAATTGAACCAAATCGGGCATATTGGCTAAATATAATATGTTCCCTTTATCAAATAGCCTCTAAAACTCAGAACTCAGAACAACTTAACATCTCTAATTGCTTGCAACCAAAAGCAGCCTTCTCCAAAATAGAAGCTATTAGATCGGTTCTTGATTAATCCGAGCTAACCTTCTTATCCACACTTGATTTACTGAGGATTAGAACTCCAATGGTGATCGATAAAGCTCCCGCAAACCAGCGGAATGATAACGTTTCTTGAAACAG…
>AT1G31170_1
CAAATTTATCACTTACCTTGTACAAAGTTCTAATTTTAACTTAAAGATAGCCACTTTCGAACTCCATCATACAAATTTTATACATAAGTAAATTCTCTCAACGAAGATGATGCCTTAGTGTTTCTTTTGTTCCTTTACGGATTTTGCAGCGTATAGTTGGGAGCCCCAGCTTCTGATGAGCCTCGTACCTGTGACAACCCGAGAATCCATAGTAAGCTCCATCAACCTCAATCACATCGATCGGAACTTGAAGACCGATTTCACGGATATTATCCATAAGCTCCTTCACTTTAGTCTGATCGTTGGATCTGGTTCGCATCAACGGTCTTCGTATCTTCTCCAACGGCAATTCCACGATCATCGGCCCTACACCGCCGCTAGATCCTCCGATCGCCGGCG…
>AT1G31190_1
CGACAAAGAAAAAAAGAATTCGATTTCGGGTAACTGACAAAATTCTCCGGCAACACCGATGGGAAGGTCTCTAATTTTCTCGGGAAATATGTCAGTGAGAATCTCTCACTTATCCAGATCATCTCTTCCGTTGCAAAACCCATTTTCATGCCGAACAGTAACCAGAAATTTCCGGCATAGGTGTTCGAGGATTTCGTCTAATAGCTTCAAGTCCACGACGAGACTTCAAACCAAAGCTCTTCTGTCTGAGGTTTCTGATCAGACGCATTATCCTAGAATCGGCGCTAAATCCACCGGAACTATATCGCCGGCACATCTCCTTGAAGTCGTTGAAGCCGCTGCTAAAACCGGCGCCGAGGTCGTCATGGAAGCTGTAAAGAAGCCAAGAAATATCACATA…
>AT1G31230_1
TCCCTAAGATGTTTTATTATCATGAAGTTTGATTTCATCTATAAGAATCAAAATCTCCGAAATCCCAATTACAGATTCTAGCTTATAAAAACAATGTTTGATCAAGTTCCTAGGAGAAATGATTGTGCCTTAAGACGGAGCGCCGAGATAGAATGCAAGGCGAAGAATGTCACTGAAGATTCCACCGGCTGTGACTTGAGCACCAGCACCAGGTCCACGAACAATCAGAGGCTGTTCTTTGTACCGTGTGGTTGTGAAAGCAATGATGTTATCGGCGCCCGAGAGCTGAGCAAATGGATGATCTTTCTTGTACCGTTTCAACTCGACCGTTCCCTTTTTCTCTACTGCGTCTACAACTCCTACGTATCTCATGACTTCTCCTGCTGCTTCAGCCTCTTG…
>AT1G31300_1
CCGATTTACCCTTTCTCTGCTTTTCTCACAGTTTTCTCGTCGATTCTAAAATCTTCTCCTTTGCGTGCATTTCTTCAAATTCAGATTCTCCCCGAAGGTACCCTTCTCCAAATCTTCTTGTTTCGGTGCGTTTTTGCGATTCTTCATCGGTTCCATGGATCCTAGTTGACTTCGATTGAATCCGAGTTTCGTTACCCTCGATCGGTTTCGGTGGTGAAATGATGAAATGAAAATGGGTAGATAGAGTTGAGAGAGCCCCAAAATCTGTATTATCTGCAATGTCGACGTCTTTGCAAACGATTGGTGCCATTAAGTCTTATCATCATCAAGCTCAGCATTTGGTTAAGAACTATCTCTTAGCTGATCCATTTATTCCTTACACGTCTGTCCTCACCGGCA…
>AT1G31320_1
TAAATATATAATCCCGAAATTTCCCAAAATAGAAGAGGAATATGCAGTAGCAAAAAGAGAGCATGGACTAGCAAGACCACATAGACTCTCCCAAACTGGCTTCATCCACAATGTCCATATGGCTAAACATGCCCTTGTTGTCCTGTGGACTCACTTGCTTTGACGATGGTGAGCCACTGCTACTCGGGCTATCCGGGCACAATCCGTGGCCTGGGAAATTAGTCGAGTGGCGCACACGTAGGTGCACCACCTCAGCTTGAGCTAGAGCTAGCTGACCTTGCAACACATCGATTTGTTGCTGGAGGGACGAAATTGCCCCTACGCAACCGTAAATCGGATCCCTCACTCTTGCATTAGCCTCGTAAACCATGCTGCTCACTGCATCCCCGCGATGGTGGA…
>AT1G31335_1
CACAAATGAAGAAAGGAACATATCCCAAGAAAACTAGAGACAATAAAAAAGATTACAGCACTTCACAACAAATCAAACAAAAGCTTCTTCCAATAGAGAGACTAGCAAGGAGAGAGCGAGAGACAGAACGTAGGAAAATCAGACGTTGTGGGAATTGTCAGGCTTGGCGTGAGGAGATAACGGTGGAGACGAGGCGGCGATTGCACCGGGAGGGGGAGCAGGAGCTCCATACACCTGAGGATTTGTACGGATCTCACGACGGCCGCGAGATTTGCCTAGGAAGTAGCAGCCGAATCCAAGAAGAAGACAGAAGAAAATTAAAGGCAGAGATATGACCACCACCAAACCCATCGATCTTGAGATCTAGTTTCTATTGATTTCTCGTTTCTTGGACTCTTG…
>AT1G31410_1
GGCGGCGTCTCTTTCCCTGAAACCGACGGCGAGTTTCTTCTACGGCGGAAATCGACGCGACGGAGGAAATAGAAACGCCTCTTTCGCACGAGTTTCTCGAGGCGAACGGTTTCATGAGAGTATCGTTCGACTCTCTGCTTCGATTGTACTGTTCCTCGGTTTAAGCCTTCGCGTCTGCTCTCCGGCCTTCGCTCGATTACTGCCTCCGCCAATTGTCGCTTCAGAGAATGAAATCAAGACAGAAACTATAGCTGGTGAAGAGAATCATGAAGTTGAAGAAGGGGAATTGGAAGCAGATTTCGAAGCTTACAAGGCTAAAGTGTATTCTCTGACGGTGCCACTAAAACTCGTTGCCCTGCGTGGTTCAGTGCCACCATCATGGATCAAGGATTTCATGAG…
>AT1G31580_1
AAAAAAAAAAAAAAAAAAAAAAAAAAAAACCTTATCTCTTATCTCTCTCATATTTCCAGGGCTGCAAACTTATCTCTTATCTCTCTCATATTTCCAGGTCTCTAGTCTATATAAATGCATGAACATGAGTCACATTGATAAGTAAATTAAAAGGGAAAATTAAGATGAGATCTTATATAGTCTCTTCCATGTTTCTCTTTTTCCTTCTTCTTGTGTTTCCGCATATAGATAAAGTCCTTGGCGCACAAATGGAATTTCGCAAACTTAAAGAGACAAACCATGTTGATCAAGTGACGGTCCAAAAGGCCATTATTCCTATCCCGCGTAGACTTCCGCGTTGCCCAGAATTCATCCCTTTATGTAAACGGCGGCCTAATCCACGTTTTCGAAGGTCTCCTC…
>AT1G31660_1
AAGAAATACAACTGCCGCAAAAAAGAGAGAAAAAAATACAACCATGACAAAACTGGAACACCAGAATCAGACCCAGTTTCAGAGTTATCTCTGCAACTCCTTCAACCAAACACTATGAATCATCAGTCCTCTTCCATTGGTACTTCAGGAATGTCAAACCGGTCTTCTTTAACCGGTACTGAAGAAAAATTATCCAACATAGGATCTTCTTTCTCTCCACGGTTTCTGCTACCCTTAAGCTCTCTCAGAATCTCAGGAGTAACAAGATGGTGTTTTTGCTTCTGGAGGAGGGTTTGGAGATGTTCTTTGTCTTCCTTTAGTATTTCATACTTGTACCGTTGCACAAAGGTAAGAAGAGACTGGTGCCAAATCACAGGCATAACTCTTATATCGTCAACA…
>AT1G31760_1
CACGATATTACGATAAACTTGTCCAAATACATAATATTCTCCGGTAGATGAATCAAAAGAGAGTTTTTTTTTGGTTTGTTAACATACCAAAGTTCAATCGGGTCTAGAGTTTTTCATATACATCCCGAAATGAACCACAAAAAGCCAAACCATTTTTTAGATTGGACACTACGTTAGATAAACCTCACCAAATCAAACAGATTTAGGAAAATGTGGTGACAGGAGCTTCATGATCTCTGTGATTCCAACTTTGTCTTTGCCATCGAAAATTGTCTTCAACTTATCATCGCAGTGTATCTCCCTCTTGTTCGCCGGATTCTGGAGATTGTGAAGCTTGACATACTCCCAAACTTTCTTCACGGCGGAACCACGAGTGAGTTCGCTTTCTCCGGCGAAGCT…
>AT1G31760_2
TGATATCCCAATAAATGAGATTCATTGACCAAGTAAGCCTCAAAGACACCGGAGATCAAAACCAGGATAACTGATGAAGAATATCTTAACATCTTACCATAATTGTCAATAACATACCATAAGTTCAATTGGGTCTAGAGTTTTACATATGCATCCGAAATAGACCAAAGAAAAGCATTATCATTTCTTGAATTGGTTACCACATGAGAAACCTCACCGAATCAGTCATCAGAGTTCGCGGTCAGGAAAATGTCGCATTAAGAGCGACACAAACTCGTTGATTCCAACTTTGTTTTTGCCATCGAATATTGTCTTCAACTTCTCATCACATCGTATCCACCTTTCACTCTTCTTCGTTATCCAGGAAAACTTGAGTAGAGTAAAATCCTTTTCCCAAAG…
>AT1G31812_1
CAAACATGACCAGTGGTTTTCATTGGCATCAAGGTTCTTCTGTTTAACCAATATATCAAAGCACTTTCAAGGGATAACACAAACCAGAAGGTTTTTAAATCAAGACGAAGGTCACAAATAGAGAGATTCACAATGATAAAAACACGAGAGCAAGAACAAGTCTTATGCTATGTTATTTGAAGCTTAACGATAAAATCACTGCAGAAGAGGATTGATGAATCAAAATATTCATCAGGTTGAAGCAGCTGCTTCCATGAGTTGCTTGACCTTAGTGATATAGTCATTCATGGCTTCTTCCGTTGATTTCCCTTCAACAGCCTTCCAAGCATCCCACTTGGCTCTCTCCTTCGGGCTGAATATCCCAGGACGAGCAGTGTCCACTGGCCCAAACTTGGCTTG…
>AT1G31812_2
CTCGCGCGTCGTCCTCGTCTTCTCCGTCTTACGCTGATTTAATTCTCCTACCTATCCCAACTTCCTACGTCTATTCATCATGGGTTTGAAGGAGGATTTCGAGGAGCACGCTGTGAAAGTCAAGACGCTCACCACGAGCCCATCTAACGAAGACTTGCTCATCCTCTACGGACACTACAAGCAAGCCACAGTCGGGCCAGTGAACACCAGTCGTCCTGGAATGTTCAACATGAAGGACAGAGCCAAGTGGGATGCTTGGAAGGCCGTTGAAGCGAAATCAACGGAAGATGCCATGGGTGACTATATCACTAAGGTCAAGCAACTCCTGGAAGCAGCTGCTTCAACCTGATGGATATATGATTCATCAATCTGTCTTTCTGCAGTAATTTATCTTAAGCT…
>AT1G31817_1
AAATTGAAGCTTAAGGAATTGGAAGAAGAAACTGCTGAGTAAATGTTTGAATAAAAAACCCTAAACCCCCAAAATTTGCGACTAGAGAAGAAAAATGAATGGTTTTTCTCGTCATCTTCGAGCTTCTTCCCTTCCTTCGTTGATTCGCGGCTATGGTGGAATCAATTCGGTCCTTCGATTTTCGTCTCAATCTGATGGCTTCTCTGGAGGGATATTCAGAGAGCAAGGACCAGTTCCTGGAGACTCTAAAAATAATTCAGGCTTACCAAACACGGGAAGAATCGGTTCCTCTTCGGACCCTAATCCTCCGACTTTGAGAACTTTCGGTGATATGAAAGCAGGCTTATTTAACAGGGGAGTAAACGGTTTCTCAGCTCCTAATGCTCCTCCTACGTTCAA…
>AT1G31870_1
GATTTTGGGATCCAAAACCCTAGAAGATCTCCCCAAGTTATCTTCAACCTTTCGCGTTGGGTTTCTGATATTTTCCCGGTCATCTCCGGCGTTAGTTTTCCGATCAGTCTCCAAATTCTCAAAGATGGCTGCTGCAAGAACAGGAGGCAAATCTTTAGAAGATTACTTGAAGAAGTATGAAAGTAGTGATGTTATAGAAAAGAAGAAGAAGAAGAAGAAGCAGAAGAAGCCATCTAAACCTGAAGCAAAAGGTGTTGTAGTTGTGGATGAAGATCCAGTTTGGCAAAAGCAGGTTGATCCTGAAGAGGAAGAAAACGAAAATGATTCAGCAGAGGAAAGACCTTTGGTTGACGAAGACATTGAAGTTAAGAGAATGAGGAGGTTGGAAGAAATTAAGGC…
>AT1G31910_1
ATCCGATCTACCACTCCTCGTCCCGCCGGTCATTTACTGCCGCCGATTGCAAAATTCCGATCATTTCCGGCGATATCCAATCGCAGTCAAAGGTTATTAGTGAATCTGGGCTTTGATCAGCGATCATTTTTGTCACTCTTCGGAAATGGCTGTTGTGGCTTCTGCTCCTGGGAAGGTGTTAATGACTGGAGGCTACCTCATACTCGAGAAGCCCAATGCAGGGCTTGTGTTGAGTACAAATGCACGGTTCTATGCGATTGTGAAGCCGATCAATGAAGAAGTCAAGCCTGAAAGTTGGGCATGGCAATGGACAGATGTCAAATTAACATCACCACAGCTCTCAAGAGAAAGCATGTATAAACTGTCACTTAAACAGCTGACTCTTCAGTGTGTGTCTGC…
>AT1G31940_1
GTGAATATATATATATAACCTCTTGGGCACATACAATTTCTTTATACCTTTCTCGGGATTATCCAAAGTCAAGATCATCTCTAGAGGTCCTAAGAAGATTTTCAGATTCAATCAAACCATGGTTGGAATTTTTTCCAGATTCTCTGTTGGTAGAAACAGCCATCGACGAACTCAAAGTGCAATCGATGATAAGGAAGTATTGGCTCCAAATTCTGATGTTATTGCAGCAACTACAACAACTGGAACAACTGCTACTCATGGGATTGAAGTAGCTACCGAATTTAAACCGGTGGAACATCCGGTCGAGCCTTTGGACAACGATCTACCGATTCAATGTCCATTGCCTGAACCATCCATTCTAAATGATGGAAGAATCTGGAAGGAGAGAGTATCGACATC…
>AT1G32050_1
CAATGGTTGACTTTTAATAGTCCACTTCGTCGAATAAAATCCCAAATATTGGTACTAAAGGTAATATAGACTAGAGAAAAACAGAGTAAAAAACCTTCAGAAATGGCCGAACAACCACTCTCTCTTGCTACTATAGTAACTAAAGAATTTACCTCAATCAACACAACGCATCAAATGGTAAAATGGTAATTACATCCATACGAGATACATATTTCAAACCTTTTATCGAAAGGGAAAATTTACTATCATCCTCCTCTCTACCCCTCCTTTTCACTTGTTTCCCCTAAAGTAGAGGTAAATTTTCTGAAGAACCCATAGACTCAGAAGTGACTCCAGGCAGAAGAGACCAAAGCCAGTAAAGTAGAAGATCCCGGCTAATAAACTGTCTGAGATGACATC…
>AT1G32050_2
TTTGTCTCTCTTTGTTTCTTAACTCTCCCCGGATCTCTCGGCCGATCTGCTACGTACTTTCTGTTGCCAAAAACTATAAGATCTGAAGTGAATAATGAATCGCCATCACGATCCCAATCCCTTTGACGAGGAAGAAGAAGAAATTGTCAATCCCTTCTCGAAAGGAGCTGGTGGCGCTGGAAGGGTTCCTCCGTCATCTAGGCCAGTTGGATTTGGCAGTAACCTTGATGCTACAGTCGATATTCCATTGGATACGGTGAATGACTCTTCTAAGAAACAGAGAGAGCTTTCTGATTGGGAAGCACAACTTAGGAACAGAGAAATGGATATTAAACGAAGAGAAGATGCTATTGCTAAGTCTGGCGTGCAGATAAACGATAAAAACTGGCCACCCTTTTT…
>AT1G32070_1
TGCTATCAAGACATTCATCTCCAAGATTCTTCACGATCGAGAAGGATTTACAAAATGCACAGTTAAAACTTCCTTATAGATCGATATAAGAAAGCACAGAAAGTATACAAACAAATAATAATCCCATTCTCTTGAAATCACCAAGTACTATTTTGGGTACCAAAACATGCCTTTGATGCCTTCTGGATCAGCCTCAAACCCCAAGTTCTGATAGAAATCCACAACTTGACTATCAGCAAAAAGAGATATATTACCAATATCTCTCTGAAGTAGAGCCCTTACGAGTTTTTCGACAAGAGCTTTACCTAGCCCTTGACCCTGATATTCAGGATCAACAAGTACATCCCAGATTGTAGCATTAAAGGCATGATCCGACGTTGCACGTGCCATCCCAATAAG…
>AT1G32080_1
CTTGTCTCAATTGAAATATTAATTTTACATATTTCGTTTCCATTACAAATTCACAACATTTACAAAAATAAAGTAAAAAAATAAAAGCATTTTCCCATCATCTTTTTCATTGATATAAGCTTATTTTACATCCAAAGCAAACTGCTCCCATATCGACTTCTGAGACCACCAATCGTGTGTACCCACGTCATCACTCCTCAGCCGACGACCGCCAGCAAACTCTGCCGGACGGCAGGGACAGAACACAGTAACGATCCAAAGATTCCGGTGAGAGCATAAGCAATCGCACAAAAGGGAAGAGCCTCTGGCTCCTTAGCCGACAAAGCTGCTGTTCCAAGTCCATGAGCACTTGAAGCAGTTGCGATTCCCCGAGCAATTGGATCGCGTAAACTCAGTTTG…
>AT1G32090_1
CTTTAATTAATTTTTTTAACGAGTAGTTAAAAGTTATAACACTCATAAGCCACCTTTATCCACATTACATGTCTTTCTTTTGTTGTAAGAAGAGATCAATTGTAACGGTACTCATGCTCCCCATACCGATGAGCATTGTAGTGATATTCATACTGAGACGATGACTGCTCATAAGCTGACGCGTAGTGAGAAGAAGGGGAAGAGGAATTGTAGATTTGATGGTGATGGGAAGGAGTACCGAGCTCGGTCACAGGATTAGACGACTGCGTTTCATGTTTGTTGACTCTTACCTCTGGAGTCTCTTCTCGGTGCGTCTCTTCTTCTGATTCTGATTCTACTTCTTTCTCGAATGAGTAGAAAATCGGGTGCAAGTAAGCATCTGCAAAATCCGCTTTCATG…
>AT1G32100_1
TCTGTATAATCTGGATACTTCATTTTTGTTTTGCCATAATCTTTCCCTCTAAGCACTGGCATGTCAGCGAATTCGGAAGCAGCTGCAAAGTCTCCATCTTTAGCAACGTATGCCAAGGCTCCAACCAACAAACCAACAGAAGAAACCAACAATTTTCTGCGATCAAACTCTCCAGAAATATGAACACATCCACAATTCCCACTCGAGGAGCGAAGAGGAGAGAATTCGTCTGGTTGGTCGGCTAATCGAGCAGCCACAGTCGTCCGGTATCTGGTGGTGGAGGAAGTTCCGGTGAGCGCAGTGGATTGAGGGAGGTAGCCGAAGGATGAAATTGACGCCATTAAAGAGAAACTGAAAAACGGAATTTTGGTAGATCGAGAGAGAGAGAGAGAAAATGGG…
>AT1G32130_1
CTGGATCTCTCGCAAACCCAAAGCCTTCCCAATTCTTTTCTTCCTTTCCTTCCTCCTCTCGCCTCTCACGACAACTCGAAGATCAAAGTATTAGTAAATTATCTCTGTTGAATCATTTCTGGAAACGAAGCAGAAATGGGTTTCGAGGATGATCCGTACCGTGATGTTGATGGAGAGCCAATAGTGGACTTTGATGACTTTGGATATGATCTTGAGCCATCAACAAAGCCACTTCAGGATTTTGATGAAGACTTGGCTGATGATATTGGAGATTGGGATGGTGAAGGGTCAGAAACGCCTGTTTATGATAACGATAAAGTAACCAAACCGAGGAAGAGGTTGGTGAAGAAAGCTTCTAGTGAACGTGAGACGATCGATGTTCCTGAATTGATTGATGAG…
>AT1G32170_1
TTCCCTACACGACGCTCTTCCGATCTTATATATAGTCACTGTAATGACATTGCTTATGGGAATTGGTCGTTTTCCCTAACTTAACATTTTGTTCTTTTTGGTAATCACTCACAAACGAATTTAATAAGTAAAAAATGGCAACAAATCTTATAAAAGTCTTCTTTCGTCAGGATAACTCTCAATCACAGGCCGACGTTTCTGCCGGCGATTTCTCCGCCGTTCACGCGCCTCCGTACCACCGAATTTCAACCTTCCCGTATCCTTAAACCTATCCTTCTCCGCCGGAACAATCACGCATTCCGGCGGCGGCTCCGGATACCTAACCGTGTCGTAACAGTAAGAATAGTACATGAATCGTTGCCGGAATCTTCTCATGGCGGCGCGTTGACGGGAATTGAT…
>AT1G32200_1
AATATTAAACGGAGAATAGTAAACTGGTATTGTGAATTATTGGCCCTCTATATAGAAGGAGGCCAAAAAAGAAAAGAATATTACATATGAAAGCATATGTGATCTAAGAGACTAGCAAGAGTGTTTTCTCTCACTAGTCATATGTACACAAACCAACTTTTGTTCCTACGTTAGAACCAACATACCTGTTTTTTTTTTGTAGTTGTTTCAAGGAGGCTTCGGATCTCTTTTCTTTTGCAAATTGACGAAAAAACTCCCTACGACAATGTGTGAATAATATCTCCATTTTGAGTACTTCCGTTGATTGTGTTTGTGTATCCTGCAGATAAACCTAAAATGAGAGACTATTCCAGGGTTGTGACAAGGTGACCATTGAAGTTGATGCTTCTACTCCTCTTC…
>AT1G32210_1
CTTCAAGACTCGTGAAGACGAAGAAGAAGGCAATCGAAGAAAGTGATTAGTGTTTGTTGGTTGTTCTTCGATCGAAAATGGTGAAGTCGACTAGTAAGGATGCTCAGGATCTATTTCGATCTCTTCGTTCCGCTTATTCCGCTACTCCGACTAATCTGAAGATCATCGACTTGTATGTCGTTTTCGCTGTCTTCACTGCTCTGATTCAGGTGGCTTATATGGCTCTGGTGGGATCATTTCCGTTTAACTCATTCCTATCTGGAGTTCTCTCTTGTATTGGGACAGCAGTTCTTGCTGTTTGCCTCCGAATTCAAGTGAGCAAAGAAAACAAGGAATTCAAGGATTTGGCACCAGAGCGAGCTTTTGCTGATTTTGTCCTCTGCAACTTGGTCCTCCACT…
>AT1G32220_1
TTCGTCGTAAAAGTAAATATATACGTTTACAAATGATATACATTACAAATTTGACAAAGGGAGAGCAATTTATTTAATCTTTATAACTCCACCTACAAACCAATAACACCCCATTGGTATCTAAAGACATTTCACGCTCTCATTTTTGCAGCTGCCTCTTTGATCTGTTCAATAGTGAAAATGCCAAAGAAGTCGTCATCTTTAACGGCGTTAATCACGGCAAGTGCTAAATCATTGACGTTAACCGGTGGAGCCAAGAGGAGATCAGACGCAGGGAGAGACCTCAATGGTCTAATGAACCTCTCTGCAGCATCATAGATCTTGTCTAGTGGCTCCCCGACCAGATCAAGCGGGACCTCCAAACCGTTCACTTTTCGTTTCCCGTAAATGAAACCAGGT…
>AT1G32340_1
TGGACATTAACTGAGTTGTGTCTGGACCCCAAACTTCGCTACGAGACCGCCATGAGACGAACACACGGAGGCAGTGGTAGAAATCACGACCGCGGTTACATCCGCCGTGGCGGTGGGATTGTGAATCCAGTTAACGATCATATACAATCGGAGCATCACCAAGAAGACACGACTGCTACGGATCGGTCGTCTGCAGCTGCTTCTCCGTTTACTTCTCAGCCATTACAAAACCTTGATCATCCTACAAAACCTTCGAAATCTCACCGGAATCCTCGGAATCGGCGCTGCCGTGGATCAAATTCAAAATCTCGTCCTGTTGAGGTGAATTTTGCTGAATCCGATGGTGTAGATTGCTTGGCTAATGAGTTGAGTAGCTTAAAGGTGAAACAGAATTCAAAA…
>AT1G32410_1
ATAACCTTGACAAAGCTAGAGAAGATACTTGTCAATGGCAGACGTTCCTGGATACCTACGCACTTGTTTGGATATGGGGAAGATAGCTTTCTTAGCAATCCTAGTATCGGCAGGGATTGTGTTGCAGATTCTGGCTTGTGCTCTGTTCGATAATTGGTGGCCAATGCTAAGCGTGATAATGTATGTGCTTCTCCCGATGCCTTTGCTCTTCTTCGCTGGATCAGACAGTACATCTCTATTCAACGAGTCAGACAATAGTTGGATCAATGCAGCCAAGTTCTTGACTGGTGCATCAACAGTTGGAAGCGTCGCAATACCTTCAATTCTAAAACACGCTGGACTCATTGGTTGGGGCGCATTAGCCTTTGATCTTTCTTCCTACATTGTCTTCCTCGTCGC…
>AT1G32440_1
ATCAAAGCATGTAAGAGTAAGAAAGCTGAGTAAAGTCAAGATATTGTAGCTCAAGAAGTAAAACCATCATCCACCTATCTTTATCTTACGGACTTGGATGAGATGTGTTGATTCTTCACGCCAAATGGGTTGTGCGCCGCTTTGGACAAGAGTTACATGTTGTCCTTCCTTGAGCATATCCTCGTCCTGTAAGAGTTTCAGAGACCGGGCGTATGTATCTTCAGCATCGTCCGAGAACTCCATATATATAGGCATGACACCTTGATAAAGAGCCAGCCTTTGCATTATCCTCCTCTGGTTTGTGAAGGCGAAAATTGTTGCGGATGGGCGGTAATGGCTTAGAAGCACTGCCATGGATCCGGTTCTCGTGAATACAATTAGTGGTGTGCTCAGTGTATT…
>AT1G32460_1
ATCTATTTGCTCGATCTTTCCGTGTTTTTTTCATTACCGTAGTAGGAAGATTCATCAACCAAAAAGAAGTTTAGAGGCATTGATGGAACAACCGAGTGACAAGACTTCTCAAGAACAAGCCCGTGAATCTCTCATCGAAATCGCTTACACTTCACCTGAGGAGGAGTATATAACGTCCTCAGATGTGAAACCTGTCATCAGTACCACAAACGGAGGCACCAAAGGAAGCACCGATGATGCGGAAAAGCTTAGAGCTGAGCTGATTTCGATTTCTTATGACGAGTCACCGTCACCTTCACCGGATGTGGATGTAGCTGTTTCGCCGAACCTGCCCAACCGTATCTGTCGTGGATAGGAGTAAAATGTACAGCTCCAAGTCTTACTTCTTATGCACAAGAC…
>AT1G32470_1
CTCGATCTTTCCGTGTTTTTTTCATTACCGTAGTAGGAAGATTCATCAACCAAAAAGAAGTTTAGAGGCATTGATGGAACAACCGAGTGACAAGACTTCTCAAGAACAAGCCCGTGAATCTCTCATCGAAATCGCTTACACTTCACCTGAGGAGGAGTATATAACGTCCTCAGATGTGAAACCTGTCATCAGTACCACAAACGGAGGCACCAAAGGAAGCACCGATGATGCGGAAAAGCTTAGAGCTGAGCTGATTTCGATTTCTTATGACGAGTCACCGTCACCTTCACCGGATGTGGATGTAGCTGTTTCGCCGAACCTGCCCAACCGTATCTGTCGTGGATAGGAGTAAAATGTACAGCTCCAAGTCTTACTTCTTATGCACAAGACTTTGGTTTG…
>AT1G32520_1
GCTCACGGTACACAAATCCATGCTCCAACTCGAATTCATACACTAACCTGCAAGACTTCGAAGAGATTATGTCCGTACAACGGTCTATTCGGTTGGAACTCCGGCAAGAAAACAGACGATCTCCGGCCGCCACAGCAACGGGTCTACCACGACGACGTCCAAATTCCTTTCTCTCTTTCGTTGGTAAACAAAACCTTCCTAAAGGAAAGAGAATTAAAATGTTGCTACAAGGCAAGCATTGATGGGTTTAGTGCAACAAAGTTCCACGAACGTTGTGATTTCAAAGGTCCATGTGTTATCATAGCTTACACCAAAGACAAGTCTTTCAAGTTTGGTGGATTTAGCCCAAAAGGCTATAGAAGCACTGATGATTATTACGATACATTCGATGCTTTCCTC…
>AT1G32540_1
GAGATAGAGAGATAGAGAGATAGAGAGAAGAGAGTTATCCAATTTTTTTTTTTTGCAATTATTCTTGGAGTTAATAATGCCAGTCCCCCTTGCACCATATCCAACACCTCCGGCTCCGGCGCTGGCGCCGTCTTACACTCCTCCGCCGGCAAATGGTAGTACAAGTGGGCAGAGCCAGTTAGTGTGTTCAGGTTGCAGAAACCTTCTGATGTACCCCGTCGGAGCAACCTCCGTCTGTTGCGCCGTCTGTAACGCCGCCACGGCCGTTCCTCCGCCTGGAACGGAGATGGCACAGTTGGTATGTGGAGGATGTCATACACTTCTAATGTACATTCGTGGAGCTACAAGTGTTCAATGTTCTTGTTGTCACACTGTTAATCTCGCCCTCGAAGCGAATCT…
>AT1G32580_1
ATCGTTCAAAGGCAAAATATATGTATATGCAATAACAGTTCCATCCAAGTTCTAATAAAACAAAGCTACAAAGCCATTAGATGAGGAGAGCTCAAAATAGAAACAAGCTCTGTTGCAGACACCAACATTGGACAACAACTTCTATGTCTGATACAACAACTTCTACGTCTGATATCAGATTTTTATTCAACTTCAACGCATGTTCTCCCTCCTTCGGACGTATCTGGTCCTGTCGTGGTACTTTGGTTTATCAGAGCTTCTCTGGGTCGTTAGCTCCGTGATTTTTCTCTGTCTCTCCGGAGGACGTTGGACTATTTCTCCATTGACAAATAGCTCAGCTCCGTAATCTTTGTATTCTTGATCAACATAAGAGTCTGGTAAAATGAAGAGAACACCAGG…
>AT1G32580_2
CTTATTTTCATAATTCAGAACGACATTGTTCAAAGGCCAAAATATGTATAGGCAATATTAGTGCAAAGGTTCTAATAGAACAAAGCTACAAAGAGAAACGAGCTCTGTTGCATAAACAAACATTGGACAACAACTTCTTCGTCTGATATCATATTTTGATTCAACGCATGTTTTCTCTCCTTCGGACATATCTGGTCTTGTCGTGGTACTTTGGTTTATCAGAGCTTCTCTGAGTCGTTAGCTCCATGATCCTTCTCTGTCTCTCTGGAGGTCGTTGGACTACTTCTCCATTGACAAACAGCTCAGCTCCGTAATCTTTGTATTCTTGATCAACATAAGAGTCTGGTAGAACGAAGAGAACACCAGGAAGTCCTTCGAGTTTGTTTGATGTCGCCTCAT…
>AT1G32583_1
CACAAATCCAATCCAAGATCTTGTTTTAGTGAAATGTTTCATTTGCTGAGTCTTGCATACAAACTTGTGGAAACTAGCGAATGTGTTATTTATCTAACATCAGAAGCAAGAGACTGAAGAAACAGAGAGAGGGTAAGAGAAGCTGTTAGCATACTGAAAAGAGAGTGTCTGTCCAGGACCAAGAGGTTGACCGTAATTTACCAGACAATCGTCGTAGCAGAGTCGCCTGAAAACTCTAAGGTTAACCAGTCTGACCGAGCTGAACCAGCCACAACTGACGTGGATCTCTGCGATTCTGCAACCTGAAACACAGGCGTTGAAGATCTCATCTGTATATGCAGGAACTCCGTTTGGAAGTGGAACCGTCGAGCCTTGAAAGACAACAATATCTTCTTTTGA…
>AT1G32700_1
CTCCTCTGCTCTGCCCACTCTCTCTCTCTTCATTCTCTCACTAAAAAAAACTGGCGATCGAAGAGAATCAACAAAAAGCTAGTGTCAGAGAAATCAAACCCAAGAACACAATAATCATCATGGGAGCTGAAGAAGAAAACAATAAGACATGGCCTCCATGGCTAAAACCTCTGCTTCGAGAGAAGTTCTTCGTACAATGCAAATTACACGCAGATTCACATAAGAGTGAGTGTAACATGTACTGTTTAGACTGTACCAATGGTCCTCTCTGTTCTCTTTGTCTCTCTTTCCACAAAGATCATCACGCCATTCAGATAAGGAGATCATCGTATCATGATGTTATAAGAGTGTCGGAGATTCAGAAGTTTCTGGACATAACAGGAGTTCAAACATATGTGA…
>AT1G32860_1
GTGAAAATAGCTCGAGTGGTATCTGGAATTTGGAAGAATGCAAAAGACTTGAAGACAGCTTTTGCTTCTATAAGTTAACTCTGTTTCGTGTAATCAAAGTAAGTGTCTCTGCAGTAACATGCTTACCACCATTGACAATAATACCCCTTGCCCTTTTCTTTTTCCCGTTTTCGGAGAAGACGAAATTGCCAGATAACCAGTCGACGCACTATCCGGCGCCACCGGAGAAACCGGCGACACTGGCGTCTTCTCCCCTCCTCCACCGCTGCTACTGTTACCACCACCGTAGCCGCCGCTAGCCCCTCTAACATCGTTTAGCGTGAATCCGAGTGAGTAAGCCTGAGTCCCATCAGGTTTAAAGAGCCCGTAATTCCTCTCCGACGTCGGACCAGGTTTCAT…
>AT1G32900_1
TTGAGCTCTAATTTTCCTCAGTTGCTGCAAAATCATCCAGGCAAAAGGGTCTCTCTCTCGATGGCAACTGTGGCTGCTTCACACTTTGTGTCAAGAACCTCACTTGTCAACAACCATAGAGTGTCAGGCTCTGATCTGTCTCAGATCACCTTGAAAGGTCAATCCATGACTCACTATGGGTTAAGGTCTTTCAACATGGTGGATAGGCTTCAGAGAAGATCTCAAGCTAAAGCTGTTTCTTTTAAATCCTCAAAGGAATCTCCTAAAGTTAAACTTGCCGGTAAGATTGTGTGTGAGAAAGGGATGTCTGTGATCTTTATTGGAGCTGAGGTTGGTCCATGGAGCAAAACTGGTGGTCTTGGTGATGTCCTCGGTGGTTTACCTCCAGCTCTGGCCGCT…
>AT1G32920_1
CAAAGATCTATTCTAAACTCTCTCTAGATATTTCAAAGTCTCTTGTTTTACTATAATTTCGATTATGAATTCGATGTTCAGTGCCTTTGACGCTCTCTTCGCTGAGCTCATGGGAAAGAACCTTATGGCTTCTTCGTTCAAAGCTACTACCGCCACCGCCAAACCTGTCGCCGCACCGCAAACGCAAACGCAGAAGGAGGAAAACGCAAGTAGCAAAAACATGGGTTTGGTGAAGAAGACTCCTAGGTTTGCTGTGGAGTTCGACGGTCTCCACTGCTTCGAAACAATAGTCCGTTCTTGATTTTATTCGTTCTTGGTGCTTGGCTTCAAGATCAGAAACTTAATTCTGAGTTTCTTTTTATTTTTTAATTCTATTTATTCATTATAACATGTGATTGT…
>AT1G32920_2
CAAAGATCTTTCTAAAGTTCTAAGATCTCTCTCCGGAAATTTCAAACTCTCTTCTTTTATTATTATCTTTAATTCGATCATGAATTCGATGTTCAGTGCCTTCGACGCCCTCTTCGCAGAGCTAATGGGAAAGAACCTTATGGCTTCTTCGTTTAATGCTACTACCGCCACCACCAAACCCGCCGCTCCGCAAACGCAAACGCAGAAGAAGGAAAACGCAAGTAGCAAAAAGATGGGTTTGGTGCCGAAGACTCCGAGGTTTGCTCTGGAGCTCGACGGTCTTCACTGCTTCGAAACCATAGTCCGTTCTTGATTTGATTCGTTCTTGGTGCTTGGCCTCAAGATCAGAAACTCAACTCTGGGTTTCTTGTTATTTTTTATTCTATTTATTCATTATAA…
>AT1G32928_1
CAAAAACCCATCAAAGATCTTTTATTTTGCTTCACAATTCTCGTGATAATGAATTCGATGTTCAGTGCCTTCGACGCCATGTGTGCAGAGATTATGGGGAAGAAAGTCACGGCTGATTCTTATGTCTACCGCTCTGAACGCAACGCTGCTTCTTCTTCCGGCGGCGGTCAAAACGCGTCTTCGTCGCTCAAGAAAGATGAAAAAGCTGCCAGAAACATGGATTTTCCGACGACGAAGCCACCCAGGTTTGCTCCGGAGCTCGATGGAATTCATTGCTTCGAGACCATAGTTCGTTCTTGATCAATCAAGATTACGAATATTTGCTGTC
>AT1G33055_1
TGCATTAATATAGAAAAGATCTTTATTTACACAAAAGCTCAACTCAAAGAAAAACCACAAAGTAAGCAAGAAAAAAACATCAAGATTTTTGGGTTATGAAGAAGAACGAGAATAAGGAAGAGGAGAAGGAAGGAGAAGAGGGAGAGAGGAATTAGAATTATGAAAAGGAAGAGAGTATAAAATCTGAAGTCGGATTCTCCTCGGAAAAGGCGCTTGAGAGAAGAGATGCTCCAAAACTCCGGCGAGCACCACCGTGTACTCCTTCATCATCTCAGCCAAAACAGTCACCAGCAACATTCTTGATTCTCTTTAGCTTCAATCGAATCTTCTTTCTTCTTTCTTCTTCTGTCTTCAACGAAGCCTGATGCTT
>AT1G33265_1
AGCTCAAGAGATTCCTGCTAGTTAAGAACACACGAACTCAATACTATATTACAGTAACCATAATTAGTCAAATTTATTGCGCTAGATTCTGAGTCTTTCCAGAAGCTAGCTGGCTTTTAAAGTCACAGAAAGTTGTAGTTCTTAGATCAAACAAAGCAAATGATACATCACTTCCAGTTGGAGTTCATAAACTTGTTCATGAAAAAAACGCGCTTCTAAGTTCTAAGGGACGCTATTAGGACCCAAAGTTTCTCAATAGAATGGTCCACAAAATATTCAAACTTTCTCTTTTGGATCATTCAACATCAAACAAAGTCACTAACAAAATCTTGAATGGAGATGCATCTGAAACAAACATTATTCTCTCCACATTAGCCTCACACAGCTTTGCAATTTATT…
>AT1G33265_2
CAGCTCAAGAGATTCCTGCTAGTTAAGAACACATGAACGCAGTACTTAATTACAGTAACCATAATTAGTCAAGTTTATTGCGCTACAATAGATTCTGATAGGTTTTTCCAGAAGCTGGCTTTAAAGTCACAGAAAGATTTATTTCTTAGATCAAACAAAGCAAATGATACATCACTTCCAGTTGGAGTTCATAAACTTGTTCATGAAAAAAACGCGCTTCTAAGTTCTAAGGGACGCTATTAGGACCCAAAGTTTCTCAATAGAATGGTCCACAAAATATTCAAACTTTCTCTTTTGGATCATTCAACATCAAACAAAGTCACTAACAAAATCTTGAATGGAGATGCATCTGAAACAAACATTATTCTCTCCACATTAGCCTCACACAGCTTTGCAATT…
>AT1G33270_1
CCAGGGAGAAGAAATTCGATAAAGTTGTATTTATAAGAGTGTGTTCCTTCCTCTCAAGCTTTATAGCAAACAATTCCGCCACGAAACCACAGTCTCATTCCTCATGAGGGGGCTGCGATGATCGTGTGATTCAAATCCCTAATTTTTCGAAATTGCGAGAAAAAACCAAATAATCTGTTTGTGACCCATTTTTCCATGGCGTCTTCTCTCCTTTCCGCTCCTTTCATCTCGCTCCGTACACGAAAAAGCTTTAATCTTCCTTCGAGAATTCTCGCCCTTAGGCTATCATGCTGTTCTGGTGGGTCTTCCCAAAACCGGCAGGTTTCTTCGGATTCAGAGAAGAAGATATCATTCGCTGTTGCCACCGGTGAGCTTTTCATCGGAATTGCGTCGCGACTT…
>AT1G33290_1
GTTTTCTTTTGATTATTTTATACATATGGTTTGTAATCTCTTGCAAACATTTGTGTTCATAAGAAACATGAATTTAATGGGAAGTGTCAATGCCCAAGTTTGACAACGATGAAGAAAGCTCAGATGCCTTGCCCGTCGTACGCCTTCCATCTTTCTATTACCACCTTGTACTCATCATCCCTTCTCCTCACCTCAACCATGGGATTCCTTCCGCGAAGCAACATATCAACACTCTTTTCAGTTTGATGTGCAATCCAATAATCTCTTTCTCTCATCTCTATCAAGAAATAAAAAGTCGGTGGAGCTTTCCTCTCGAGAATACTCTTCTGACTCCTTCTCGCCCTCGCTTCTTCATCTCCAAGAGTGACAGTCTCAATACCTCCAATCAAATCTGAAAGT…
>AT1G33470_1
CTTGAATCTTCTTCCCTCCTTCTCTCTCTCTTCTCTCAACTACCGTTCTGCTTCTTCTGTTCCCAAAATCGGAAACTTTTCTTTTCGCGGGTTCGTTGGATTTTCCGTGTTTCTGATAATCCCCACAGGAAATGGAAGACACGACATTTACCAAGGTGTTCGTTGGAGGCTTAGCATGGGAAACCCACAAAATCTCTCTCAGGAATTACTTCGAACAGTTTGGGGACATTGTTGAAGCTGTCGTGATCACTGATAAATCTAGCGGCAGATCCAAAGGCTACGGCTTTGTGACTTTTTGTGATCCGGAAGCAGCTCAGAAAGCATGCGTAGATCCAGCTCCTGTTATCGATGGGAGAAGAGCTAATTGTAATCTTGCTGCTTTTGGTGTTCAGAGATCCA…
>AT1G33520_1
CACCATATTTGTTTATTATCTTCCATCTAAAACTGCACTCAAAGGTTTATACATTCTTTTCATTTAGACCACAAAGGTTATACAGATGGAACTCATGAAATAGTGCAATACCATGCTCTTACAAATGGTACAGTGAGTGCATACAGAATCAGCAATCTACTTGAAGCCAATCCTCCGCTGTCTATTGTCTGTTAACTCAACAAAAGCATGCTTTCACCAAATCCACATAAACCTGCAAATTGCTCCTGATCTGAAAGTTAGCAGCTTCAGTTCAACAGAGATTTCAGTATTCAATATCATCCATATCACCCATGTACTCAGCAACTTGGTCAAGTCTAACATCAAGCATCTTGTGGTTGTCTAAATCACGAACCACACCAGTTTCTTTATCCAAATCTT…
>AT1G33590_1
ATGCAGAAGTGTTGAAAACATAAATACTACTTTCACTAATAGTTCGTTGGAGTGAAGCTTATTAAATACAAATCTTATTTGGAGATAATCATTAAGTGTCACGGTAAGTCCAATAGTTTTCTTGCCGCTAAGCTTTACAAGGAGAAAGTGGAGAGCCACAGAGACAGTCATTACCGGCGAACGCACTAGCCGGGAACTTTGTCGCCGGAAGCTTTCCGCAAAGATGGTTTTGACCCACGTTCAATGACTGCAGTCCAGCCACCGTCGCCGGCACCTTCCCGAATACCAAATTCCTTGACAGATCCAACGTCTTCAGCGTCTTCGCGAACGCTAGCTTCACCAAGTCGAATCGGAGTTTGTTTCCCGACGCCTTGAACTCCACCAGATGCTCCGTTTGGT…
>AT1G33780_1
CGAGTTCTCTTGAAAACTAGCATCAATTTCAAACATAACGTCTAGATATCCAGCTTGGGTTTCCGGCTAAGCTCGGAGTATTGACCGCCCATTAACTGTAAAATCTCCTCCCACAAGTTTTCCGACGAAGCTCCGCATATTAAATCTGAGCTGCACGCAGCAACATGCCAGTAATCTGATTTGATCTCTTCTCTGAGCTGATCTAGCTGCCAACCTGCATAACCAACAAAGAATCTAAAGTCCTGTGGCTTAAGAATTCCCTTCTTTACAAGTACTGCAGCTTCATCTAAGCTGTTTCGAGTACCAAAGTTAAGGCCGGGCATGACTTCTTCAAATCCAGGTATCTTGGTTTTATCGTCAGTTTTTAACAGAAACATGCTTGCTTCAAGAGGCCCACCA…
>AT1G33810_1
TCAGGATTGGCTAAAGACAACAATGGCGAAGAAGAAGGAACTGTTATCAAAAGCGCCGTGGAGAGGTGACGATGATGATGACTCTGATAAGTTTAGCGGCGCAAAGCTTAAGGTCACCAAGGATTCTGACGGTATGTCGAAGATGCACGTCCCTAGCCGTGGAACCAAAAAAGGTAGTCTCGCCGATGATGATGATGATTCACTTGAGATTGATCCTCAGCTTCGTTACAGCTTCAATCGCAACTATCAGTTCCTGCAAAGAGTATTCACTATAGACACTTTGGTGAAGCCTCTTCCTCCTGCCATGGCATTCAACGTCTCTCGCAACTTGAGCTTCTTCACCCGCATTTTCACTCAGTTCTTTGATCCTGAAGGCATTGCAAATGCACAGAAGTCTCT…
>AT1G33811_1
ATTAACATTATTTTAATAAATTTTAACTTAATGGGTATTCTCCGTTTTGTATTGTTGGTTAGTTTGAGTTTGGTTCTGTTCGGTTTTAAAACGGCCGTGTCACAGCCACAACAACAGTCACAAGTCCCATGTTTATTCATCTTCGGCGACTCCTTAGTCGACAATGGAAACAACAACAGGTTGCTTTCGCTTGCGAGGGCTAATTATCGACCTTATGGCATCGACTTTCCTCAAGGTACAACCGGACGGTTCACCAACGGTCGCACCTACGTTGATGCACTAGCTCAAATTCTTGGATTTCGGACTTACATTCCACCGTATTCCAGTATTCGTGGCCAGGCTCTATTAAGAGGTGCTAATTTCGCATCTGGTGCAGCTGGCATTAGAGATGAGACCGGT…
>AT1G33970_1
TATAAATTGCGTCCAGAAGAGATTTGCTCAAGATCATCTAAAATCTCGTCGCTTCAGCTTCTCCTCTTTTTAAGCAAGTATATGAATTTGGTTGAGATGGGTGGAGATTTGATGGAAGATGATTGGGAATTTGCCGCATCGTCAAACCCTAACCGAACCCTAGTTCTTGTGGGCCGTACTGGAAACGGAAAGAGCGCGACAGGTAACAGTATCCTTGGAAGGAAAGCTTTTAGGTCAAGAGCTAGAACTATAGGAGTGACGAGCACGTGCGAGTCACAGAGAGTTGTTCAAGAAGATGGTGAGATCATTAATGTGGTTGATACTCCTGGTTTGTTTGATTTGTCCACTGCAGCCGATTTTATTGGTAAAGAAATTGTGAGATGCATAAGTTTGGCAGAA…
>AT1G34010_1
CATTGAATAAATCTAATTCAGCACAAAATTGACAAATCAAGTGGCTGCAAAGGTACACATCCAAAAGTTTCTCTTCTTATCCAATCTCTCGCTCTCTTTAGTCTTTATATATATAATAATAACAAAGGTGCACAGGATAAGAGAGCAGCTACATCAACTATATGGAAGCCCTTTGTTTCTGAAAGCAATGTCTTAACTTCTAATGGATTAAGAGAGAAGCTTGGTCACATGATTGTGCACATACAGCTTTTTCCACTTCCATGATGGAACTCATCATCCGATTCACCCACTTCACTAGGCTCAAATTCTCTGACCTCAGCAATCTCAATACCGCATGTGTCAGGCCACTGAACTTTCCTTCTGTCTGTGTGATCCAGCACACCTTCTCTACTCACATCA…
>AT1G34190_1
CGGTTTCTCTCAGTGTTATGTAGGTTTGATTCATCTTCTCTTCTGGATCTTGAGAGACGAAGAGAAGAGATCTGAGGTCTTCTGAGAGAGTTATCTCCCTCGTTGACCCGATCGGTTCTTTTGTTCGCTTTTATTTTCAACTTTTTCGAGGGATCGGCCCTGATTGTTACCTAGATGGCGGATTCTTCTCCTGATTCGTGTTTCAAAGGAGGCAAATTTAGTGCACCAGGGTTTAGATTTCACCCGACTGATGAAGAGCTTGTGATGTATTATCTGAAGAGGAAGATTTGTAGGAAGAGGCTTAGAGTTAATATCATCGGCGTTGTTGATGTTTACAAAATGGATCCTGAGGAATTGCCTGGTCAATCGATGTTGAAGACTGGAGATCGACAGTGGTTC…
>AT1G34350_1
CTAAAACTCAAAACATTTCGTTGCAAAGTGAGAGTATACATAAAATGTGAGATAAAAAAAAATATGGGATCTATTCCTCCTTGGTACGAGCAAGCCTTGCACGATGCCTGAGCTCAGCTCTTTTCCACTTTACAATCAGGTAGCAAAGCGAAAACAGTGTGTTTATCAGGATTATCATTGCAATGACAAGAAGTGGTCCAGACCAAAGAACCGATAGGAAGACCCCGTGCGGGTCAAAGTAGTTTTGAGTTGAGAAGCTCTTCCAGTTTTTTCTCAACTCCCGGTTGAGATTCTCTGCAAAGTATACCCCACCCAATGCCAACAAGAAAAGGAACATATGAAAGTTGAGATGCCTTCTAGAAAGAAGAGTCACCAGAAGCAACAAAGCATGAAACGCCA…
>AT1G34570_1
AAAATAGTAATTGAATAAACTAGTCAGATTTGGAAATTTACAGATACTTCATATTAAGGCGAACAATTTTTACTAGACCAAACTAAACCAAACGACAACGAACCAAACAGAACAGAACTTATAATCAGTTTGGTTTGGAAACAAGACACTACTAATCTTGCTTTTGCTTGGCAATAATTAGAGAACAAGCCTCCTCTATGTGTCCAATTTAATTTCAACTTTAGGAGATTTGTCAAGAAGAGAGCTTAGCTCAGTAACATAGCTTCCCAAGTCGGTTGTGGCATTAACACCCGAACCAGAACCAGATTCAGACCCTTCTTCTCCACTCTTCTCTTCCCCTTGCTTTGTAGTCAAAGTTTCATAGAACCGCTTCATTGCTACTTCCGTTGAGAGAGCATG…
>AT1G34770_1
CAGAGGAAGTTCAGCTTCTCAGTGACTTCAATTATTAAATATAGCAAATGTGGTCAGCTAAAATGTTTTTGGCTGTATCAGCTTTTCAGGTTAAAGTTTTGCTTCTTTCCTGTATAATCAGCAGTTCCTCTAGACCAACAACTTTGGAGAGGGCTTTATTCATAGCTGAATATATTGTAGTAGAAGTGTATATGTCATCAGATGGCAAGATTATAAGTCAATTCATATTTTTTTGCCCATATTATATCAGAATTGATCTTTGCCTTAACGTGTTTCCTCAAGAAGCTTCATATATCACACTGAATAGTCAAGGCAACCTTACAAAATACATGAGTCAAAGACTTACACCAATCTGTTTGGTTAGTCTCCAAGGCCAAATCTTCCACTAATCAAGCTCTA…
>AT1G35160_1
TGAGGAATGGCAAATCATTAATAAGAGAGAAGAATACTGAGTTTCAGTACAAGGCAGAAGCCGAAATGCAATCAATCAAAAGAAGAAAAAGAAAAACACATTAAAATCCAGTAGCATCCACGATTAAGAAAAGCAAACAAGGACAAGAATTAGACGGCCTTAGAAGCTTCGGGGATAGCAAAGGAAGATTAGAAGACATAATAACTGGATAACTTTAGAAATACTGAACAACAAGAAAGAAGCCACAAACTTAGGTCTCCTTCTGTTCTTCAGCAGGCTTTGGTGCTGCTGCTTCTTTGATCTCTTCTGTACCTTCGTCCTGCATGTCAGAAGTCCAGAGAGTAAGGTTGTCACGGAGAAGCTGCATGATCAAGGTACTGTCCTTGTATGACTCTTCGC…
>AT1G35180_1
CAGACGTGTGCTCCTCAGAAAACACAGTTGTGTCTCTGAGCCAGAAAGATAAGAAGAAACGAAGGAGATCGATCATCGATGGAGGAAGAATACATAATAGTAATTAACATAACAGTAATTGGAGTAATCTCATGGGGTCTCCTTTTCATCCTCATCCGACGAATCTTCTCAAACTACTCCTTCGACTTCAGCACTCGTCTTGTCTCCACGCTTCATGCAACAGTCGCTGTCGCTTTAGCAACTCTCTCAATTCAAGATTGGTCTTGTCCTGTTTGTCCCATTGCTTCCACGCCATCTCTTCGGCAGATGGAAACGTTGGCGTTTTCATTGTCCTACATGATCTACGATCTCATATGTAGCCACTTTGATCAAGTCATTAGCATTGATAATGCGGTTCAT…
>AT1G35190_1
AACAAGTCTAGCTCGTATTGATTCTAAATGCTTACACTGTAAATTCTTCTCCAATTCGTACAGATACATATATTTAAACAAGACATAAGCATGTGTATCCCTGCCAATAAGTATGAGAGGGTGTTTGTAAACTTCACTTACCTTACAATATCTTTAAGGACTTTACTTTGAGCTTATCCCTAGAGTAACAACGAACTTAAATTTTACTTTTTGTAGATTCCCTCCTAGAGTGGATCGAAAAGAGCATTCATGTTTGTTGGTGGTAGATGCTTAACTCCGCATGAGTTTCCTTGTAACGCTGCGTGAGGTATGTCGAACATTTGATAGGTGGATATTTAGGAAGGTTGCTTTCCGACTTGCAGGTTGGGAGACACTCCACGAGACAGTCATGATTCGGTT…
>AT1G35230_1
CTTTGCTAATCTATTAGTATTCTCTCTTAACCTCTCTCACCACACTACGTAACAATGGCCTCCAAATCCGTCGTCGTTTTCCTCTTCCTCGCTCTCGTGGCCTCCTCCGTCGTTGCTCAAGCTCCGGGACCAGCTCCAACCATATCTCCCCTCCCGGCCACTCCACCGTCTCAATCTCCAAGAACCACCGCACCGGCACCTTCACCCTCAACCAATCCTCCTTCCTCAGCTCCTACCACCGCTCCTCCGGTTAGTCAGCCGCCGACTGATTCTCCCGCTACCTCCACTTCTCCGCCAGCTCCTCCGACGTCTACTTCCCCTGCCGGAGCTCCAGGCACAAATGTTCCATCTGGAGAAGCTGGACCTGCTCAGTCTCCTCCAACTGGCTCTCCAAACGCC…
>AT1G35420_1
TATTTTATTAACAAATATCCAAAACAACATAAAGAAAACTTCTGGACGATATTGACTCTGGGAAGATACATACAATGGCTGCCTCGTTGGTCTCTCTTTCCTCCTTACCTAAAGCCGGAGCACGGTCAACGTTCAACCGCCATGGCAGCCACCGCCTTCTTCCTCCACACCTTTTACATCTCGTTCCCTCTATCGGAAAACATTTCACGACGAGCTGCTCTCAGAGACGAAGATCTCTGAAAACCATTTCAGCGCTCGAAACCTCTGACGGCGCCGTTAACGTGGAGGTAGACGACGATGACGGTGACGAAGAAGAAGCGTGCGAGCTGGTTAACGGAACAGAAGTGTCAATTGACGGCGTTGAAGCTTACCTTTTGACGGCGGTAAAGAACAACAACG…
>AT1G35430_1
CACAAATTCATGTACCGAAGCTTCTCTGTGATCCCCACTCATTACCAAGTCGTACAGCGCACGACCTCTGTTCCTCCGTTTATTCCGGCCATGAATTCCGCCGTCACTCTCCACGCGCCGTCGTCATTATGTTGACCGACGTCTTTTGGCTTCGCACGCGACGGAGCCGCTTCGTTTTCTTCCTCCTCTGTTCTCCTTTTCTAATCCCTCTTCTCTGCGCCTCCATTCCTATCCTCTGCGCCGCCGAGATCTTCAGCCGCCTCCGCAGTCGCCATCCGTGGTTCGCTAAATCCGCCGTCGATGAAGATGATTTGCGGCTCCGGAGATGTGAGGAAGGATGTGGATGCGGCGGATTTGAACCGGAAGAAGCGGGATTGCTTCAGAGATACTTAGAGGATC…
>AT1G36240_1
ACATTACCGGAAATATAGTGACCGCAGGAAAATGATTCTAGTATTAATCCAGGGGCAAAAACTTCAATTACTACAAATCTTCAAAGCTCTTTGATAAAATGTAACAATTCTAGGCGGAAGAAGAAATCACGAAAAACACACTACTCTTTGCATAAAGTAGAGAACAAGGGCAAAACGATGACGAGCACAAGTCACTGGTCTCCAGGAAGTGTCTTGATGATGTCAGAGTCACCAGGGTCAACTATGCTGAGGCATGACACACGGAAGTATTTACCGCAGGCAGTACCCAGATCAACATTGTTTCCATTGTAATGATGAACTCCAACTTTGGCAAGCATAGCATAGTACTCAATCTCAGACCTCCTCAATGGTGGGCAATTGCTAGATATAAGTATCAGC…
>AT1G36380_1
GAAAACATCATTTTTTAACCTGATCCATGAATGAAAGCATCTCTCTCACAACCATTTAAGATCAGTGTGAAGACATAGAAACACTGATCCAAGATTTGGGCTTGAAATACATGACACTACACAAAATGCACACTACATTGCACACATCCCACCATATAAGAGTCAACGACATATTAGACTCTTAGTGTCTAAAGCTTTACTTGAATCTTCTTGGATTGTGACACTGAATCTCTTCTTGCTCAATCCGTTTTCGGATCGTGGAAGCTTGTATAATCGTCTGAAGTCACAGTTTCATTAGGGAACAGGATTCTGAGAACTGATACTTTTGTAGAATCTGGAGATTCGGCCGCGAGATTCAGGTTTTGGTTTAAAGGTTTTCTTCCTCAAGCCAAAGATCTC…
>AT1G36380_2
AAAACATCATTACTAACCTGATTCATAAATCAAAGTATCTCTCTCACAACAATTTAGGATCAGTGTGAAGACAAGGAAACACTGATCTAAGATTTGGGCTTGTAATACTTCACAGTTCACATATACAAAATGCACACTTCAATGAACACATCCAACCATAAAAGAGTCAACAACATAATAGAACTCTGTGTCTAAAGCTTTAACATGAATCTTCCTGGGACTGGGCATTGAATCCTCTTCTTGCTCGTTCCGTTTAAGGATCCTGGAAGCTTCTATAATTCTTAGAATTCTCGAAATATCACTGGGGAACAGGATTCTGAGAACTGATGCTTTTGTAGAATTTGGAGATTCGACCGCGAGATTCGGGTTTCGGTTTAAAGGTTTTCTTCCTCAATCCAA…
>AT1G36390_1
CAAGTAATAAAATGTAACGCATGCAACATAATCTCAGCAGCCAAAGAACTTCCCATTTAGAAGACATCAGCTGCGTTTTTGTTTTCCATTTGATAGGTGAAAAAAATGGACTTAAACACAAGACATTGAAAATTTTACCCAACATCGACTCAAGCAGCAGGTGCTGAAGGAGTCTTCTTGACGGGTCCTAAAGAGACTTTAACCTTTGCTGGTCTCAGAACATGATCTCCTAGAATAAATCCTCGGTTAAGCTCCTCGGTTATTATCCCTGCTTTAACCGCCTCAGATTCTTCTCGTGAAATAGCCTCATGTAACAAAGGATCAAAGGGCTTCCCAACAGTTGCAATGGCTGCAACACGAAGGTGTCTCAACACCTCAACGAATTGCCTGTAAATTCCT…
>AT1G36980_1
GAAACGTTGTAACACTCAATTGATTGATTTGGGGTCCAACTTACATTCTTGTACTAAAGGTGGATTTTCAATAACATTGACACAAAGTTTAACACAAACACACACTGATGCAAGAGAGGAATCTAGCACACAAGGTCAAGCAGACCAGACAAGACACAGGAATTTACAGAGTAGAGAAAAAGAGAGGAACTTGTACGTTGTCACAGCATGTATCTGAGTCGGAGATGAAGTATGTGCCTGTGCGTCTACTTACTCTGAGTGTGATGTCCAATACATTAGCCCACTTATCAATACAAACACACATTGAAAAACACCAGCCACACCAGTCCAAGTCGAAGGCCCAGTCTTGACGACCGAATCTTGAATCAGCAAGCCAACAGAAGCAGCTAAGGAAACAAA…
>AT1G37130_1
CAACGGACACATTATATTTCCAAATTGAAAACTTTAAAGAACCAACATTATATACAAAACAAATCTATCATACTTATTTAGACTATATTATAACACTTGGCTTTTTGACCACCTAACGTTTTGACTTTTGAAATATCTTGGCTTTAGATTAGAATATCAAGAAATCCTCCTTGATGTTATATTGCATCTTCTCCAAATTCGGCTGAACCGCAAACTGAATCATCGGTGGTGGTCCACAAGCCATGGCAAGGGCTGAGCCATCTAATCCATCAGGGATATGCTCTCGCATAATCGCCTCGGAAATAAACCCGGTACTGTAAGCCCAACCTTCCTTAGCTGATTCCACTACGTACCAAACCTTTAACCGGTCCGGATACATCTCTGCCCAACCATCCAATT…
>AT1G41830_1
GAAAAAGGAAAGAAAAAGAACATCAATAATAAGAGCAAAGAAAGAAATACAGGAACTTCAAATTCGAATTACATAAAAATTGAGACCTCGAGCTGAGATCACTTCAAACTAGATTATTAGTACATCCTCTCTCATTATAACCTCGCAAGTCTTCGCAAGAATAACATATATATAACTTATACCTGTATCGATATGACTTTCACGTAAGCTCGTATGTCTTCCTTAAAAAGGCCTAGTATGTCGTCCTCTTGCCCGGCCGCACAGACGCGAATTCTTCGGGATAGGGTACTCATCTCTCAAAGACGTCGATGACGTGAAGACACGCAAGTAAAGCTGTTGTCCCAAGTACTGTCTTGCCCAAAACTCTGATCTTAAGTTCCACATTCCTACGTTGTCCAA…
>AT1G41880_1
TTGGGAAATGATACGGATCATAATTTTCTGAAATTCCATTAATCAAATAATCAAAACAGACAGAAGAGTCTAGGACAAAAGTGAATAAAGGATAAAACTACAGCTCCTGAGAAATGATAATTGAGGTTCTTTCAGATTGTTGTAAAATGTTCTTGAATCAAGCCTCCCCTCATATGTTGCTTGGGTACATGAACACTCTGACTCTAGCTCCCATTGACTTTGGTGGTAGGTTTGAAGTGAACTTGGCACGGACAACACCGCTGTTACCATGAGGCCTAGTGACTTTTCCCCAAATGCAACGGTAGTGAGAACCGTTTTTCTTTGTCTTTGCTTTGTAGATGTAAGCCATACGCTTTCCCTTGTACCAAGCAACCTCCTCTTGAGTGTTCACACCTTCAA…
>AT1G42430_1
CTTCTCTTTCTCTCTCTCTCTTCTCAGCTCGCTCGCTTCCACGGATCGAGAGTTCTGCAAATTCGCTTCCTAGGGTTTCTCATTTCTCGAATTTCATACCCATGGCGAGTCTGTGAGCGCAATGGCGGCTAGCTCCGCAGTCTCTCTTCTTGATATCAAGCCCCGACGATTCGGCGTTGGTACAAGTAATCATGAATTGCGCCTAACGAAGTGGAAAAGGAAACTACTATGGTTCGATGGTGATCAAGCCGGAGCTCCGATGCGAAGATTTAGCTGCTGTTCAGATATGCTGGCACCGATTCGCCGCTCTGAGAAGTCGGAAGAACGGCGTTTCGATCAGAAGACGAGTGCCCACGGTGCCGGAATCAAAACTTCATCATCTGCAGTGCCATTTGCATC…
>AT1G42440_1
TCTCAATGATTCAGCCCCATATTCTAACTGTATTGTGAGCAATGAAGAAAATATGCATATTTATCACATACAGGACAAAACTGGAGGACTTCCACTAAACCACCTCCATAAAGTACCAAAGTAGAATAAGATTTCAGAGAAACTTGAACATCATCAGCATCATTATATAAATTGGAATCAGAGAAGCTGCGGGTACAGACACTCAGGCCACTTGGGATAAGCGCGCTTGTACAAGTTCATGCACACAATGTCATGTTGCTGAACCACTCCATTGAATATGCATTTCATCGCCCCATGTGTGCCCACTGGCTCCTTCACGCGACCACGACGCCCGCATTTTGACCACACTTCTACAGGCTTGAACCATTTCACGTCTTCTGGGTTGTGGAACATATATCT…
>AT1G42480_1
CTAGATTTTAATATAAAATTTAGACTATTTTCATACTGTCTAGCTAAGTTAGGTTTTTGTGAGAAAAAGAACACTTCCCACAATCTAAATAAGTTTTCTAGACCCAAGTATCGACAGAACTTAAGAATTTAAAAGGTGTCTAAGTTACATATGAGTTGTAGATAGATGTATAACATGGCTACCAAGATGGGACCTTAACTTGATGGGAAATAAGCGGTGAGCTTTTCATTGGATTGAGCTATAATTCATCTGCATCGTCGTCCGCCTCATCCTCTGAGTCCGTTTCGCTTGATTGGCTGCAGTGGTTACTTAAAGATTGACACAAAACCTTGCTGACATCTCCTGCTTTTAGAGACCCATTCTTTATTACCTCACTGAGCTCATCTTCAGTTTCCTCCA…
>AT1G42960_1
GTCTCCTTAAACTCAGATTTGGCATATGATTTATGAGATCTTTCAACAAGGTTTCAAGAAAAACAGGGAAGAAGGCAGTCGTTTGAAGATCGACGGAAAGTTGTACAACATTACATAGAAACAGCAAACAATTATTGGGATCATAATAAGTGATCACCCGTGATTCAATTCAAATCCTAAAACAGATTATTTCAGGCTGTAGCCTCGACTTCGTCGGTGCTTAGAGCTGAACCATTCGGGGTATCTTCTGATTTGAGCTGAGAGGACACATCATCGATAGCAGAGTTGAGCTGAGCAATTTTCTCAGCCAGTACCTTCCGTGTTTTCTCCAAAGCTTTTTCCTCATCATATATGAATTTAGGTAATTTCCTCATGAGATCCTTTCGGTCTGCTCCGGCT…
>AT1G42960_2
AATAGTCTCCTCAAACTCAGATTTGGCATGATTATGATAACTTTTCACACGGTTTCAAGAAAAACAGAGAAGGCACTGGTTTGTAGATAGATGGAAAGTTGTACAACATTACACAGAAACAGCAAACAATTATTTGGTTCATAGTAAGTGATTCAAATCCTAAAACAGATGATTTCAGGCTGTAGCCTCGACTTCATCGGTGCTTAGAGCTGCACCATTCGGGGTATCTTCTGATTTGAGCTGAGAGGACACATCGTCGATAGCAGAGTTGAGCTGAGCAATTTTCTCAGCTAGTACCTTCCGTGTTTTCTCCAAAGCTTTTTCCTCGTCATATATGAATTTCGGCAATTTCCTCATGAGATCCTTTCGGTCTGCTCCAGCTATAGCCTTGCTGATCTG…
>AT1G42970_1
GACGCTCTTCCGATCTGCCAGATTCACTTTTATATTCTCTAAAACTCTCCAAAATGACTAAATATTGTTCCTTAGTCGCTTTACAAAAGAATAAATTATCATCCGCAAATAATAAGCCGGAGATTGAAGGGCTCACTCTTGCTAAGTTTTCCTTAACATTGAATTAATATTATACTCGACAATAAACTAAAAGGAAGAGGTATGCATTATATGATTTCGAATAACTCATGATAAAAGTATTGTTTGGTGAAAAATAAAGCTTTTTCATTCATAGACTTTGCATTCCTCATCGGCCGGGTTTGTCTTGCAGAAATCCTCCAAAGGGTCTCCACTTCCAACAGCTTCCTCTCCCGGCCACTTGCTAGCCACTAGGTGAGCCAAATCCACCACTCTTTGGCT…
>AT1G42990_1
CAGAAACATTATTAGGAAACCATATAGACTGTTAATTTATCCATATTAGACAGAAATTTTTCCACAGCGAGAATACAAAAATCATATAGACGGTTTCCACAGCGAGAATACAAAAACAGCAACCATGAGAATACTAAGACATACTCATCCACGACCCAAATGGGCAAAGTAGCAGTTAAAAGGCCTTACGCACAAGGGTTAAGATTTGGTGTTTCATCCTAGGCCTTGAACCCTTGCATCTCCGACTCACGCCCGTATTAGACGGTTTGCTACTACTCCCTAGCCCGCTTAGAACCAGCTTTTCTGATTCTGACTGGAGGAGGTAACACTTTGTGTGGGAAAGATGAGGGAATTGGCAAATGATGTTTACTCCCAATAACCAAAGCAGGGAACCCAACA…
>AT1G43560_1
TCAGACGTGTGCTCTTCCGATCTCTGTATTGAACATCTCTAGTAACAACTTTTAACAAACTGAACAGAGTTGAGCCCTGCATTTCATGAGGAATTTGTCACTCAAATAAGAAAATTGGCTGATGCCATATATGAATAGGTAAATAATTTACCGAGCAAACAATCAACAATAGCTTTTGTCACAACAGGATCGTTCATAGATGACAAGTTTTCTTGGTTTCTTATATTTATTGCTTCACTTGCAAAGAATTCTCAATACGTTCAACGAGTTGGTTCGCTGGCAAGGCACCCTCGAAACGGTCCCAGAGTTTTCCGTCTTTGAATAAGATGAATGTCGGTAAAGCCTCAATCTGGTATTTGTTAGCAAGACTTGGGTACTTCTCAGTATCAATTTTCACAA…
>AT1G43580_1
CCCTAATTCACTAATTTTAATTACTCAAGTATCTGATCATCAAAAAAACCAAAATGCCAAGAAAGAAGCACAAATTTTTTAATGATACTTGCAAACAATAAACAGTGGAAACAAGATTGTAGAAAAACGTGGAAAGACAACTATCCATCTTAGTCCAACTCTCTTTAAGCTTTATGCCTAAACCCTCAAAGGTCTCTTTTTAGCCGTCGCTTGTCAAAGTCAACGCCAGAATCACTATAGTAAGTGTTGTGATCACTGTCGCACACGCGAACACAGTCATTGTCCGGTTCGAGGCAACTTTACTCTGCTTCTCCTCCCCGGAGCTAACCTCCATCTCCTCCACAAGTCTCCTTACAGCTTCCATATCTGAATCCTTTGCAGCGTGTATCAGCCTGTTCT…
>AT1G43640_1
CCAACATCATTTTTTTTTGGTTCTTTTCGAAGATAACAACCATAATGTTCAAAGTCATTAGCACACCAGATCGGATAAACAAAAAGAAACAAGCCCTAGCAGAATCGATACAATATACATCGAAACGGTTCCTATTTAATCTAACCCCATCTTATGTTGTGGACCATTGGTCTTTCTACTTTTATTCACATGCCAATTTAGTGTCAAAGCTGCTCAAGCAAATAGCAAAGGCTTGAAAGGCAGAGAGAGGATAACGATAGTCCATAGTGAACATATCCTTACCCACTTTCCCAAACTGTAGTATTATCTTATCATGGTCTGATTGCACTGGCTGCTGCGCCGATGCCAATCCCCTCGAGGTCAATGCTCCAGCACTGCTCCCAGAACCAGGCTGAACCG…
>AT1G43670_1
CGGTCGCGCCTTATCTCATATCTTCCTCGAAATGTGCAACACACAAAAATTGGGTTTAAAGATTGCAGATTTCAATCGCTTCTCTATCTAAAATTGTCTGATCAAAACGCATTAGAGGGCCGAGAAGAGAGAGACAGAGAGAGGATCAAAGATGGATCATGCTGCAGATGCTCACCGTACGGATTTGATGACCATAACGAGATTCGTGCTCAATGAGCAATCAAAGTATCCAGAATCTCGTGGGGATTTCACGATTTTGCTCAGCCACATCGTTTTGGGATGCAAATTCGTCTGCAGTGCTGTTAATAAGGCTGGTTTGGCTAAGCTAATTGGACTTGCAGGGGAAACAAACATCCAGGGTGAAGAGCAAAAAAAACTTGATGTGCTCTCTAATGATGT…
>AT1G43790_1
TTTGCAGGGAAATTGGCTGAACAAAGGTACCGTTGCCATTATTTCTTCACAGCGATGAATCACAGAACCAAACTCACCTCAAGAAATCACTCAGCCTCACACATCAAACACAAGCAATGGCCTCCACGGACGCAGTTTACCGTCCCACACCAACACCAGACCATGACACTACTGTTGTAGTAGTAGTGTTTGTCTCTTTGGGTTGTGTCATGTTCCTGGCGTTTCTGGCGTTTGTTATCTGGTTCTTGATCAAGAAGAGATCCAAGAAGCACTGTGAGAAATCTGAGGCGGTTCGTGTGGATGAGCACTTTAAGATGAAGGAAGCTATAGTCGAGGGACCTCATGGACAAAAGTCTGTGGTGTTATCAGTTGAGGATGATGTTCAGATCGAAGACGCGA…
>AT1G43860_1
CGGCGAGAAGGAGAAATGTCGAAGACGCTGGTGCAGCCGGTAGGCCAGAAGAGGTTGACGAACGTTGCAGTGGTTCGTCTCAAAAAGCAAGGCAACCGTTTCGAGATCGCTTGCTACAAGAATAAGGTCCTTTCATGGCGGTCCGGCGTGGAGAAGGACATAGATGAAGTGCTTCAGTCACATACTGTTTATTCAAATGTTTCTAAAGGAGTTCTTGCCAAATCAAAAGACTTGATAAAGGCCTTTGGATCAGATGATCATACGAAAATATGCATCGATATTTTGGAGAATGGAGAGCTTCAAGTTGCTGGAAAAGAGAGAGAGTCACAGTTCTCAAGCCAGTTTCGAGATATTGCAACGATTGTTATGCAGAAAACCATCAACCCTGAAACCCAACGG…
>AT1G43910_1
TATGATCCTTCAGCAGCATTCTTCAAGAAAACAAAAATGGCGAATCTTTATAGTCAAGTCCCTTCTGTATCCGCAGTTTTCTCTCTTTACACATCTTTTTCCGCAATCACGATGCTTTTTCGAACAATCCTCAACGAGATTGTGCCTAAGAGAATCAGAGAGTACATAGCTATGAAAGTTGTGGACTTCTTCTCTTCTTACTTTCAATCGAGTTTCACTTTTGTGATCGAGCAACGTTGGGAGTTTGTTGAGAATCAGACGTTTCGTGCGGCTGAAGTTTACTTACCGACCCGTCTCGCCGGACTTTCAACCGGAAAACTCCTTGTGGGTTCGAGTAATCTCAAGAATCCAGCGGCTGAGCCAAAACTTGGGATCCCTGTAAACACAAAGATCATTGAT…
>AT1G44000_1
CTCAAGACAAAAATGGTGGAAGATGAACAATGAAGAAGAGTCATTATAGTTGTTCATGCATTAACCCTGTTGTTATGTTCCTCCATGGCCTGTTACATCGTTCCTTATTACCACAATCCTGTTCTGTCTCGTCCCAATAGAGAAATCATCAGCCATCACCACTGTTTCCGCGGCAAGCTCTTGAAGACAAGACTTAGGGTTCCTCGAAGTTCCGCCGTTAGCGACGGTGGTGTTTCCTACAATACTTTAGTCTCCGAGGCGGTGCGGCTTTTGGTGCCACAAGCAAACTTCGATTCCTCCAAGCTTAAAGTGGAGTTTTTAGGGGAGTTATTGGAGAACAAGAGTAGCGGAGGGATTATTACTCCGCGGACATATATTCTTTCGCATTGTGACTTCACT…
>AT1G44170_1
CCATAATCAACACCGAAAGTCTTTTATTTATCGACTTCAATATTCATCCACACCAAACCAAAACATATATCTTTGACAACCAACTAAGTATTTGAAAAACCAAGAAAATAAGATACAAGGGGAAGCGTCCTCTGTCTTTTACCGTTTAAGATAAACCGAGAAGGACTTTGAATATATCGAATATATTGCTGTCGACAAGGGCCTTTAACAATCTAAGCTTTCCTCTCGAGTACGGTGGATACCTGACTGCTGAATCACCGAAAAGGCTTCTGTAGAGAACAGCCTTCTTGTGACTGAAAGCATCAAATGAGAATTTACCATGGTAGGTGCCCATTCCACTTTCACCAACTCCTCCGAATGGTAATGTGTGAAGTGCCAGATGAACAGCTATGTCGTTGA…
>AT1G44446_1
TTTTCAATTGTCTTCTTTCTTTCTTTTCCGGTGACGCCATGAACGCCGCCGTGTTTAGTGCTTCTGCTTTATCTCTTCCTATCTCCTTCTGTAAAACTCGATCATCTAACCTCTCCAGAAAGAAGGGAGTGAAAGGAGAATTCAGGGTTTTTGCTGTGTTTGGGGATGAGAGTGGATTAGTTGAGAAGAAGAGTCACTGGGGACCTTTGTTTGATGTGGAGGATCCAAGATCGAAAGCTCCTCCTTATAAAGGCAAGTTCTTGGACGTAAATCAAGCTATTGAAGTTGCTAGATTCGATATTCAATACCTCGATTGGCGTGCTCGACAAGATTTTCTCACCATCATGATTCTTCATGACAAGGTCGTTGATGTACTTAATCCTCTAGCTCGGGAGTACA…
>AT1G44750_1
AAAAAAAAGCTTCATTTGTGTAGTTCACGGATCTTCTCTGAACGATCAATCCCGAAGAAGACAAACATAGAAAAATCTCAACTGGATTAACAAAAAACCCTTTTTTAATCGCTCTGTAATCGTCGTTTCCTGCAAACCAATTCTATGTCAGGTAATCAAGAACCAATCTTGGTGAAGGAGGAGAGTGTGGTAGGTATTCCAACACCACTCTTGAAGCTTAAAAGCTGGCAATGGTGGGTTCTTGTGTCCATTAACATTTTCTTCCTTATTGGTGGTCAAGCTGCTTCAGTGCTTCTTGGTAGGTTTTATTATGATGAAGGTGGAAACAGTAAATGGATGGCTACTCTTGTTCAGACTTCTGCTTTTCCCATTCTCTATATCCCGCTTTTGCTTCTTCCG…
>AT1G44770_1
CAAACTTTGTTCAATATTCACACATTGTCTGCGTTTATAAATGAGAATCAAAGAACAAATTTTTGAATTTGAAGTCAGTATAAAATACAACATTGATCAAACCCTGTTTACACTATTTACACAAGCAATACTTAATTAGAAAAGAGTCATTCACTTCGCAAAGAAAGACAAACCCAAAGATAGTTGGAGTATCATCTCCGCTTTCATCGCATTAGATAGACCTCTTGTAACTTTCAGAGAGCCCTAAGAACAACCTTGCTGGTCGCATGAACACCCTTAGCAGCTATCTTCAGCGCACCACGAGCTTGGTATAACCCTCCAAAAGCAAGTCCCCAAGTGGACAGTGTGTAGAACATTTTCCCAGCATGCCATATATCCACTACCTTCCCTACCTTGCTC…
>AT1G44790_1
CTCCAATCGGATCTCATCTCACTTTGTATCTCTCTCTGTCTCTGACCGGGTAAAAAATGGCGATGTGGGTATTCGGGTACGGATCTCTAATTTGGAAAACGGGTTTTCCTTACGACGAAAGCCTCCCTGGTTTCATCAAAGGCTATCGCCGTGTTTTCCACCAAGGTAGTACTGATCATAGAGGAACTCCGGAATTTCCGGGAAGAACAGTGACATTAGAAGCTGCAGATGGAGAAGTTTGTTGGGGAGTTGCTTACAAGATAACCAAAGAGGAAGATAAAAGAGATGCTTTAACACATTTGGAAGTGAGAGAGAAGCAATATGATCAGAAAGAGTATCTTGATTTATTTACTGACTCTAATTCAGAACCGGCTGTAACAGGAGTAATGGTATACATAG…
>AT1G44835_1
AATTATTTTAGTTCGGTCCGTATTATCAGGATTTAACAAAGCAACAATAATGGTTCGAGCTCACATAAATATAATCATTTTCAGTGCAACGAAGAAAAATATAGTGCTTAACCGGTATGTTTCTCTCCCAAATATCTCCGGTTCAGCATGCAAACCAAACCTCTTAGAATCACTTCGGCTGGTAGCGTCCGGCTTGAAAACCTTCAGAATACGCTGTGTTCTTGTACATAATTGCAAGATGTGTCAACTCTGAGGCAAGGCGTTTTCTCCGTGTTTCTACCAAAGCCTCCACATTCTCTCCCTGCGCCTCAGACAAGAATAGAGCCGATGTTTTGTCCAAAATTTCCTCCACGAATTTTTCGGGGTTCTTGAATACTAATTGGGCTGAATTGTCCACCA…
>AT1G44920_1
TTTTAATGTTCGGTTTGCTTAGAGGCTCTTTTCGAGTATTCATACATCTTGTTAGAACATTTAACAAAAAAAAGTTGGCCTGCAATGAGGTCTTGAAACGCTGGCTAACCCACAGCTTCAACTTAAATACGAATTGCTATTCCCAATTACTTGGGATAACAAGTACTCATCTCTCATCGTTTTCTCTTCCACTACGCACTGCAACTATATCGATATTACAGTTGGTCCTGGAATTTTTCAACACTCATATATGTATGATCTCTTGGCGGCTGTGCCGAAGTACATCTACAATTTTGTGCATGTTGAATCTCAACCTCCATCCGCCCGCAACGTTTATGGATACTCCTTCACCACCGCCTTATTAATAAAGTAAGCAACTCAAATAGCTCAAATGCACTG…
>AT1G44920_2
GAGGCTCTTTTCAAGTATTCATTCATACATCAACAACAAAAAAAGATGGCCTGCATGAGGTCTTAGAACACTAACTAACACAGCTTCAACTTAAAACATATCGTATAAATTGATATTCCCAATTACGTGGGATAACATTAACAAGTAATCCCAAGTAAATCATCTCTGATTGTTTCCTCCACTGCGCTGCAACTATATCCATATTACAGTTGGTCTTGGAGACTGTCCACACTCGTATATTTATCATCTGTTGGCAGCTGTGCCAAAGTACACCCACGCCTGCACATGGATACTCCTTCACCACCTTCTTATTAATGAAGTAAGCAACTCAAATAGTTCAAATGCACTGCCCTTTCGATATGTATCATCTTTCTTTTTGGACTCCGTAGGAAGCACACT…
>AT1G44960_1
GTTTTTAAAAAGAGACAGTTTTGTGTCTGGTATAGAAAATAACACTGTTTTGTTCAAAGCTTTTAACATAAGAAAGAACTACAAAAACTAACACTTTGTTACTTTTCAGATACTGCCTACTCGTCCAAAATAAGCCATGATGTTGAGAATCTGATAGCTGCAAACCAAACAAATGTATTGCCCGCGATCAAAAACCACCATCATGTTTTGTATCATCACTCACTTTTCTTGGATCCATCGGTTCCATAAGTGGGATTTGAGGTTTCAGATGAAGCTACACTAGAGCTGTTAGCAGACGGTGTACATGCAGACATATCTGATGATGCCTCTGTAATTCCAGCTGAGTACTTTTTGATCCTCAGTGAAATCAGAACACTTGACAGTATCCCAAGTACTGGG…
>AT1G45010_1
CTTTCCCTACACGACGCTCTTCCGATCGGAAAAAGGAGGTCAATCATATGGAGGACGAACAAGTAAGAGCAATTAAGATAATAGTATTTGGAGTAATCTCATGGGGTGTTGCCTTCATTCTCACCCGGAGAATCTTCTCAAGCTACTCATTCAACTTCAGCAACCGTCTTCTCTCCACGGCTCACGCCACAATCGCTGTCACTTTAGCAACTCTCTCTGTTCAAGATTGGTCTTGCCCTGTTTGTCCCCTTGCTTCTAAGCCATCTCACAAACAGATGGACGTGATGGCGTTCTCATTGTCGTACATGATCTACGATCTCATATGCTGTCAGTTCGATCAAGTGTTCAGCATTGATAATGCGGTTCATCATTTTGTTAGCATTCTTGGTTTTATAGCTG…
>AT1G45130_1
CACATTTTGTATTATAACTATCTCGATTTTCAATTCCGGTTTCTGATCACATAAGAGGGATGATTTAAACACAGCACGAGTAATGCTTCGTGTAATGCACACACAATATAGAGTATTTTAAGTTAGTTTACTGATCTCTTCACAACAGAGACTTCGGAAACGTCTCCACCAAGTTCTTCAAAGAGTACTAACAAGTTCCCTCTTGGCTTCAACCACGAACGCGGAACATGATACCATCTTTGTGTTGGCTCGCCACAACCAGATTGGCATTTGTTTTGCCTGTATGTTCCAGCGTAGTGACAATTCCCACAGTTTCCTTTGGCAAAAGCCATCCAGTACCTCCCTACGCTTTGCCCGTTTATCCAAGCTTGCCCTTTCCCCATACTCTTCAGATCCAAA…
>AT1G45145_1
TCAGTTCAATCTCTTCCTCAGAGAGATCCATCTAAAAAATCTTATCAAACAAACTTAAGAAAACAAAAGTAAACAATGGCCGGAGAAGGAGAAGTGATCGCTTGCCACACACTCGAAGTCTGGAACGAGAAGGTCAAAGCTGCCAACGAGTCCAAGAAACTGATTGTGATAGACTTCACAGCTTCATGGTGTCCACCTTGCCGTTTCATTGCACCGGTGTTTGCAGACATGGCTAAGAAGTTCACCAATGTTGTCTTCTTCAAGATTGATGTTGATGAGTTGCAACCTGTTGCTAATGAATTCAAAGTTGAGGCAATGCCCACTTTTGTTTTCATGAAAGAAGGCGAAATCGTGGATCGTGTTGTTGGCGCTGTGAAAGATGAGATCCATGAGAAGCTG…
>AT1G45170_1
CATTGTAGTCTTAACAATGATAAACAAGAAACGACTAGAAATTTTATAGATTCCTTTGTCAAGACTTGAATCCACATTAAACAACCAAAAGAATGGAGACCTTTTGGGATGTATGGGAACTAAATTTCCAGGTTCCATGTAGTTTCCGCGGTCAGTTTTGGCGGCTTCAATTCCTCGGCTAGATTCATTGATGCACATACCTTGAAAGATCCAGTCGATTTAGAATTCCTCGACCATTCCAAACCAAGTTTCTTACTAGAAGTCTGATAAGTTGCCTTGAGATTATCACCATCATAAAGTTTACGAGAAACCGCAAAGTCCCACACATTCTTAGCCAAGTCATAACAAGGCTCAAATGTAGCCATCCCTCCATGTACATAAGTATACTTGAGCTTACAG…
>AT1G45207_1
CTCGAACTTACAAAAACGGTTAGAGCCATCTCAAAAAGATTCAAATGCCGTCGGAGTTATCGTACAAAGTCCACCGTCCGGCGAAATCCGGTGGATCTAGACGAGACTCAAGCCCCGACTCTATGATCTTCACACCGGAATCTAATCTCAGTCTCTTCTCCTCCGCTTCCGTCAGCGTCGATCGTTGCTCTTCCACCTCCGACGCTCACGACCGCGACTCTCTCGTCTCCGGTCCTTCTCTGGAGCGAGATCAGAGGGTAAGTTCGAGCTGTAAAGATCTAGATCTAGACAAGCGTGGAACAGGGTGGAAGAATAGTCGTAACTCTAGAAAATCAAATAAAGTGAAAGCTTGGAAAGAGGAGTTTGAGGTTAACAAAGATTATGAAAGCCAGAATCTTG…
>AT1G45248_1
TGGGTTTTTTTACCTTTTTACCCCCAATACTAGCCTTTACTCTTTAACTACTTCTTAGTTCTTAGTTTCTTAACTTTAATTCCGATATATATCAATTTTAGTTACAGGAGCTCATGACTCCTTAGTTGTACTTCATCTTCTACTGTCCACGTACTTCCCTAAGAAGCTCTTCAAGTTTTTCACATAAAGGCTCTGGAGTTAACTGAATCATCTCATCATCATCATCACCATCAGTATCCTCATCTGGATTCATCTCCTCCTCACTGCTTAGCCATCCACAGTGAGAACTCTCGGCACCTCCAACAGAATGTGCTGATGCTTCTACAAAATGAAAAGGTGCTGGTGATGAGTCCATGACTGCTTCATTAGTGATCGATAACGTATCAGCCTCCTTTTCTT…
>AT1G45249_1
AAAAGATCCAGTAAAAGCTGAAATCAGGTGGAAACAGATTCTGCAGAAGATGGACAGTAACATGAATTTCAAGAACAAGAATTTGGGGAATGAGCCACCAGGAGATGGTGCTGGAGGAGCGTTGACCAGACAAGGTTCGATATACTCTTTGACATTTGATGAGTTTCAGAGCAATTTAGGGAAAGATTTTGGGTCAATGAACATGGATGAGTTGCTAAAGAACATATGGAGTGCTGAAGAAACACAAGCCATGGCTAGTGGTACGGTTCCAGTTGGTGGAGGGCAAGAGGGCTTGCAGTTGCAGAGGCAAGGCTCATTTTCTCTGCCTCGAACACTTAGCCAGAAAACGGTTGATCAAGTTTGGAAAGATCTCAGTGGAGGAGGAACAACAAACTTGTG…
>AT1G45474_1
GTGAATTTATAAGTTTGTACTCTTAAATGAAATAAAGGTATTGATACATTTGTTGAGTATCGAATTTTTGCTACCAAAGAATGTACTTAAGAAGCAGAGGTGAAAAGGGTTTGAATGATAGTCTTATGCCAAGGATTGGAGAGATGCTCGACAAGGTTATCGATAGGGCCAGTGTGAGTCACAGAGGCTTGAACAAAGAATCCAAGCATCGCCATCATCGCTAGACGACCGTTCTTGATCTCCTTAAGCTTCCAGTCATGAGCATTTCTAATATCCTTAGCCAGGCCTAATGGGTTCAGAAGCGGTCCTCCGGGATACCCTGGCTCGAGCCCCTCGAGTGCTGCTTCAAGTCCAAAAAAGAATGATCCTTCTTTGGCTTGAGATCCCGGAGAGACGAAA…
>AT1G47200_1
TTCCCATAATACCCCGGAGGCACACACAAATCTTTCCTTCTATCGCCAAAAAATATCTTCAGAATCCCTAAATTCACCGAAGAAAATGGCAGACACCGCCGATACAATCAGCACCACCGTCTCACCGCCGCAGCCGGAATCCGAAGGCTCCACCACATTACCTACGATGACAGATCCGACATCGCAGGAAGAAGCCTCAAAAGACGTAGATCTGACGACGAAGGAAGCGGAATCAGAGAAGAAACCTGGAGGCATCTCGCTCCGCATTTGGCCACCGACGCAGAAAACTCGCGACGCCGTCCTGAACCGCTTGATCGAGACATTATCCACCGAATCTATCCTCTCGAAGAGATACGGAACGCTTAAACCTGAGGAAGCGTCCGCTGTCGCGAAATCCAT…
>AT1G47200_2
CACTCACTCATATTAGGAAGAAGAAACATCTTCAAATAGGCATAGTAATACCAAATCCACAAGTCATCATCATTACAAGAACACAGATCTAGCAAAAGCAAACCCTAGAGGCAGATTAAAGAGCAAGATAAGGAACAAGAGTAAACCAAATTTTCAAGCCTCACTCTTCTCCTCCTCGGACACAGGAGGAGCATCATCTTTAGAAACCTCATTCGCATCAGTGTTCACATCCTCCACAGATTCAGTTCCATTTCCAACACTAGCATTAGATCGAGCCTTCACAGATTCAAGCATACGTTTACTAATCTCTTTAGAATAAAGCTCAAGAATCTTAATCCCATCATCATCACTCGGCACAGCACTCGAAGCAACACCATAAGCCTCTTCTTCAATCGATTT…
>AT1G47250_1
TTGGCACTCAATAAGTCTTTCATTCCACTATGTCTACTGTTCAACACTAGCAAGTCTCATTGTCAATGGAGTTAAATAGGCTTGTGTCCCAAGATGTTTAAAAAAAACGAGTAAAACCAAATACTTAGGACATCGAATGACTTGGAACTTTGAAACTAAAGAGCTAAACACGAGAACGTTGTAACCCCCGCAGGTTGATTTGTAAATCCAACTTTAACATATCCTCACTTGCTCACATTTCCATTGGTGCACCATCTTGATCACCGGAACCACCTTGTTCCCCAGTTCCAGCAGCACCCGCAGCAGCCTCGGGTTCGGCCTCATCCTCACCAGCATCGTCCTCTTCCTCGGGAACCTTCTCAAACGTATCAATCACCTTCTGTATGCTTTCTTGGTCCA…
>AT1G47250_2
TCGAATTAAAAGGGTAAAAACAGGGAGAAGTGACACTCAATAATTCTTTTATCCCACCATGTCTAATGTTCAACCCTAAACGTCTCCTTGTAATTCGAGTTAAATGGACTTATGTCCCAAGCTAGTTATAAAACGAGTAAAAACCAAATACTTAGGACATCGAGTGACTTAGAACTTTGACACCAAAGAACTAAACAAGAGAAAATTGTAACCCCGCACGTTGATTTCTAAATCCAACTTTAACATATTCTCACTTGCTCACATTTCCATTGGTGCAACATCTTGATCACCTGAACCACCTTGTTCCCCAGTTCCAGCAGCACCAGGAGCAGCCTCGGGTTCGGCCTCACCCTCACCAGCATCCTCCTCTTCCTCAGGAACCTTCTCAAACGTATCAAT…
>AT1G47260_1
CTCTTTCTGGAATTGTTCCTCGAAGAAATTACTTCAGCAACCGTACATGTTCTTTCTGCATTATTGAGCAAGGATGATAAATTCCCTGCTTGCTCGGAAGAAAAGTGAAAAACCAAAATAATCTCTCTTGACCTTCCAGAGAATCAATCCTGTCTTGAAATGATTTCACATACAAAAACAACTTGAAATTGGAATTAGTACTGAGTAGTCGGAACCTTGGTGGTGGCTTTACCCGGTAAGACATTGTCGGGAAGAATCAACTCGGGTGGAGTTTCACGGGTAATCCCGAGCATTGAATCGTAATCCTCATCCTTGCGTGCATACTTCTTCCTAAGCGCCCTCTCAACCTCAATCTCATCAAATGACTTTGAATTCTCTGCGGCGTGAATCTGTGCGAGA…
>AT1G47278_1
TTCTTTCGGTGAACAATGTGTCCAAAGTTTCGTCTTCTAGATGCCAACAACTTGTACATATAGAATACCCCAAAGAACAGAGAGACAAATGAAGAGATCAACAACGGAATCTATCGGTCTATGGATTCAAGATCCATGCTTACATTACTTTCTTCCGCGGGTTAGCCTCTGCAAATGGTAGTTAATGTTTCCCCAAGACTTGTTCTTATGATCCGTCTGGCCCTGCATACAAACACTCAGGAATTGCTTCTGTTTCTCACATTTATCATCTTTGATGTGGTTAAGCGCCATACAGTTCAAGAACGATACCATTTCCTTCATACACGGTTTTGCCATAGTCCCGAGCTTTTTCGGGTTTATGTACAAATTTCCAGCCTTTCTCCCCATGGCTCCCTCAAC…
>AT1G47330_1
ATGAAATTTGCATCAAACTAATTTCCCATACAACGAAAAGTGTCTATGGCTCCGAATAGTTACTCTATATGGAGCAAAGCTGATAGAGCCAAAAAAAAAGTGTGTAATTTTGTACAAGGTATTTTGGTAACCCATTCGGAGTCCTTATCTCAAACACCAAAACTTAACCAAAGAAAAATGTAGTGTTAATTGAATAAGTCAGCTGCTTCAGCTTCAACCTTTTTCTTTCTTTTAAAATCATGTAACTATATATCTTCACTCACATAAACTCAAGAAAGACTTGAATCTGAAGGCTTTGTTGTAGGACTTGAATCTGAAGGCGTTGTTGTAGGACTAGAATCTGAAAGCTTTGTTGTAGGACTTGAAGCTGAAGGCTTTGTTGTAGAACTTGAATCTGAA…
>AT1G47395_1
TAAGGAAACAATGTTTGTTCATCTGTAAAAAGACACCACGCTATCAAGTACATACATGGCCTAGCTAGATATCTGAATTACCTTATCACCTCTTTCTCTTTCTCTCCTTTTTGCTCCTAAATTACATTGATATACTAATAGGAGACAATCACGCAGCAGGAGCATAATCGTAACCACTGTCATCGTCGTCACCACCATTCTCAACATATGCCGCTCGAGAACTATCCACCACACCTTCAACACACAACGTGGAAGCACAATCAAAACTCTTGATGACCAAGTTTGCAATGAAAGACATCATTTTTTTTTTGGTTGGTTATGAAGAGGCCTAAAGAGGGATCCACGGAGCCACAAGAAGTATGATGAGCTTTTAGTTTTGA
>AT1G47395_2
TCAAAGCTTATCACATTTCTTGTGGCTCTCTCGTTAGACCTCTTCATTCCTTTATTTCTCTGCTTTCATAACAAAAAAAAAATCAATGATGTCTTTCGTCGCAAAGTTGGTCATCAAGAGTTTTGACCGTGCTTACGCGGGGTATGTTGAAGATATCGTCGATAGTTCTCGAGTGGCATATGTTGAGAATGGTGGTGACGATGATGACGGTGGCTACGATTATGCTCCTGCTGCGTGATTGTCTCCTATTAG
>AT1G47480_1
CAAAGCTTGACTCTCTTTTTCTCTCCCATGGAGTCGACAAAGAAGCAAGTCTCGTTGGAGCTATTTCCATGGTTAGTTGTTCACAGCGACGGAACTTTAGAGAGACTAGCGGGAACCGAAGTTTGCCCTCCCGGTTTAGACCCAGAAACCCGGGTTTTGTCCAAAGATATCATCATCGAACCCAAAACCGGTCTATCCGCCCGAATCTACAGACCCGACTCGATTCAACCCGGCCAAAAACTTCCTTTCGTGCTCTATTTCCATGGCGGCGCATTTCTCATCTCCTCCGCTTCCTTTCCCAATTACCACACCAGCCTTAACAAAATCGTCGCTCAGGCTAACGTCATCGCCGTCTCTGTCAATTACAGACTAGCACCAGAACATCCACTTCCTACGGCG…
>AT1G47640_1
CGTCTCTATCACCATCATCTAACAAACCTTCTTCTTCAATTTCATCGTCGTCGTCGTCGACTTTCCGTCGCCGGACCTGTAGCTGCTGATTTGGTGCCAGAGAGAGACGATGACGCTTTTTCACTTCTTCAACTGTGCGATTCTCACATTCGGTCCTCACGCCGTCTACTACTCCGCCACTCCCTTATCTGAATATGACACACTTGGAACCTCCGTGAAAGCTGCTGTTGTTTGCCTTGCTACAGCTTTGGTTAAGCTTGTTTGTCTGGCAACTTTTCTGCAAGTATCTGAGACTGAAGTATTTGACCCATACCAGGAAGCGTTGAAAGCAATGATTGGCTTCATAGATGTTGCTGGTATATATTATGCTCTGGCCCAGCTGACACACAGGAACATCTC…
>AT1G47670_1
CTAAATAGGGAGTGAGAGAGTGATAGTGAGAAAAAAAGCAAACCAAACATCATTTCTTCTTGCACTCTTCACCTGCTCCAATGGACGAAAGACCCGAGACAGAGCTAATATCAATACCAGCCACACCACGAGTTTCTACACCGGAGATTCTAACTCCGTCCGGTCAAAGATCACCTCGTCCGGCCACCAAACCATCGTCGGCGACATGGACTCCGACCTCTTTCATATCGCCGAGGTTCTTGAGTCCGATTGGGACACCTATGAAACGAGTTCTTGTCAACATGAAAGGGTATTTAGAAGAAGTTGGTCATCTCACTAAGCTAAACCCACAAGACGCTTGGCTTCCAATCACTGAGTCTCGTAATGGAAACGCTCATTACGCCGCTTTTCACAATCTAA…
>AT1G47710_1
TTGTACCCAGCAAATTCGTCGACCAGTCACCACCTCCTCCGGCGAAAATGGACGTGCGAGAATCAATCTCGATACAAAATGAAGTCTCCATGAGCCTCGCAAAGCACGTAATCACCACCGTCTCTAAAGGCTCCAACGTCATCTTCTCTCCGGCGTCAATCAACGTCGTCCTCAGTATAATCGCCGCTGGATCCACCGGCGCCACTAAGGATCAGATCCTCTCTTTCCTCAAGTTCACTACTACCGATCAGCTCAACACATTCTCATCCGATATCGTCTCCGCCGTCCTTGCCGACGGTAGCGCTAACGGTGGTCCTCGCCTCTCGGCGGCTAATGGCGTCTGGATCGATAAGTCTCTCTCCTTTAAGTCATCCTTTAAGCAGCTCTTGGAAGATTCCT…
>AT1G47740_1
GGCTTTTTCTACCTTTCTTTCAAGGAACTGCTGTTAGATTTTGAGCGTTTGAGTTGCCATGGAGGTAAGCAGCCTCTGAGAGGTGATTGTAGGAATAATGATGATGTCGAAAGCTGTTTTTGTCTCATGGAGATGGAGGATAAACAGCTGAATGAGCTTCTAAGACTGCGCTTTTCGTTTTCCTCCTCTGGGATTTGCCCATCTGGATCATGGCAAACCGCTGTTATCTTGAGGGACTCGGGAAGTATGCAGCTGCACACAGAACCTATTTGTGCAAGCCGATTCACCCATTTTGGGATCTTTTTGCCGGTAAGCTTGTAGCAAACGTCCTGGCAAAAATGGTTGCAGTTCTTAGCAATCAAGTGATACATATTCCCATAGTAACTGCAAGCCATGTCC…
>AT1G47750_1
GAAACCTTTATTTGATAAGCATGATGAAAACGAACAATGAACATGATCAACAAGAAACCCAGTTCTTATGAGTACTAACAATGGCTGAAAACAAACCTGCTGAAGAAATCACATTAGGAGCTGATAACAATCCCTTACCATCCCTTAGATCAGCAATCGTCATTAACCCATCAGCAAGATCTTGCAGAATCGATAAAACCTTTAAAGTCTTCTTCTCCTTTAGCTTCTTCATCTTTTCATCTTCTCCTTCACAAGATATCCCTCTCGAAACCGAGATCTCAATCGTCGAAGCTACACAAGTCTCTTCATCTTTCAATTTCCTCAAATCCCTAATTTTCAATGAAACACTTCCTACATATCCAACCAACTCTGACCAATTACTGATCCGTTGAAGCCATT…
>AT1G47820_1
CTTAAATAAACAAAACTGTTCCACACACAGCAAATTTGTCAAAGGTTCAAGATGAATCACTTAACCAGCTAATAACATATGCAACATCCATGGAAAACAAAAAAAAAGACAACAAGTGATAAGTGAAAGGAAGTCATATCTTTGTCTTCTTGGGCTTCACAGGACATATTACAGTAGAGGAGGCCACTTCACCTTCTTCTTCATCAGATAAGATTTCGTCAAGGACGACATCATCTGGAACATTATGCTTTGTGATAAAATCCTTCAGTATCTTCATACTTTCCTCTTTCATGGAAACCAATTGGTCCAATAAAGTATCACCCTTGATTGAATAAATGGTGTAGCTCTCTGTTCCAAGCTGGAACGCGACTTTAACCAGAATCTTCCCAGGGACTGAAT…
>AT1G47830_1
TCACAAAGCATGATGTTTTACTCATAAACTCTTTGTTTGTCTAATCATTGTGAACGAAGACAAAGGGATCTGAGTACAATGTCTCATACCATCAGTTCCCTTCTTGGAGTTGTTCAAATATATGTTTTTCTATCTGTTGGGGTTGCATGTAAACCGAACATGACAGAAAAGAGCAAAACAGAAGACGCGAATAATCCTATCGCTTATTTTTCTTCTTGACTATATCACTTAATCAATCTAGCTTCTCCAGTTCTGACATTCTCTCAATAATTGCCCGCTTGCTTGTTTCTTGAAGCTCACCGGCAAGAATGAATTCATCGAGTATTAAGTATACCTTGTGGAAATTAAACACCAAATCAAGCTCACAGACATTGCTGAAGAAATGGTCCAAAATCTCGA…
>AT1G47900_1
AACCCATTTTCTCAGCTCAGCCACCACCTCATCGCCTTTTTCTCATTTCCGCCGCCGTAACCAACCGTAGGGTTCCGAATACTCCACGGTGCATTCTTCAACAGTAACAAATCCAAGCACCGCCTAAGTTCAAATCAATTTTTCAGATCTCCATAACCGAAATCGCATGTCCAAACACTTTTAAACTCGAAAAGAACGAAGAACACATCTCCAAAGCTTCGTTTTCACTTCCAGATTTCGTTTACAGAAGCTACATTTCTCCGATACTGCAATGGACCGACGAAGCTGGCCGTGGAAGAAAAAGGCGTCGGATAAATCAATCTTAGTGATTGATTCTGCAGCTGATGCTTCTCATTCGCAGATTGAAAAGGAAACTATTAAGAAGCCAAAGTATGTTCA…
>AT1G47970_1
TTGTTGCTCCATAATAAACTTACATGAACCCCAACCAATGATTCAAATCTCACAACTCCCAAATTAAAAAAAAAAAACATAAAGCTTCTCTTGGCTCCTTTGTGTTGTTGTCAGTTTTTGAAAAACTACCTCTTTGGAGGCCTCTCATCATCTTCATCACCACTATCCTCTTCCTCTTCTTCAGGAGCTCTCTTCCGCTTTGGAGGAGCCTCGGATTTTCCAGCACCCGAGTTATCATTCTCATCTTCATCCCCTTCATCAATGTCTTCTTCCACACCATTCTCTTCCGGCTCAAAATCACTTGCGTCCTCTTCATCTTCAGCCCGACCAACCGGCCTCACTAAGTACTCTGTCCCAAGATCCCCCTCATCTTCAGCCTCTTCATCCTCTTCATCATCA…
>AT1G47970_2
TCTCTCTCTCTCTCTCTCTCTCTCTCTCTCTCTCTCTCTTTCTCCTTCTCTAAAAATTCTCCAGGAAAATCGAAAATTTTCTCGGGAAAACCTTAAACTTTTGTTTGTAGAGAAAGATGACTGGCGTTGGTGATGATAAGGAATTCAAAGAAGAACCTGAGATTCAAGTTCTTAGCGACGACGATAGTGAAGAAGAAGAAGTTAAAGACGGAGGTGAAGAAGGTAGTGACGACGAAGAAGAAGAGGAAGAAGAAGATGGAAGTGAAGGAGATGATGATGAGAAAGAAGACGATGACGATGATGATGTTCAGGTTTTGCAGTCTTTAGGTGGTCCTCCTGTACAATCAGCGGAAGATGAAGATGAGGAAGGTGATGAAGATGGAAACGGAGATGACGATG…
>AT1G48140_1
CGGCGAGTACTTGGGTCTTTCGCTTCTCGATCTTCTACAACTGAGTACTTGGATCGATTAGGATCTCATCGATCAACTACAAATGAAGCATATAGTGAAGATCTTGAGCCTGTTGGTGGCAATCTCTGCCTTCTGGATTGGTCTTTTGCAGGCTGCAATTATTCCTCGAAGCCATACATGGTTGCTACCGATCTACTTTGTAGTATCCCTCGGATGCTATGGTCTATTAATGGTTGGAATTGGGCTAATGCAATTTCCTACCTGCCCCCAAGAAGCAGTTTTGTTGCAGCAGGATATTGCAGAGGCCAAGGAGTTCTTCAAGCACAAAGGCGTCGATGTTGGATCGGATTGACACTAAAGCCTTTAACGACCAATCATTAGAAATAGTTCCTGTCATCA…
>AT1G48160_1
GAGAAATTTCTCTCTCCCTCCTTCGTTGCGCTTCTCCGGCTATACGATTTTCTGATTCGAGCAATCTCAGTCCAAAGCTTGCTTTCCTGAATTTTCCGAATCTGATCCCTGATGGATAGTGGAACACTCAACATCAAGAAATGGGTAGTGATGTATCCAGTCTATATTAACTCAAAGAAAACTGTAGCTGAGGGAAGAAGAATCAGTTTGAGTCAAGCATGTGAGAATCCGAATTGCATTGAGATTAGTGATTGTTGCAAGCATTTGAAACTCCCTAGTGCTGTCGAGATTGACAAAGCGTACCCACGCGATTTCATGCAAGTAGGGAGAGTGAGAGTGCAGTTGAAAAGGGAGGATGGGACTTTACTCAATCCAGCCATTACTTCAAGGAAGCAACTG…
>AT1G48200_1
TCGAATCGTCGCCATCAACGCACCTTCATTGCAGGAATGGTGAACAAGATTGCAATGTTTCTCTCGGAAGCAATGAACAACAATGCTGTGATAAACACGTGTCTGGGAGTATCGTTTGTGGTTTTGGGACTGAGATCTGATAAACAGCAAAAATATATTGAGGCCTTAGCAGAGCAGAAGGATTCGCTCTTCAAGTCTAATAAGGCAATGAAAGTCACAATTTGGGAGTGGAAACAGCAACTCTTTGCTGAAGCCACCTCCGCTGGTAATTCTGCGGTTGTTCCTCTGTCTACGCTTAAGGCCATCTATGGCGAAGTCACCACAACCACTCAGTCAGGTGACACAGTCAAGGAAGAGTCGAAAGTATCTACCCCCAAGATCATGATTTAAGAAGTTAAA…
>AT1G48210_1
GTGAAGAGTTAATGAGATAAAGTCTCAGAAATTTACACAAATACAGAACAAAATAATAATACACTTTTGATTAATCATCATGAAGAAGATGAGATGGGGATTGAATACTTGATCAGTAGGGGTTCCTCTGTGGAGTCTGAGGAGCAGAACGAGGAGGGTTTAAAAGAGGTTGAAGTGCCTTCACCACAATGCTCATGTTTGGTCTAAAATTTGCCTCATATTGCACACAGAGTGCAGCCACCGCAGCTAGCTTGGCAACAGCTTTGGGAGGGTACTCTCCGAGTAGTCTTGCATCAACGCATTGCTTCACTTTGTCTTCACTTAGTTTTGGGGTTGCCCATGTCACTAGACTTTGTTGTCCACGTGGTAAGGTATGATCGACTGGTTTACGACCCGTAA…
>AT1G48300_1
GGAAAATCTCCCTCAACAAGGAACTCAGCCCTAAGGATTTGTATAATCGTAATCGCTTAAGTCTGTTAAGTTCATTGATTCTAGCTTTCAATTCAAGGTTTAGTCAAGAGAGATGGAAGTTTCTGGCGTCGTTCTCCGACAAATTCCATGTGTTTCAGGTTCCGTTGCCGATGGCCGTTACTCCTGTCTCCGATCGGAGTCAGAATTTTCAGGTGATTCGCGCCCCGTAGGATTTCGAACCAGGAAATTTCGCGGGATAATGTGCAATAACGAGTTTGCGGATAAAGGGCACATGAATTACTATATCGAGCCGACGAGATGCGGCGAGGAGAAGGAGAAGATTAAGGTTATGGAGAAGGAGAAGAAGGCGATGAAGAAGAAGGCGAAAGTTTTCAAAAG…
>AT1G48310_1
TTTATAATTTGAAACTACACTACTAAAGATCATTTGTTTGCACTAAAATATTACAAATGATCATTTAACCCAAAGGGTCATGTGTTTATGCAAGCAACCAAAACACAGATGCGATCTTGCATGTTTTTAGTTTCAGTGTCTGGGAACTTTGGGCTTGGGTTGATGCTCTTCGGTGTCGTCATCTAATCTTTTGCAGCGCTTCAAGAATGGCTCTAGAGTTTGCTGCTTCGTGGGGCTGTTTCTTGGTTTTGTTGGACTGCTCATCATATGACTAGATGAAACCTCCAAAGCATTCTCTTTCCCGTCAAGCATCTGTCCTAGATTCTCCAGCTTGCTCTGAACAACATCCCAGATGATGTCGTCAACAGTGTCATTTGCTAAAAGGTAGTGAATGTTTAC…
>AT1G48320_1
GCCACTTTTAAGCTTATTATCAATTTTCAGAAGATGATACATACAAGTAAAAACAAAGCCATTAGTAAAGATTACAAAATCACATAGAGACCAAAAAAGCCTGAAAAATCTACAACTTTGCAATCATTCTAAGCCGGTCTGCTGCATCTTTGGCGTTATCAGGGATAGGAAGATTACAGATAAGTGTGACTCTAGAGGAAGATATTAAGATTTTGTTAGCTTTATCTTTCTCTGTTGTTTTCCAAAGCTTAACTTCCCAAACCTGAATAGTCTTCCCTGTGCTTACAGGAGATGCTTCAGCGAAGACAAGGTCTCCGAGATCAGCACTCTTTAAGTGATTGATTGAGAGTTGAATTCCAGCGACCCTTTTGAAACCAGAAGCCATGTGAGCTCCCATAC…
>AT1G48330_1
CGACAACATCAAAAGATTTCATTCATTTGTTCCAATATAAAATGAAAAATCTCACCGTGAATTAGATAGATCATCACAGGGATTAATAACATCCGAATCCAAACTAGACATCGGATAAAAATTCACTAAAATCTAAATAAAAAAGCCACGACCACATAAAGATAAGGAGATAGACGAGAGACATGGCGGGCTTATACAACCTATATACATAAAAAAAAAAGAGAGATTTCGGATTCCTTTTCACGTAATTACGTGAAAGAGAACACTTCTCATTCTAATCAAGAAGTGAGATTGTTTGAAGAGTTTGACTTGTCAAGAATTGACCACATGACGAGGACATCTTCATAACCACAAGCCATGACGTCACCTTGAAGCTCTTGCACAGTTCGTCTCTCATGT…
>AT1G48350_1
CGAGTCAGAGAGAGTGAGAGAGAATGACGAGCGTGAGTGGGTGTGGGTCGGTGAGTCTGATAACAAACCGCAGTGCGTTCATGGGAAGTGGACTGCAACACCGTGTTGTTTTCCTGAAGTCATGGTCGTCTTCGTCGCTTCAGTCTCGGCCCATGGTGGTCGAAGCCAAAACCAAAACCAGCAGCGAAGACCGAATCGCCCGCCATTCTCGCATCCGTAAGAAGGTTAACGGTACAACAGAGAGGCCAAGGCTATGTGTTTTCCGTTCAAACAAGCATCTTTATGTGCAAGTGATTGATGATACCAAGATGCACACTTTAGCTTCAGCCTCCACTAAGCAGAAACCTATCTCTGAAGAGTTCGACTACACCTCTGGACCAACCATTGAGGTAGCGAAGA…
>AT1G48380_1
GTAGCAGAAGCAGTGATGGTACGAGCTTCATCTTCGAAGAAAGGTGGAGCAAAAGACGATGCAGAGTCGAAACAGAGGAAGAGATTGAAAACCCTAGCTCTCGATAACAAATTGCTCTCTGATTCTCCGGCGAAATCTCATTCCTCTCTCAAACCTTCAAAGCAAGTTCTGAAACACCATGGTACCGACATCATCCGCAAATCTCAGCGCAAGAATCGCTTTCTTTTCTCCTTCCCTGGACTTCTCGCTCCTATCTCCGGCGCTACCATCGGCGATCTCGATCGATTGTCTACTAAAAACCCAGTCCTCTACCTCAATTTCCCCCAGGGTCGTATGAAACTGTTTGGAACGATTTTGTATCCCAAGAACAGATACTTGACTCTTCAATTCTCTAGAGGA…
>AT1G48440_1
GAGAGAGAGAGATCCAGAAAACGAACAACAATGGCGTTGCAATGGCTGATTCTGTCGTATGTGGTGGCCGCCGAAGTTGTAATCGCCCTCGTGTTGACTCTCCCTTACCCTATGCTTCTTAAGAAACGTGTCGTTCAACTTGTCTCATTGATTCTCCAACCTGCTGCTTCCATCGTCGCCTTCGCCGGATTTCAGCTCCTCGATATTTACTGGAAGGCTGAGCATAGACTTTCTTGTTCATCTGAGGTATGCACTGCTACAGAACGGGATCGCTACGAGAAATCTATCTACAAGGCTCAGAGGAATGTGGTTCTGTGCGCTGCAGGAATTCTTCTCTACTGGTGCATCTACCGCATCTGCAAGTACAACAAAGACCTGGAGCTCTTGGAGGCAACGGAG…
>AT1G48520_1
TTTCAATGTCATTTTCATTGCGATCAAAACAATCTATATATCCAACTCTTTTCAGAACGAATCAACATATTTCTAATAACAATAACTGGAGACTATTATCACTTTCACGCCACTAATGTCATCTGCATTTTATTTTTACCAAGATCCACCAAAAAGCTAAAGCTTGTAGATAACTCTATCAATGCTGAAGCTTCAATCAGTCTTTGGAATTGAGCTTCTCCAGGAGGATCTTGTTCAGTAAACCTGGGTTTGCCTTGCCTTTCGACATTTTCATAACCTGGCCAGCAAAATAGCCTTGAAGCTTGGTTTTCCCACTGCGGTACTGCTCGAGCTGCTTTGGGTTCTCGGAGACCACCTTTATAACCATTTTCTCAATCTCTGCAGGATCAATTATCTGAA…
>AT1G48570_1
CGAGAATTTTGTCCCCTAAAACCTCACTCATTGTCTCTGGTGATATCTTACCGGAGATATAAAATGTCGTCTTCTAGAATTTTCCTAGTCGGAAATTCCATTTTCCGACCTCACACACCTTCGTTTCCTCTCTCTTTCAATCGCTTTCCCTCTGTATCTCTCCGCTTCCGATGCTTCTCCAGTGACGCCGCCGCTGCAGCAGCCACCGTGAATTCGGATTTTCCGTCTCCGCCTCCTCATCCATGGCCAGAGTGGATAACTTTCGTCGATCGCTTGAAGACGAAAGGATATTTCACGAAAGACACCGAAGATGATACGGTTTACCAGGAAATGAATCTAGTTAAAGATGCTTGTCTCAGCTTCGCTCGCGATCGATACGACGTTCTCAGATCCTTATCA…
>AT1G48600_1
ACACAGACTGGAGTAAAAACTGAAACAACACATGAGTTTTTCTTACGATTCACAGTTCCAGGAAAGTAAAACGTGCAAATATTGTCCTCCAAGGAACAATTTTTATTGAAAGGAAAAGAAGCACCAGAGGATAGGTTATAGAGTTTTGGGTGTAAAACCATGGATTTTACTTCTTGTTGGCAATGAATAATCCCCATTTTTGTTCACCAGATGCAGTCCTTACAAGCTTTGCTTTCCATCCTCGAACAACGTCATTGTAATCCTCTTCTGAGAAGTCGCTGATGAATTCTTCCTTTTCTTTCTCCACTCTTTCTAATTCACGCTTGTGGGCTTGTACAAACTGATCAGTACGGTCCTCGGCGATCACATCCTCAAAGCCTGCGTCTTTCAGCATCTGTC…
>AT1G48610_1
CTCCAAGCTCCAGTCATGGTCACCATCTTCTAACCACGAAACCATCTCTCTCATCTTTCTTCTCCGCCAAGTTTCTCGTTTCAATTTCTTTCTTCGTCCTCCAGATTTCTCAAGCTTTCTTTAGCATCTCTCATTCGCGAATCCTTCTCCTAAGCTGAACAAGATCTCATGGCGAAAACAGCTTCTACTCCTCCCGCGACTCACGCAACTGGTTCCGAAGCTCCAAGATCCGATACACCCGGAGATGCGTCTGGCAACAAACTTCAACCGGATCCCACTGGCGTCTCAGCCACTGATACTGCTTCTCAGAAACGCGGCCGTGGTCGACCTCCAAAGGCTAAATCTGACTCCACGCAAAATGGTGCCGTTTCTGCTAACCCGAGTAAAAAACCAAGTGGT…
>AT1G48620_1
TCTTTAGAACAGAGCTTCTTGCATAGCCTCTGCTTCTGTCTGTGGTTGTCCTTGTCCCTCGGCTTCGGGTTCAGGTTGTTCCTCGTCTGGCAGCTGCAATTCTTCCATGCGCTGTGGCTCGTTTGTTGTTACTGTTAGCCCTTCCAGATCCTGTATGGCTTGAACCACTGCATGATTTCCACTTGCTCCTATCTCGGCTTTCAACACAATTACAATATCCTTAGCTCTCGCCTGAAACAACTCAAACTTCATCTTGAGTTCTCCATAGTCACCATCTCGTTGTCCAGAAGCTCCCATTGACGCTGCATTCTTTCTGGGCCTTCCTACGGGTCTTCCAGTACGAGGAATGCTTCTCTTCGGCTTCATAGGCTTCCTAATAACACCTCCGATCTTAGGAGG…
>AT1G48630_1
CGCCTCTCTCGGAAGAAGAAACCCTAAATCCCCTTCTCAAATCCTAAACCATGGCTGAGGGACTCGGGTTGAAAGGCACAATGTGTGCCCACACCGATATGGTCACTGCCATCGCCACACCGATCGATAATTCCGACGTTATCGTCACTTCGTCGCGTGACAAATCAATCATCCTCTGGAAACTCACCAAAGAAGACAAGTCTTACGGTGTTGCTCAGCGTAGGATGACTGGTCACTCTCACTTCGTTGAAGACGTTGTTCTCTCCTCCGATGGACAATTCGCTCTCTCTGGAAGTTGGGACGGTGAGCTTCGTCTGTGGGATCTCGCCACCGGAGTATCTACTCGTCGATTCGTTGGTCACAAGAAAGATGTTCTCTCTGTAGCTTTCTCCACTGATA…
>AT1G48635_1
GTCCAATTAAAAAATATTTTTTCCTAATCAACTTTGACTCTACAAGCTCAAACACACAAAAATTCCTGCATTTTTATCAAGCTAATAAGACCCCAAAAAAGAAAGCAAATCGCAAACACTTTGGGGAATGGTAAGAGAACAAACAAAAGTTGCTATTGCGGCATATTAGCGTATAAAAGGGTAAAAAAGAGTTTAACTTCAGGCAGATCTCTGATGAGTTGTAAGAACCGGTTCTTGCTTGGTTCAGCTGTAATCACATGCATTGTCTTCTCAATGTGTGGTAAGACCTTTGCCAATGGTTTCCCTGTAGCCAAACCGCCTGCTACAGTCTGCGTTTCCATTTCCTCTACCAACGCGTCCGTGAAACACTTGAGCGAAATTTCCACTATATTTGTGAAT…
>AT1G48660_1
TCTCAAAAGGTAAAACTACGCAGCCCACAACTCAAGTATAAACTATATATCATGTTTCACAAGACTTTATTTCAATGCATGACGACAATATAAACTAGGTTGAAGTTGTGCCCCCGTGAGATGGTGAGGTGTCCAGAGGAGATTTCTCGCCGAAGAACCGAGCAAGTACCTTGTCTTCAAGAACCGCTAAAGCCTCAGTAGATTTTATGCATAAGGGTGTCTTGTATTGAGTTCCAGAACCACCTCGAGAGACGAAAAAATCCATAAGTGCTTCGAACGTTCCATTTTGCACCACTCTTATCTCCAGAGCTCCAATTAATCCATCTTCAGTTCTCAGTTTTCTATAAAGAGCGTCCAATGATTCCTCCACCACATAACAACATTCCGCCAATACCTTGT…
>AT1G48745_1
AAAAAATCGTCTTCTGTAACAATCATTCATCAAATTTTAACACCCTTAAGAATCTTTGAGCTTTTGTTCAAGAACTCGATGGGCGACCACAAAACTCTTCTCCAGAGACGAATGGAAGAAGAAGATCGAGCAAGGAAACAAATCTCCGTTTTGTCTAGAAGATCCCTAACCGCAACCACAAACGCAAACGCAGCTGTAACAGCTCCGTCCGAGGTCGCGTTTAACGTTTGTTGCTTATGCGTGTATTGTCCTCTCTGCGTTCTCTGGTGCTGCATCAAACAGCCTTGTACAATTGGATGGAGAGCCATCCTAAACGCCAAACGCAGATTAAGCGGTTGCAGCGGCTGCGGCAGAAGCTTTAGCAGGAGGATTTTGGCCGCCGACTATTCGTCATTCTCG…
>AT1G48750_1
CACTAACACAAACAAACACATACACATACAGAAAAATCAAAGAAGAAGAAAAATGGTGAAGGTGATGTGGGTTTCGGGTTTAGCTCTAGCGACGGCGATTCTCCTGGTGACGGTGGCCAAAATCCCGGTGGCAGAAGGGGTGACATGCTCGCCGATGGAGCTGGCTCCATGTGCGGCAGCGATGACGTCATCTTCGCCGCCGTCACAGTCGTGCTGCGCAAAGCTGAGAGAGCAGAAGCCATGCCTTTGTGGGTACATGACGAACCCTAGCCTCCGCCAATACATTAGCTCTCCTAACGCCAGGAAAGTCTCCAACAGTTGCAAGATTGCTTCCCCAAACTGTTAAGGATCTTAATCATGATTAATTTAGTGAGAAGTTTCGCTGATTATATGTGATTA…
>AT1G48750_2
CAGAAATCAGAATCAGAACAACCACAAAACACATACACAGTCACATAGAATCAAAGAATACGAAAAATGGTGAAGTTGATGATGGTTTCCATTTTCGCTCTCGCGGCAGCGCTTCTCCTGGTGACGGTGGCTAAAATCCCCGTGGCGGAAGGAGTGACGTGTTCGCCGACGGAGCTGGCTCCGTGTGCGGCGGCGTTTATGTCATCTTCGCCGCCGTCTGCGTCCTGCTGCGCGAAGCTGAGAGAGCAGAAGCCATGCCTTTGTGGGTACATGAGGAACCCTAGCCTCCGCCAATACGTTAGCTCTCCAAACGCTAAGAAAGTCGCTAACAGTTGCAAGATTGCTTCCTTAAACTGTTAATCATATGTTTAATTAGTGACAAGTTCTCTGTTATGAGTG…
>AT1G48850_1
TTTGCGCCTCCATTTGCACCTCCATTTGCACCAAGGAAGAAGAAGACCACAAAAGCCATTACCAATTAGGCATAATATATGGCTTAACCCACCAACCCCCCAAAATTGCCACCAACTCCATTTCTCTCCTCCTTTAAACCTTTCTCAATCTTCTTTCTTTTGCTTCGAATCCTGATCATGGCGTCTTCTCTCACTTCCAAATCCATACTCGGATCCACCAAACCCGGATCTTCTTCTCTTCCGTCGGAGCTCCGTCGTCTCTCCTCTCTCGCCGTTAAGATCTCAATCCGTACCCAAACCAGGAAGAACTTTCAGATACAAGCTACTGGAAGTTCATATGGGACTCATTTTCGAGTTTCCACTTTTGGAGAATCACATGGAGGAGGAGTTGGTTGTGTC…
>AT1G49040_1
CGGGCATAAGCAAACATACAAGGTAACAACACAAAAATTAAAAGATACAAAAAGACAGTTGTGGAAGACAAATCAGATGTTGATGGTCGCATCCCACAGCCGGAGAACTCCATTCCGGCCACCGCTACATATCCGTTTCCTCTCGAGATCTGACGCAACACATCTCACCACGGCCGCTGTTCTTTGTGGTACTCTATAAAGTTGCCAGCCTGAGACTTTGGTTCCGGCGTTAGAAGGACGATGGAAAAGAGACATTGAGTTATCTGCTGCTCCAATGCCTAACCAATGTTCACCAGCGTTGATTGATAGTATGGAAGAACTATGGAGCGTTATGTTCTTCACGCATTTAATGCCACCGTCATCATTTTCCCAAAAGCGGAGCAACCCATCAGCCGAGCC…
>AT1G49050_1
TTACAGATCAAAACTTGATTCGTCTTTTTCATTTTATGTTACACAATATGTAATTTACGCCTAACCACTATTATACACGCGTGTATGTGTCAGGTTTATACACATATGTAAGAATTATGGATCCTTCAGCCTTGAAAGAAAGGTACATTGTGATCAAACTCACGAGGCCGAACGCAATCTGATTTCATCCATCCAATTCTCCGTTTCACATTGTCGTACACGATCATGTGTCCACGCATCGATATATCTCCAAGAATAATGGTGGAACCATCATGAACACTGCTTCCATCTAATATCCCCAGACATACATTTCCTTTGTTGCTGATGATCAAGTAATCCTCAGGTTGAATCAAAAGTTTTCTTGGTATGATCAACCATTTGCTCCCTATTTGCAGAGTT…
>AT1G49130_1
TGGGATAACATTCAATACCTATACCAACTTCCACGAACGAAATGTGTTCCACATGAGCTTTTGTCCTTTTGGACTAGCTTCTGGTTTCTTTGCGGTAACCTTTTTTTAATTTGACAAGAACTCGAATCTGAGAGAATTCGATCCTAAGAGTCGGTGGCTAAAGATCTTCGGACAAATCGACCTTTCATTCTCGGCCTTTTGTCTGCGTTAACCTTTCTAACCTCGTACCTTATCTTCTTCTCGAACAAACGATTCTTCCGTTTATCTCTGTATTTCCAAACTTTTGCCTCTCTCTCACTTCTGTTGCACATTTTCTTCTCCTCTATCCCTGGAGGAACTAGCTGGAAGTTACTTGTGTTGTTTGTTGCTTCTCTTGGAGATTCTTGTTTATCCCAAGCT…
>AT1G49140_1
TTTTGAGTAAACAGGGAATCAATGTACAACAGAAAGCCAAGAAAGCAAAAATTATTTGATAACCAGAGGCTGAGTTTAACTAATTGGAAGTGAATAGTCCAATTAGTAAATATGTTTAACGAAAACAAAAGCATAAATCAAGCAACAAACTTTCATGAACTCATTAACTTGCGACAGAGACTCCAATTATGTCCGATAATCAAAGCTTTCACTCACCTAAGATCAATCAGGCAGACAGCATTATTCAGCTTCTTCAACAGCTACTGGCTTGGGACCGTGAAGAGAGATAGGACGGTGGTCTTTGCCCCAACCAACGCCGCGAGTGGCGTCGAGATACTGCTGGACGAGATGGCGACACTTCTGATAGTGATTAACGCCTTCGACGCGGTAACACCATTT…
>AT1G49170_1
AAAGAGCCTCCTTTGCTGGAAAAGATGGCTCCGACGAAGAAAGGAAAGAAGACCAATTCGGCCGGATCAACGACGGTCAAATCCACCGCCACAGAATCTTCGAGTTTTCCGGCGTGTTTGCGCCTACTTACACCTTCCTCCGTCGCCATCACCATCCACGCGAAGCCAGGTTCCAAATCTGCCTCCATCACCGATGTGAGCGAGGAAGCGGTGGGCGTTCAGATCGACGCGCCGGCAAGAGATGGTGAAGCTAACGCGGCTCTTCTCGAGTACATGAGCTCTGTATTGGGAGTGAAAAGAAGACAGGTCTCACTCGGTTCAGGATCGAAGGCTGGAGATAAAGTTGTGATTGTTGAAGATATGACCCAACAAAGCGTTTTTCAAGCTTTGTCCGAAGCA…
>AT1G49170_2
AAAACACAACTTTGGTTAAATAACAGGCAATAGTTCTAAAGATTTACATGGCATATTACAAATCCTGTGATACTCTAACTCTTTATACGGGTCGTACCTTAAGTGAACATGAACCATTTAGCTTTTGGTGCTTTGGTTCCTTCATAAAGTTACATGCTTGAGAATCTTTAGGTAGGTTTTGATGCTTCGGACAAAGCTTGAAAAACGCTTTGTAGGGTCATATCCTCAACAATCACAACTTTATCTCGTGACTTAGATCCCGAACCGAGTGAGACCTGTCTTCTTTTCACCCCCAGTACAGAGCTCATGTATTCGAGAAGTGCCGCGTTAGCCTCACCATCTCTGGCCGGCGCATCGATCTGAACGCCCACCGCTTCCTCGCTCACATCGGTGATGGAG…
>AT1G49230_1
TCGTAATATTTACAACTTTACAGTGGAAATGCTAAACTTGTTATGAAGTGTAGACCGCTTGTGATCTCAACTAGTTCTACATACATAGTAGTTTAATCGGGGTTGAAACATAACTGCTACATTATCTAGGTGACTAGTTCACCTAAAACAGTATATCCATCTTTCCGGTTGTAGTGGTGCTATTTGCACAATGATGCTGTCTTGTGGTGGTTGAGTGGAGTTTAACGAACTTGTTTGGCTGCAATCAGCGATCTTCTCGCATGTCTGGATGAGGCAGTGCCTGCAGGTGGGACAGGACGAGTGTGAACTAAGCCACTTGTCTATACACCGGACATGGAATCCATGGTGGCATGTTGGCAGCAGCTTTACACGCTCTTCGGAAACAAACTCTGAGAGACA…
>AT1G49245_1
CTCGAATATGAACCCTAGTTTTACCAAACAACGAAATAGAGACGCAGAGGAAAATGAAATCGGAAATTTGGGTTTTACAGAATTACTTTAGTTTTTTCAACAAAACTAATGAAATTTGATATAGCATCAATCATATCAACAAACTGAAGCAATATTTGAAAAACCTTGCATCTTGAGCAACTACAAAGCTTCCATTGTTTATGTCTGCGATCGAATCATGTCGATTTCAGATTTAGCATAGTCAAGTTGTTTCTGCGCATAGCTTTTCGCTTTCTCCGCTGATGTGAGGAAGAAGAGGTTGCCGTTTTTCTGGTAGACACTTCGAGAAGAAGAGAGACTGCTCAATTCATCTAGCGAAACCTCTTGCCTCTTTATCTCCTTCTCAAGTTCGAATTCGCA…
>AT1G49300_1
CTTAAAAAATCATACGAGCAATTGATCCGCAATGGAGAGAAAGAGAAGAAAGAAACAAAACACCGTCTTCTCCAAAAACCCAGAAATCGCAGAGCTTTCTCGTTTCTACAGATCTATCCATCATCGTTCCTTCTCTTTCCGATTCGATTCGATGCCTTCCCGTAGAAGAACTCTCCTCAAAGTCATCATCCTCGGCGATAGTGGGGTTGGGAAGACCTCTTTGATGAATCAATATGTTAATAAAAAGTTCAGCAACCAGTACAAGGCAACCATTGGGGCCGATTTCTTGACTAAGGAAGTACAATTTGAAGACCGGCTTTTCACTTTACAGATCTGGGACACAGCTGGTCAGGAAAGGTTTCAGAGTCTTGGTGTAGCGTTTTATCGTGGGGCTGATTG…
>AT1G49310_1
GCACTGTATATTTAGTTATATATCAAAACAATGTGAAGCAAATCTAATTTTCACCACACAAAGACTCACTCACATTAATGGTAAAAAAATCCCTTATAACTAGGGTTAACATTTCTGCACTAAACAGAATATATATTTAGTTTTAAGTGTTATCAACTCAAGTAGCTGATATTTACCTAATAAAACACACATATACGTGCATGTATAAACCGATACATACACAAACACAGAGCCACATATAAATATATGTGGGACAGTGAGAGAGGTTTTAATTAACTATTCATTAGGATTGTGGTAGATGATGACAACAGATTTGGTGTCGAAACTCTGTATGAACCTTTCTTGTGCGGTCCTAAACGGATTGTTAAGAAGCTCTTTGATTGGTTCGGGCAACGGTTC…
>AT1G49410_1
GTTTGATTAAAAAAATGTGACATTTAAAACGCTCCAAAAAAGACAAAATTGGTTCTGAGAAATTTTGCGAATTCATAAGAATATTGGGCAGAATTTGATCTGCAAATCGCTTCTCGATAGTCTACGGTAATTTGCTGTAATTGGAGGAGAACGTTGGTGAGAAGAAAATAAACCAAAAACAGCTACCAAAAGTACACCACTAAAACTTTATGTCTCATGATTAGGTTATCTCAGGTCCTAAGAGTAAGAAGATTGCAAAAACAAATACAATGTCCTCCATTGCTTCATGTTGCATCTATCTCATCGCTTCAACACTTAAAATTCAAAGTGAATCCGAGTCTCAGAACTCGATCTTGAGCTCATCCTTGGAATCGGAGATATACGAGAGGACGTAAGGAA…
>AT1G49410_2
GAGAAGTAGATTTTTGCAAATTCAACAGAAAATTAGGCAGAAATTGATCAGAAAACTGGCCTAAGGTAATTTACGAAGACAACACTCATCATATTGAAAATTGGAGAAACTTGGTAAGAAGAAAGGCTATGAGAGAAAACATAAAACAAAACAAATACCAAAAGTAGACCACTATAACGTTAGGTCTCACAAATTGGTTGTTTCAGGTCCAAAGAAGATTGCAAAAAATAACACAATGTCTTCCAATTGCTTCATTCTGCATCTATTTCACCGCTTCAACACTGACCCGATAATCGAAAGTGAATCGAGTCTTAGAAGTCGATCTTGAGCTCATCCTTGGAATCGGAGAAATACGAGAGGACGTACGGAACAGCACGGACAACGACAACCCAGCTGCCA…
>AT1G49500_1
CGACGAGCAAGATATCTGGATACGCGGAAAACAGTGAGAAGAAACCAAAAAGCATATTATTTTATAAAAGAAGAAGAAGATTATTGTTCTTAGTCTACAATGGGGACTCTAAAAATGGAGATTTGCATCAAGTTATTGAAATTGACCGTAGATTTCGTCGCCGCCGTTGCAGAATCAATCGAAGTAGCTTTCCGCCACCGTCCTCCTCCGGTGATTCAATATTCTCCGGGGATGAATGGTCGCCGGAGTAATTACTCCGCCGTTCCCATTCCTCTCGTGGGGTTTCTGTAATTAATGTATTCTTCTCTTATATATGGTTCTTTTTTTTTGTTCGTCTTGTTCTATTATTACCTTCTTGCCTTGATCTGCCACGTGACGCTTCGGACAAAAGGTATGATT…
>AT1G49500_2
TAATAATACACGATCGGGAACGTCTAAGCTTTTATATATTCACACGGGGTATGTAAACTCTTCATGATCTTTTTGGTTTATACACAAACAACATCTTGATCTTCGATACAAAGCATACCTTTTGTCCGAAGCGTCACTTGGCGGATCGAGGCAAGACAGTAATAATAGAACAAGATGAACCAAAAAACGGACCACAAGAGAAGATGAATACACTAATTACAGAAACCCCACGAGAGGAATGGGAACGGCGGTGTAATTACTCCGGCGACCATTCATCGCCGAAGGATACTGAATCACCGGCGGAGGACGGTGACGGAAAGCTACTTCGATTGATTCTGCAACGGCGGCGACAAAATCTACGGTCAGTTTCACCAACTCGATGCAAATCTCCATTTTTAG…
>AT1G49510_1
CCTCTTCTTCAATGGACTTTCTGTGAGAAATCAAAGCAAACAGATTTTGAAAACAATGGCGATGTCTCATCTCTTTCTTTCTTCGCCTCGACCTTCAGTGTCTCTGCGACTTCACTCGACTCAGTTCACGTTGAGCTACTCTAAGAACAATAAAGATGGTACCTTTAAAGGTGCTAATGAAGCTAAAGTATCAAAGAGATTCCTCTGTCGTGCAATTCATATGGAATCTGGACATTCAGGGGAACCAAAGAAGCTTAATTTCGATAATCTGTTGAGGAAAACAAAAGATGTTTGGAATAATTCTCCGCAGCCGGTTAAGGCATTCCCTTGGAATAGAGCATTCGGAAACTTCATACAGCTCGTTCTTGATCTCACCGTATCAGTTGTTAAATTCTTGTT…
>AT1G49600_1
CAAACTCAGACTTTGAGGAAGTCTCAGTAACAGAACAAATAAACTTAAAAAACTGGAAATAAAATTCAAGTTTTAGACAACCCCAAAATTTTGACAGAGACTGAGACAGCAAGATAAGCAAGATTCAAATCCAGGATACAAAACCCTCTTTGGACTAGAGGTTTTAGTTTCGATGGTGCGAGCTAGCCTCCGAACCAACACCTATCATCGGATCACTTTGATCATCCAATGGCTTGTTTTTTTAACCCAATTCCCGTAAGTCCATGACTCACGGGTTTTTTGATGATAGAGACATACCAACACTTTCAAGAAGCTCCCGGGACAGCAGCCGCTGCAGTAGCAAACATGTTTGAGTCCTGATTAGCATATCCGTTGTTGTAACCTTGTCCTCTTGAGTAT…
>AT1G49740_1
CCGCTGACTAGTTCGTATATGATTATAAAATTTATCTCTAAAAAATCCAAAAACAAAAACTAACCATTACTACACTAAAACTTTATGGGGGAAATGACACAATGTGACAACAAACGCAGAAAGCCTTTGGTTATGGGAGTTGCCTCCAGTCCGGTGGCTCAGTCTTTCTTACTATCCACACTTGCCGTCAGCCTTGCACGCTGCAAAGTTATCGCAACCGCATATCAAATTGCCATTAGCAATATCAACAGCTTGCGGAGCTCCTCCACCATCGCTTCTCTTGTAGAAATCGACTGCTATGAAGTTAGGCCAACGCTGTCCCGCGGCTTGGTAACATGTCTTGATGGATTCAAGAAGAGAAGCCGAGTTTTGTTTACATGCTACTATCAAATCCGCGGC…
>AT1G49750_1
CATATATTGATGATCCGAAAGTACACACAACAAATACATTTACTCACTTGATGTAGAAAAATACATTTATTCACTTATATTGTACTAGAAACAACAAATGTAACTTATAATCAACTTGACTATATAGTTGTCTTCACACATCATAATAAAACACAAGGTTATCGATTCCGAATCTGGTCCGTGTTAAGTGCGTTGTAAGATAACGGATGAGAAACTTGAGCTTTTTCCTCGTCCAATCGTTCTTGATCCGGTTTAACCCGGTTTGGATTCTTACCACAAGGGATCCGAAACAAAGACTTGGAATTAGGACAAGTCTGTTTCCGCATGAAGAATTCAGCACATTCCTCTGGTTTTTTCTGGTTGGGAAGATCAAGTATACAATTCATACGAATGTCCAAT…
>AT1G49820_1
TGAAAATAAAGAGAATTTCAAGAACTTGAGCAGAAGCACATAATAAAATGTCTTAGCTTTGTTGTTGAATTGCTGAAACAACTTCACCGATACACTTAAACTTTCTCCTTTCCTTGAGAAGCATCTTCCCAAACTCGAGTGCACTTCTCTCGCAAACCGCTCTTCGTTTATCTTGTTCAATCGATTCAAAGTCCTCAACATGTGCCACACCCACAATTCTCCTAATCATCTTTGCAGCACCGAATCCGAGTGAGTCATGCAACAAATTCTTCATGTAGTTTTCTTGAACAAGCTGCAAAACCTCGGCATTGTTATAGATATCTGCAAGGTATGCTTCGCCCGGTCCATCTTTGTTTTGATCCCATAGCGCAATGAACCTTTTGTTAAATAGATTCCAAG…
>AT1G49850_1
TTCACCGCAGTTTCCTTTTACTTTTCCTCGCAATTTTCTCTCTCTCTCTCCTCCTTATCTCATCGTCTCTGCACTTGTTTCAGATCATATAATAAATTCGGTGATTGATCGGTGCATGACGAGCGCATCGGAACTCTTCTCTACACGAAGATCTCGTCCGGGTCGATCTGACCCGGATTTAGAATCCGACACTTCTTCTTATCGACACCACTCACACCATCATCATCGCCGTCACGGTATCCATCATCATAATCAACGTCATGATTCCGACGGCTGTGATCTTCTCCGGCGACCCACTCCGCGTCTCCGACGCTTCTGTCACCATCCTGAACGTAGACCTATTCATGATGTTCAAGGCACTGCTCAGTATTTGAATACGGACAGTACTGATACTGAAAC…
>AT1G49950_1
ACGCTCTTCCGATCTTAATCTTTGTGTTTTAGAGATGTGTGGCTCTGTTTTTGCTTATGTGGTTTACAAACTCTGTTTCATGTTCTTCGTTTCATTTTGAAATAAAACCAGACAACAAAAGAAGAGTAAGTAAACTATGAAGAAACAAGAAACAGACACATACATATTGATTGCTTACTACTAAAAAGATTTACGAGTAGAGAGAATCATCAACACAAACACTAGGCCTCTCTCCACTCTCTTCTCTCTCTTCACCTTTAGCTTCTTCTTCTTTCGCTTTTCATGAACTCAAGCACGGATCATCACTTTGCAGCTGTTTCTCCCTTTCAATGTCTTTGAAGCTTCTTCAGCGAAAGCTTGAGCTGCTTCTGCTTCCGCTTCTGCTACCTCTGCTTCCTT…
>AT1G49975_1
GATCTTGTGATGCAAACAGGCGGAGGTTCTTGAGAAGATACATGATAGAAGCACATTCGCACCCGCAAGTGAAAGGCATTGTAATCTGTCCACGTGGAAACCAGAAGGATACTACAAAAATGTGTCTGACAGATAAAGTTTCAAGAACTTAGCGACCGGAAACGCTGTCGACAAGCTTATCCACGAGTGGTGCGGTTTAAGCACATCCTTGACTGGAAAAACAGACGGTTTAGGCTCTTTCGAAATATTTCTCTCCCATGGGGACAGGAGACTACGAGCTTCAAGTCACTTCTCCACTCCACTCTCTTGACTCTGTCATTGCATCCACAAGATTGAGCTTGGATTCTGGTACTCCTTCGCTTTTCGAAATTAGGGTTTATTGAGAGAGCGAAGAAACAG…
>AT1G50110_1
TACAACCCATTTATATTTCCATCAACAAATACTAAAAAATTAAGATGGAAGGAATCAAAAGGGTTTGTTTGTTGTCACTATAAAACGACGATCCTAAAACCACGTGACCACTCCACGCCTCTCTGCTTCACTTTACTGCTCTATTTCTCCTCCATCTATGGCTCCTTCTTCATCACCTCTTCGTACAAGTGAAGCAGATGAAAAATATGCGAATGTGAAATGGGAAGAGCTTGGATTTGCTCTGACTCCAACGGATTACATGTATGTAGCGAATTGCAGACAAGGCGAGAGCTTTCCACAAGGAAAGATCGTTCCTTATGGGGATATTTCAATTAGCCCTTGTTCTCCGATTCTCAATTATGGCCAGGGACTATTTGAAGGTCTCAAAGCTTACAGGAC…
>AT1G50170_1
CTTTTCAAATTAGAGTGCACAAGAACAGGATACAAATCTCAAAACAAATAACGTGTACTAGATGACGGTATGAACAATATAATATGCCTCATTTTTTTTCCTCATCCAAAAGATTAGAGAAAATGAGCAAATATACAGAAACGTTCTTACATTTGCACCTAAGAACTATTGTAAAGCTTGCACTTGTTTGTTCCAGCACAAACCACGCACTCGCCTGCATCACCTTCAACATGGCTCAAGCAATGTTGGATTCTGTCGTTCACAACGTCCATGAGAAGATTATGGAGGCCGAGAGGTGCAGTTATGAGGTATGAGATGCTAGAGAACTCCTTTGCAGCATCAGCCGTCAACGAGGGAATGTCCTGATGCCAATGTCTTCCAGGAAACAGAAAGAATGGG…
>AT1G50320_1
TGAATCAAATTGAATATGGTCCTCTGAGTCAACACAGAGGATTAGGAGAACGTGGAAGAAGAAGCCATGGACTCTATCGTCTCCAGTTCGACGATTCTTATCCGATCATATCTCACTCCTCCGGTTCGTTCAGCTTCTTCGGCTGCTTCCGTGTCCGTCAAACCTCTGAGCTCAGTTCAGGTCACCTTCGTCGCGGCTAACCGCCACCTACTTTCATTCAGGTCCGGTGGTAGAAGAACCAGGAAACTCTCTAGTTCGGCGATAAGATGCGGCGGAATCAAAGAGATTGGAGAGAGTGAGTTTTCGAGTACGGTTCTGGAATCGGACCGGCCGGTTTTGGTTGAGTTCGTCGCTACTTGGTGCGGTCCCTGCAAATTGATCTATCCCGCCATGGAAGCC…
>AT1G50320_2
AAACGATCTATAAGAACCTAACTCGAGAATTCCAAGTATAAGCCAAGAAGCCTAGATATAAGAGTTCCAAGTCTTTCTGTTCGTAAAATTTGTTGCATGATATAAACATCAAATGAGAAACGGGTGATGAAGATCACAATTGAAGAGATTTGTTTACATAAAAAAACAGAGTTGAGACTAAGGAATACCAGTGGGAAGAGAGACGATTAAGCTACAGAAATTGAGTTCAAGAGACCATCAATGTACTCCTTAAGCTTGGCCTTTGTGATAGCACCTTCCCTTCGGCTACCTGGAACTTCCTTCCCATCCTTGAAGAGGATGAAATGCGGTAAACCATAAACCTTGAAATCTGCTATTAACTTGGGATTAGCGTCGTGATCAATCTTTACAATCGTCAAT…
>AT1G50350_1
CTCACTTTCGTAATGTATAATCAAATTCCTAACGAACCGAAAATAAGAAGACGCTTTGATATGTACAAGAGATTTAAATGAAACCTGAGTAAAAGCAATATAGAGTTTCCTTCTTCATCTTCGTATCAGTTTTGAGTGTAAACAAATGAATTTGTTTTTTTTTTGTATGGCTCTCCTTCACGTTTTCTTCCAATCCAAGCAGAGACACTCAATCCAAATCGTCTTCTCTAGTATCCATATCAGATCCAATGCCAGAATCCGAATTTGCATCTGGTCTCCTGAATGACCATGGAAACGATATACTAAACCTCCTCGGCGTCTGCGCCTCACCCGATGATCCCTCCCCGTCTCCACTCGTCTGACCTCCACGAGTCCTGTTCTCATAATCAGGATCGTCAG…
>AT1G50380_1
TAAACTTTAAGCTTTTTAGTCGCTCTTTTAAGACTTTAGCAACGCGAAACAAAAAGAATTTGTCTAAGGAATCTGAGTTTAAAGAAAAGACCAAATAAACTGTTAAGACCTCTTCTCTTAACAACGTAAGAAGATTAATTGATCATGGCACAGCTAATTTTGAGGACTCACCCAGAATCGGGAATCATGTCCAAAACTTTCATCATGAATGCAAACGTAAATGCATCTTCTTGAAGCTTCTCGAATCTCCCAGATTTTGAGAAATGCCCTGCGCCAAGCTCACATTTGAACAGAAGTACGTTGTTGTCAATCTTCATTTCTCTCAGTTTTGCCACCCACTTGGCAGGTTCAGAGTACATAACTCTTGGATCATTTAACCCAGCAGTTACAAGCATATTT…
>AT1G50430_1
CTTCATCGTTAACTTCGCAGACTCGTTGGGTCAACACACAACACAGATCAGAATCTGAAGTTTCGTCCCAGACGAGATAGAAGAAGAAGATGGCGGAGACTGTACATTCTCCGATCGTTACTTACGCATCGATGCTTTCGCTTCTCGCCTTCTGTCCACCTTTCGTCATTCTCCTATGGTACACAATGGTTCATCAGGATGGTTCTGTTACTCAGACCTTTGGCTTCTTTTGGGAGAATGGAGTTCAAGGACTCATCAACATATGGCCAAGACCCACTATGATTGCTTGGAAAATAATATTTTGCTATGGAGCATTTGAAGCTGCTCTTCAGCTGCTTCTGCCTGGTAAAAGAGTTGAGGGTCCAATATCTCCAGCCGGAAACAGACCAGTTTACAAGG…
>AT1G50450_1
CCAAGTGTTTTTTTCATTATATATCTTCTGATGAAAATATTTATCTGTACGAGTATACATATCAGAAGTAAATTGGTTCACAGATTAAAGTATCGACGATCATCTATGTTTCTTCTTCCTCAATCGAACTCATACGTATATCCCTAAAACCACCTCCTTCGGCTCGGTTTCAACCATCCAGGGTGGCTTGTTTAGTATGAAATTGAATGTTCCTTGTGATGCACGTTTGAGAAGAACTTCCCTTGCCTCTACTGCGATCCCTTGAGGCTCTTCTGGAAACCAAACCCCTGGTTGTGTGCTTCCTTCAAGCATTGCTAGAACAAAAGCCGCGGTTGAAACTCCAACGGATATGGATAGTTTTTTATGACTAAATAACCCAACTGTGGTCCGTCCATCCGA…
>AT1G50480_1
CCATTGGTCACCTCAAGTCCTCTTCCCTGCATCTTCTCATCCTCTCTCCACCGCAAAGATCAGACTTGAGACCAAAACCCAAAGAGAAGGAAACTTAGAGAGCGATGAGTTCATCATCAAGAAAGCTTCAGGTTGTTTCACCAGTTCCCGCTGATATTGATATAGCTAATTCCGTCGAGCCTTTACACATCTCCGAGATTGCCAAAGATCTCAATATCAACCCACTTCACTACGATCTCTATGGCAAGTATAAAGCTAAGGTTTTGTTGTCTGCGTTTGATGAGCTTCAAGGACAAGAAGATGGTTATTATGTTGTTGTTGGAGGGATTACCCCAACTCCTCTTGGAGAAGGCAAGAGTACTACCACTGTTGGACTTTGCCAAGCCTTAGGCGCTTACC…
>AT1G50490_1
CTCAAGTCAAAAACTCAAGGTAAAGTTACAGATAGAACTGCTGATGTTCAAAAACAAAGAATAAAAAGCAAATGAATGACAACAGTGTTTCTTCTGAAAAATCATTTTTTGTGAAATCATCAAACGCAGTGGAGATTTATGAATCAGAAGAGCTTGCAGAAATCATGCACTGGGAGGCTTGTAGAGCTTCTCAACCATCTTCCTATACTCTTCTTGGTTACTCCAAAGTTGAGCTGCTTGAGTGTTCAATGGTGAGCTGATGTTAGGTTCTCCCAGGAGGCTCTGAATTGACAGTAGTATTGTCCTCACATCGTAAGCAGATGACCACTTATCCTGAAGAATGTCTAAGCAGATATTGCCATAGACATCAACATTGGGGTGGAAGCAACATGTCTCGAA…
>AT1G50570_1
AAGAAAACAAAATCCAAGTGGGTTTTTGCATAAACCTCAGCGCAAAATTCAAGAAGAAAAAAAACAGAGAATAGCTTTCCTCTTTTTGACCTTTCTTCCCCCAAATTAAAGATCCTGTTGTTATGGAGTCTCCATCAACCGGCAATGGTAGTGGTGAAACCAGAACAAAGAAACCTGTCATGTCGTCTGATTCAGACAGTTTGATCGGTGTGCTTGAGGTTTTTGTTCACCAAGCTAGGGACATCCACAATATCTGCATCTATCATAAGCAAGATGTGTATGCTAAGCTTTGTCTCACAAGCGATCCCGAGAGCTCCTTGTCTACAAAGATCATCAATGGTGGAGGGAGAAACCCTGTCTTCGACGATACCCTTCAGTTCAATGTGAAGAATCTTGATT…
>AT1G50575_1
CATAGCTTCAAATTGGTTGTTCATGGTCAAAAATATTCTCTCTTACAGTTAAAAAATAAGAAACGAGCTAAGAAACTAGTCATCCACGAGCGGATTTTCTAAGTTCAGTTTCCAGTTTTTTAGAACCGTAAGGCAATTCATAAAATTCAGTTAAGTATGTCAAAGCTTCAAAGTTGCTGTTGCATACCTTCCACAATGCAGAAACTTCTCCTTTAGAAACAGTTCCCAAGTTTTCGCAACTCGCTATGAATTCAAGCAGCTTTGAATAGAAAGAATCATAATTCATCACAATGAATGGAACTGGCAATACAGATCCAATCCTTTTGAGCTGAATCAATGCCAAAATCTCAAACATCTCATCGAGCGTGCCAATACCACCTGGAAGTGCAATTATTGCTG…
>AT1G50640_1
CTTTCTCCATTACGATTACCTCTGGCTTTTTTCTTAAATCCACTATGAGGAGAGGAAGAGGCTCTTCCGCCGTCGCTGGACCAACCGCCGTTGCCATCACCGGCACCGTCATCAACGGATCTGTAAAAGAAACACGATTCAGAGGCGTAAGGAAGAGACCTTGGGGACGTTTCGCTGCAGAGATCCGTGATCCATGGAAAAAATCACGTGTTTGGTTAGGTACTTTCGATTCCGCCGAAGAAGCCGCACGCGCTTACGACTCCGCCGCTCGTAACCTCCGTGGTCCTAAAGCCAAAACTAATTTCCCGATCGATTCTTCTTCTCCTTCTCCTCAACAACAGAATCTCCGGTTTACAACTTTCGCTACAATGAATCAAAATCAAAACCAAGTCGATCCGT…
>AT1G50670_1
ATAACCAAGAACCCAACTTTTTAAAATCGAAAGTTCTTTGCTTTCATCGCGTTTGGTGTTAATATTCATCTGGGTTGAGATTATAACATGGAAGGAATCATTGTGAGAAGAGTTATACCATCTGACAACAGTTGTCTCTTCAACGCCATCGGTTATGTCATGGACAAGGACAAAAAGAAAGCTCCTGAGCTGAGACAGGTGATAGCAGCAGCAGTTGCAAGCAACAAGGAGAAATATAACGAAGCGTTTCTAGGGAAGCACAATGAAGAATATTGTGCTTGGATTCTCAATCCGGAGAAATGGGGAGGTGCGATTGAGCTTTCTATATTAGCAGATTATTATGGTCGTGAAATTGCAGCTTATGATATTCAAACTAGTCGATGTGACTTGTATGGACAG…
>AT1G50900_1
ACAGACAGCCATGGCTTCTTCTTCTATCTCATTCTCCTGCGCACCTTCTTTGGCAACCTCACTCTTCTCCACCACTTCTTCTTCTTCTTCCCCAAGGCTGCTCTCCTCTCGGTTTCTCGGTACCCGAAACTTAAAGCTTCAGATCCGACCAGCCAGACTCGGACCCTCCAATGGGTCAAGAACCACTTGCTGGTTCAAGTTCGGCAAGAACGGAGTCGATGCCGAAAATGCCGGAATCTATGGCAGTCAGTCTCGCGATGACTTCGATAGAGACGACGTTGAACAGTATTTCAACTACATGGGGATGCTTGCGGTAGAAGGTACCTATTCAAAGATGGAAGCTCTTCTTAACCTAAACATTCACCCAGTCGATATCTTGTTGCTGTTAGCCGCTACAGA…
>AT1G50900_2
GATGGATTTTATAATCTACTCATCCGCGGAACCCAGAAAGACAGTTTGTTCTAGCAAACACAAACATTTCAAAACCAAGAACATAACTTGCGTGATTCCTGTGTGTTAATAACAAGCCGCAGAGTCAAGCCTTTTGAGTGGTGTAGCCCAGGATCAGGTCACGGATCTCTTCACTGCTGGCTCTGTCGATAGCTGTTTTTCCATCAGCGTCCTTGACCGAGTAATCAGCACCGGCTTTGAGCAGCTCCTCGATCTTAGGCCTGTCACCTTCTGTTGCGGCTAACATCAACAAGATATCGACTGGGTGAATATTTAGGTTAAGAAGAGCTTCCATCTTCGAATAGGTACCTTCGACCGCAAGCATCCCCATGTAGTTGAAATACTGTTCAACATCATCTC…
>AT1G50980_1
GCCATATAACCACAAGAGGATATTATCAAAAAAATTTAACTCCTCTGAACATAGAAACCCGTGTTCAGACGAGAGAACACCGTGCGAATCAATCACAAGAACTGAGTGCTCGACGAACCTTAGTCGAATCGACCAAGTTCTGACCGTTCGCCCAGTTCCTCGCATACACAGGCGGTGGCGATGTGAAATATCGCGACATCGTTTTTTTTCTTTCTTTCTCAGATCGAATCGATTACAGAGTAAAAAACGGACAGGGACACGGACACAGACAAGGACTAATCGAACCTAAGTTTCAGATCACACCTAAGGAACCTTCTTTATGGCGCGAAATCAATCGAAATCGAAACGAAATCAAAAGCGAGAGACGGAGAAGAGAACCCTAATTCTTTTTTCCTCGAT…
>AT1G51060_1
TGAAAATTTTTCCCTATCATCTTCTCACAAAGTAACTCGAATTCAAGTACAATGGCGGGTCGTGGTAAAACTCTCGGATCTGGGTCTGTGAAGAAGGCGACAACGAGAAGCAGCAAAGCCGGTCTTCAATTCCCGGTGGGTCGTATCGCTCGTTTCTTGAAGAAAGGCAAATACGCCGAACGTGTTGGTGCCGGAGCTCCGGTTTACTTAGCCGCCGTTCTTGAATACCTCGCCGCCGAGGTTTTGGAATTGGCTGGTAACGCAGCGAGAGATAACAAGAAGACTAGGATTGTTCCGAGGCATATTCAATTGGCTGTGAGGAACGATGAGGAATTGAGTAAATTGCTCGGAGATGTGACTATTGCTAATGGTGGTGTGATGCCTAACATTCACAATCTC…
>AT1G51070_1
ATATCTCTTCTTTCTTCCGTTTTTCCACACATTGTCTCTCTCTTTTTCCTTTTCAGATTTGACCCTTTTCCGAATTTCAGCAGCCGCCGCGTTTGAGAATGGTGTCTCCGGAGAACACGAACTGGCTTAGTGATTACCCTTTGATTGATGGTGCTTTCTCTGATCAGAATCCAACTTTCCCTTGGCAGATCGATGGTTCAGCTACTGTCAGTGTTGAAGTTGATGGCTTCCTTTGTGATCCAGATGTGATCAAAGAACCAGGTTCAAGGAAGAGGATCAAATCTGAATCATGCGCTAGTTCTAGCTCGAAAGCGTGTAGGGAGAAACAAAGACGTGATAGGCTAAATGACAAGTTTACGGAATTGAGTTCCATATTGGAACCTGGGAGGCCTCCAAAAA…
>AT1G51110_1
ATATATCATCATTCTCATGTGGTTTTCTTGTTTTTTCTGGTTCCTGTTACATCCAAAAAAACTAATGAACAGAGAAATTAAACAATCACCTTCCATTGTTGTAAAACATTTGACAGTTTCTTACATACTAGTTTTTCATATATTCAAATAAGAGCATAGAAAAACACAGCTAAATTTCTCGGATGTGCACGAAGATAATGTTATCAAATCCTCGACTTATTCTCATCTTCTCATCTGTGTACAGAATTTTAAGCTCGATATTGTTTGTTATATCGACCGGATATCCAAATGCACCGCCTATAATTGCTGCATCGTCCATCTTCAATTCATAGGTACTGCTTTCTGATTTTATGAGTTTTCCTTTCATGGAGAATCTAAATGCCGGGATGATGTTAACTT…
>AT1G51160_1
AAAAAGAGTCAACAAAACATACATTTGCAGTGAAAACAGTCGAGATTGATCTCTCTACTGCAACTCTCTCTTGTCTTTAGAGATTGTTCAGAAGAAGTTCTGTGAAACAGAGAAGTTGCAATGGGCAAACATGTAATGCACACACTATGAGATGCTCCTTACGTACTGGTCAAGTGCAGTGTTGAACAACTCCGACTTGATTGGAGATCCTGGGCTATATCTAGGGTTTTTTACGACATATTCAACGTATAAACTGTAGATATACTTTAAGGATTCGCGTAAGTCTCCCGTCTTTGGATGAGTTACTAAGATGATCTTAATACCAGAGGGAGTCTCCATGAAGCTTAGCTTGTAAGTGTTCGTACGGAAACTGTGGAAAGAGCATCCTTGTCCTGGCAA…
>AT1G51310_1
CCCTCCGCTCACTCGGAGATATCCTCCGCCGGCGAATATCGATGTTCTCCGCCGTAGCCAAACCCTTCCTCTCTCCTTCACCACCGCTCTTTCGCCTTCCTCTTTCTTCTATCTCAATTTCCTTCCGCGTTTTCCCCTCATTCATCTCCTCCTCCTCCTCTTCCTCTCTCCTGCCGCCTCCGCAATCTTCTAATCCAATTACGCCTCTCTTCTCATCGAGCCGTAACTATAGTCGCCATGCGTTTCTCGTTGACCAATACCTCTCATGTTCCATGCCTGAGAAGCCTCTTCGTGTCGCCGTACTCCTTAGTGGTGGCGTCGATAGCAGTGTCGCTCTCCGTCTCCTCCACGCCGCTGGTCACTCATGTACCGCTTTCTATCTTAAAATCTGGTTTCAGG…
>AT1G51380_1
GTGAAGTAAACGCTGGTTTATCAAAAATACGCAAGAAAAGCACTTCGATTACATTTTAGATGCACATTGTCTTAAAAGAGCTTCTATGCCTAAATCTAAAAGATGAAGAACCAAAGCATCAGAACAAAAAAGGCGAAGAACCAAACTTCTCTTAAAACTGATTCTTCAACCTCAGCTTCAAGGAAACAAAATCTTTAGACAAGATCAGCTGGCATCTCGCGGATTCGAGTACCGTAATGCCGCTCAATATCCTTAAGATCCTTCATGTCCGAAAATTTTACAAAGTTAATGGCTACACCTTCACGACCAAAACGACCAGCTCGTCCAATACGATGAATGTAAAGCTCCGGATTGTTGGGTATATCATAATTAATGACATGAGAAACTGTTTGAACGTCG…
>AT1G51400_1
CACAAACTCATCAGATAAACAAAAAACAGAGAGATCACACGTGGGAATCCAACTTACCAATTGCAATGGCGTCAATGACCATGACATCTTCATTTCTCCCGACTGTCTCAAAGTTTCCGGCAAGCATCTCCGGCAACAGCAGACGAAGCCTCACGGTGGTCAAAGCCTCCACGAGCGAGAATACAACCAGCTTGGAGAACATGAAGCAAGAGCAGAGCATGAAGATGAGGAGGGATCTGGTGTTTACGGCTGCAGCTGCGGCTGTGTGCTCCTTAGCTAAGGTGGCAATGGCGGACGATGAGCCCAAGAGAGGAACAGAGGCTGCCAAGAAGAAGTATGCTCCTGTCTGTGTCACAATGCCTACGGCCAGGATATGCCGTAACTGAGTCGTTATTTTAC…
>AT1G51510_1
AATCATTAAAACATATCTCATGGTGTTTAAACGCAACAATCCCATACAAAGGCATAAGATTAAACAACGTAAAAGCAGCCAAACCCTACATAACCGCAAAAAAAATTGTCCAACACTCGCGCCTTGTATCCGTACCTAACAGATAGAGAGAGAATCCCAAATACTGAGAGATGTGGAAACAACTCTCCATACCAAATCATACAATCAGTAACGTCTTCTCGGGCTTCGTGAACGCTGGGACCTCCCAGACCTCGGGTTCTTTCTCCTGTAAGATCCACCAGCAATGGGACCACTGCTGAATGCCCAGTCAACGCTAACATTCTGTGTTAGAAGCTCAGCACCATTCATTGCTGAAATAGCCTTCTGTGCTTCTTCACTCTTCTCATATTCTATCAAAGC…
>AT1G51590_1
GCTTCTACTAATTACTGTGGCAAAAACTTGTCCATCTGTTCTTTATCTGTTATCGAAACTAATACAACAATTGTGCCTCGAAACTTTGTTGTATTGTAATATCAAATTCCATTTAAGCAGAAACTGTCTACTAACCCTTAATCTGATGACCAAACCGTCTCTGGCGTAACGTTATAGTTGGCTTACGCTGATCTTTACGTGCCACGATCTTAAGCGGATGAGCTTCTGTGTTGAAAACCCACTCGTCTAATGAAATGACCGATGAAGGTGAAAAGAGAAGATAGAGATACTTAAGAGTCTCAGCTAAGAAGAAGCTTTGCATCTTGTTGTCTTTAGCACCTGTATTGACATCCTTCAAGCCTACGTATCCAGATTCTACACGAGAGTTCTTCTCAAATG…
>AT1G51650_1
GTACAATTCTCCACACATGTGCTGAGTTTTATGCTATTCTCACAGTTGTGTAACAATCAATATCTTGTTTTTAGCCATAAGAGTCTTCAAAGGCTTTTTATTTGCATACAAAAATTGAAAGAGAATAGATGCAAAACAAGAAACGAAAAACACAAGCCTCATGTTTCATTATTATGATTGGAATGAGTCTCTCACTCAAGCTCCATTGCTGACAATAAAAAGAAGATAAAAACTTTGGTAACACAGTTTCTTGCATTTCTTAGGCACATTAGCTCAAACTTGTTCTCAAATGTAAAGTCTCAAACTTCAGGTGTGTCTGAGCGCAAAATGGGTTTCTGAGGCTTGCCATCAGCCCATTTGGAGAGAGAGAAGTGAACCTTCTCGCGAGTTAGGGCTTCA…
>AT1G51650_2
CTTTTCGTTTCTGAATTTGAAATATTTGCCTTAAAGAAAGGTCACAGTTAAGACTCGATGAGACAAGAGAGACAATCCAAGAATCCACAAATGATTGTCTCAACCAAGAAACAGAAGAAGCTCCATGTTTTCATTATTAAGTTTGGAGACATTACAGACGAGGGAAAAAGAAATTATGCAGAGAATGGTTCTTGCATCCCTTATCCATGTGTGCAGAGAAGCAACAATACATCAAACCTCAAAAGCATGGTCTTGGTGTAAAATCTCAAACTTCAGGTGTGTCTGAGCGTACAACTGGTTTCTGGGGCTTTCCATCAGCCCATTTGGAGAGGGAAAAGTGAACCTTCTCGCGATTGATGGATTCAGCCTTGAAGGGTTCCTTGAGACAGTTCCTGACAA…
>AT1G51650_3
GTTAATACTTAAATAGACAAGAGTAACCCAAGAATCCACAAATGATTTTCCCAACTCTCAAGCGAAAAACAGAAGCTCCATGTTATCATTATTAAATTTTGGACAATCTCAAGATTTCATGACAGACAACAAAGAGAAAAAAATTATGCAGAAAAGGGTTTTTGCATTTCTTTATCCAAGTGTCCAAGAGAAGTAATACATCAGACCTCAAAAACCATGGTCTTGAGGAAAAATCTCAATCTTGAGGCGTGTCTGGGCGCAGAACTGGTTTCTGAGCCTTTCCATCAGCCCATTTGGAGAGGGAGAAGTGAACCTTCTCGCGATTAACGGATTCAGCCTTGAATGGTTCCTTGAGACAGTTCCTGACGAGATTCGCACAGATGTTGGAGTATGTTATAT…
>AT1G51660_1
CAAAGTAATTGCCATCATCATAATAAGCATAAGAATTTCTCAATTGTTCTTTCTTTTTCCCTTTCTAGCAAACATTAGACCAATCAATAATCCCTAAAACCCTCTCTCCAGTCTCCCAAGATAAGTTATGAAGAAAAAAGCTTACGCAAAAATTGGACAAGGCTCAAGAAAAGTAACACACACAAAAAATGTAAGTTGAAGGGGGAAAGAGAAAACGCTACGTGGTTGGAGAAGAAGACGAGGACAGAGGACGAGGAGGAGGCAAGAGTTGATGTAGATTCTGAGGAGACCTGTTTTGGCTCTGACTTGCTCTTAATATGAAAGGATGTTGCAAAAGCTGCATCGCGCTTCGCCTCCTCCCCGGTTCTCTCTGCAAGCAACACGAGATAAAATGACGAA…
>AT1G51710_1
CAAAATCTAATTTCGTTGCCGTCTCCCCAAGCAAGAAGCCTCTCAGTTCTCACAGCGAAGATGCCCACAGTAAGCGTGAAGTGGCAAAAGAAGGTGTTTGATGGTATCGAGATTGACATTAGTCTGCCTCCTTATGTTTTCAAGGCTCAGTTGTATGATTTGACTGGAGTTCCACCTGAGCGTCAAAAGATCATGGTCAAAGGTGGTCTCTTAAAGGATGATGCAGATTGGTCCGCTATTGGAGTGAAAGATGGTCAAAAATTGATGATGATGGGAACTGCAGATGAAATAGTTAAAGCCCCAGAAAAGGCCATCGTATTTGCAGAGGATCTACCTGAAGAAGCGCAAGCCACAAATCTGGGTTACAGTGCTGGCCTTGTCAATCTTGGCAACACGTGT…
>AT1G51820_1
CATTAACAAAGATGACCGATATATCAGAGACACAAATTAGATTACATCAAATAGAAACAGATAAAGAAAAATCCATGTGATATTGCCAGAGAATTATTTATGTAAACTATCGAGCCGTTGGGCTCACTTCGGTACCAAAGGTCAAGCTCACTTCTATAGAACTCTTCGAGTCCATATCCCGACTCGCTCCTCCCCTTGAATTTTCAGATGCCAGACACTCTTTTAATTCAATAACAACTTGGGACATGGTCGGTCTTCTCGCTGAAGAAGGATGTAGACAACACATTGCTAGTTCAACAGCTTTCCAAACAGAAGCGGAATCATAATCTCCATTTAGACTTGGATCCATAATGCTTTTGATGTCTCCTTTTGTAAGCATTACCCCAACCCATTCTGCTA…
>AT1G51940_1
GCTCGACCTTGTCCTCCTCTTTTCCTTATTCACCACTGCTTCCGCCGTCTCTCTTGCGACCTCAATCTCTTTCCTCCTCTTCCTCTTCTCTTTCTCCTTCTTCTTCGTCTCACTCGAATTGAGATTCCCCGCAATTACATTGATACTACGCCGAGGAAGGCGTAATAGAACCTTGTTATTACTACTCGCAAGAATCGACGAGCATAGAAACAGCTGCTTCGCCCAACTTCCAATTTCTGGATTCTTTCCTTCTTCATTTTCTTCTCCACTTCCTTGCCAAATTTCTCATCCTCGAAACCAATGAATTGCTCCGATACTTCTCGTCTCTGTACTTCCTTCCTCTCTTTCAAACCAAACAAAAACCAAACTTTCTCCGTTATCCAAAGCATGTTCGACGTA…
>AT1G51950_1
TTTTTTTTTCTTAGGTTTTTAAGTTGCTTCAAGGGTTTCGGATAGTTGCAGAGATTTTAACTAATGGGTTCTTAGACGAATTTGTTATTTTGCGTGAACAAGTTGTCGACTTTGAAATTTTTGTTCTTTTGGTCTAAGAACGCAATTTCTCTAAAATCTAATGGAGGGTTGTCATAGAAACGGTGAAATCGCTCCGAAACTGCTTGACTTGATGATTCCACAAGAGAGAAGACCATGGTTTCACGATGACAAAAACTCTGTTTTCAACACAGAGGAGAAGAAACTTGAGCTAAAGCTTGGACCACCTGGTGAAGACGAACATGGTTCTTCGATAATAAGACACATCAAGAAAGAACCAAAAGACAAATCTATCCTCTCTCTCGCTGGCAAACACTTCTC…
>AT1G51980_1
GAAAAAGTGAGCCCTTTTAACAGTAGATTGAAACAAAAACCATTTAAATCAAAATACGACACGGTTAATTAAAAAATTTTAAAAGATTGGTTGGGTCTTCTTCTCCCAAAGATCTTTCTTTATTTTACAAGTCCCAAAGTATTGTTGATTTGGTTTTTGTTTGTTTTGCTTCAACAATATTTGCTGCTTATGGTATCGTAGCTCGGAACAGCCAACACATCTCCGAAGGCACCCATAGTCAAAGGCTTTGAAATAACTTTGCTGGTGAAGTCTGCAATGTCCTTCAAGGTTAGTTGGTCTACTGTCTTCAAGAATTGCTCAACTGGTTTCCTCTCTCCGTATGTAAGTATCTGTCTACCAATGTCTTCTGCTGCAATCATCCGAGATTCCAAATTCATC…
>AT1G52030_1
AGAAACCATTCTGCTTGTTGTTTCTTGAAACTTTTTGTATCTTTGTCTCTTTAGTGTGTTTTTGAAAAAAAGTTCTCCAGCCTAGGGTTTTCTTTAAAGTTAGAAGATAGAAACAATGTCCGAAAAGGTGGGACCGATGGGTGGTAACATGGGAGGAGCATTCGACGATGGTGTTTTCGATGGTGTGAAGAAAGTAACTGTTGGAAAAGACTTCGACTGTGTAACTTATATCAAGATCGAATATGAAAAAGACGGAAAATTCGAAATCCGTGAACACGGGACAATTCGCGGGGAACTAAAAGAGTTTTCAGTGGATTATCCGAACGAATATATCACTTCCGTTGGTGGAAGCTACGATAATGTTTTCAGCTATGGAACAGTGCTTATCAAATCGTTAAT…
>AT1G52191_1
AAAAAAACAAGTTTGGCTTACAATTTGGTATCCCAAAGTTTGTGTCTTTACATGATGTCCACAAATTTCGATGTAGGCTTGGCAATAAATAGTCATAGACTATGAAGATTGTACAAATCACCTAGTTTGAAAATAAAAACAAGATAACAAAGCTTCATAGTCAAAATAGAAGATATGGAAGATTCGGCCATCCTCAAATGGAGAGCGTATTTGGAAGAGCTGGCCAAAGATAAAAGCCATTCCCACTTTCCCAGTTTCATTCTCGAAGGCCTTCAAGTCATCCATGTTGGAAGAGGGATCGTACGGTGTAAATTGACCGTAACGCATCACGTTTTGAAAGAAGACGGGACTTTTCACACTGCAGCTATTGCGATGCTGATGGAATTGATGGGAGCCACC…
>AT1G52200_1
GAAAACACAGATGTAATTATTTTATCCGATAGTTACTACAAAACAAATAGAAAAAAACATAATCAATCTCACACTTGCATTGCAAATTTTAATATAGCACACTTGCATTGTACAATGGTCCGCAAATAATGTGTAACATGTATGGAGGTCAACTAAAATCAAATGTTTACTTAGACATATATTGATTGGTAGGAGCAACACTTGGTGCTTCACTCTCATATTGGCCTTGAGCAAGTATCCCATTCCAACCTAGAGAAGGATCAAGATTCCTAGCCCTGAGCTCTCTGTATTCTTGACAAAGAGCGCAACAAGGGCATAAGGCATGACTGACACAATCTGAATATGGAGCTTCCACAAGATTAAATTTTCTCCTCATTTTTTCCCTATACTTTGAACCCA…
>AT1G52240_1
TAAAGATCCAAAGCTTTCCTTGTCTTCTTGTCTCAGAAGAAAATCTGAAAAACGTTTTGAGTTATTGAGAGAGAGAGAGAGATTGAGAAGATGTTGGAAGGCAAAGCAATGGTGGAAGATTCAGACATGCCAGTGAAGATGCAGATGCAAGCAATGGCTTTTGCTTCTCAAGCTCTTGATCTTTTTGATGTCTTTGACTGTAAATCCATTGCTGGTCACATCAAGAAGGAGTTTGATGAGAGATATGGGAGTGGATGGCAATGTGTGGTGGGATCAAATTTTGGGTGTTTCTTCACACATTCTAAAGGGACTTTTATTTATTTTCAATTGGAGACACTTAAGTTCCTCATCTTTAAAGGCGCTTCTACTCCTTAATTACACAACCCTAATCATGGGGAT…
>AT1G52280_1
GAAAGAACCAAAGAGAGAAAGGAAACAAAAAAAACAGAGACACTTTCTTCGCTGAAAAGAAAAATCAAATTAGCTCAATCCCAAAAAGTTTCCGTCAATGTCTTCTCGCCGGAGAGTTCTTTTGAAGGTTATCATTCTCGGAGATAGCGGGGTTGGGAAGACTTCGTTAATGAATCAGTTTGTGAATCGCAAGTTTAGTAATCAGTATAAAGCGACGATTGGAGCAGATTTCTTGACTAAAGAGGTTCAAATTGATGACAGAATCTTCACTTTACAGATTTGGGATACTGCTGGGCAAGAAAGATTCCAAAGTTTGGGAGTCGCGTTTTACAGAGGAGCGGATTGTTGTGTTCTTGTGTATGATGTCAATGTTATGAAATCTTTTGAGAATCTCAATAA…
>AT1G52290_1
CAGAGAATGACGAGAGAATTAGACACATGACCCTTTCTTCTTCTTCTTCGTTTTCTTCGTCCTTTCTCACTTCCGCCATGTGAAAAACCTGCGCACGCGCGTAAGAGACCAATCATCATCTTCCGATCTAATGTCATCGTCTCCGTTGAACAACACTATCCCTTCCGTCGCACTTCCGCCGGACCCTGTGTTTCCCTTCACCAAAGCAAACACGACGACGTCAACTCCGTCTCAGCCTTCCATCATCGGACCTTTTTCGCCGCCTCCGTTAACGGTGGAGACATCAGACAACGGAGGCTTGGGCACCGTAGCATTAGCGGGACTGATTGCTGGAGTAGTTCTCGGAGCTACGATTGTTCTGATCGGAGTTTGTATTTTCGTCTGCTTCTATAAAAGGAA…
>AT1G52300_1
CATAAATAGAATTAAAAGAATTGCAAATTGCAGAGGCAACAGAAATCTCATCCCAGTCCAAAACTTTATAAAAGCAAAGAGCACACAAAAAGATAGTCATAATCAGGTACTTAAGAATAGTAATCTTGAGAACAAACTCAGAGCCAAGCCAAAATCTAGATTTTTACTCTCCCTGTGATGCTCAAAAAACAAGTTTATGCGGATGAAGCAGCTGCCTTGTTCCTTGGCTTGGCTTCTGTACCTTCTCTGAAACCGGTCTTAAACCTGCGAGGGACATTGCGAAGATACCTCATCCTTCCAGTTCCGGTAGTCTTTCTACGGATTGCCTTCACACTCCAGTTGTAAGTCCTCTTGCGAGCGGCGGGGTAAGCACAGGCGGAGCAGCGACTCTTCTGGATG…
>AT1G52380_1
TCTACAGCTTCCTCTTCGTCTCTGACCACTTGGCTCCGGCGTTTAGGTTTCTCCCTTTCTGCTACTACTCCTTCTCGGTATTCTATAAGTGTATAAGTTTCTGTTGATATTCTCTCAAGCATTTCAAATGGGGGATTCGGAAAACGCGCAGCAAACTTCAAAAAAGAGAGGTGCCTCGAAGCAGCTGTCTCGTGAAAATCCAGGTCTTGATGATGTGGATGATTCAACTGAATTTGAGAGTGGAACTTTCAAGAAGGCTAGTGATGAGGTATTGGCAAGTAGAAGAATTGTCAGGGTTAAGCGCAAAGAGCCATCAGCTGTGCCAGCTGCAGCACTCAATCCATTTGCTGGAATTCAGTTGGTCCCTACTACTGCACCTGCTTCAACCGCTGTGGGAAC…
>AT1G52380_2
GGTTCCTTCTACAAACAGAAACATGTAACCAAAAAGTCTCAACAACTGTGGAAAAACAAAAGCAACAAACTTCTCCAAATATTTAGTTTTCCTCTGCCTCAAAATTCAACTACTTGAAAGTAACAAGACAAGACACAAGACAAGAGAAGTGTTTCTACATGTTTTTTCTTTTTACCTTTTCTTCAAGCATCCGTAGCTGTTGGAGAGTTCTCAGGTGTCTTCAGAGGAAGAGCTGTTTCTTCTGCTTTCTCCACTGGTTTACTGTCTTTATGTTTGTCAATGGCTACACGAAACTCTTCAACGATTGTCGGTTCTTTAAACTTCAGTGCAAATGTAGAGAGACCTTCTTTGCCTTCGCTTACACTATTCACACAAGCGAATGTGATTCCTTTTTTATCC…
>AT1G52400_1
GGGAGAAGATTCAGGATATGGATTCTTGTTATTTTTGTGTTGTTGTAAACAACATTTTATTAATACGATAAAAACTTAAACAACTGACAAGTCTTACTAAGATAGGAAGAAACGATAGATAAAAACGCGATAAAGAGAACACACAAATCGGATATTATCCTCAAAAACATTTGAAAAGAGTCTTGCAGTCAATTATTTTTTCCGGGAGAAGATTCAGGATATGGATTCTTGTTCTAGAGTTCTTCCCTCAGCTTGGTTGTCGGAAATCCCGGTTTGAGGAAATCAGAATACCATTTGCCCGAAACTTTCTGGTGACGGGTCAGATTGTTTTGGAAATCGATGAAGTAAAGCCCGAACCTCGCCTTGTATCCATCTTGCCACTCAAAGTTGTCCATCAAT…
>AT1G52550_1
AAAAATATCTTGTGAAGAAAATGGCGACAGCGTTTGCCAAGACGAGTGCAAGCTCCAACCTTTACCTCCATCGCTGCCGTCAAAACCACTCTCTTCCATCTCCGTCGCGCTTTTCACCGTCTTCTCGACTTCATCCTCAGATCCTTTTCCTCGTCGCCACTACCGACCGCGTACGACGCATCGCCGTCGCTCCTCTCGGCCCTCCAACGCCGCCTGGTCCCGACCCACCTCCGCCTAAAAACACGACTGAGCTCACAAGTCTTGTGGGAGTAGCGTCGATGATTCAAGATCGTGTAAAGATCTTTCTTGCAGTACTAATTTGGATCTCTCTCTTCTTCTGGGCTTCAGCATTACAAGGAAGAGGCAGAGGAAATGGTAAAGGGAAGAAGGGTTCGCGTT…
>AT1G52590_1
CACCGTGAGGCTTCTTCTGCTGTTGCACCGGAGAAATTTACCGTTTCTGAGTTACCCGGCGAGAAGTTTGAGATGGCGATCCTTATTCCGGCGAGTTTCGGGGGATTCACCGTTCCGTCGCGTGCGCAAGTTAAACTGAGAGTTTCTGCTTCTGCTAACCAGCGCACTGTTCGTCGCGATTCAGTGGATTGGGTTAAGGAGACTTCAAGTTTTTTCGAAGAAGACAAGAGGCCGATCATGTTGTTCGACGGTGTTTGCAATCTTTGTAATGGAGGTGTGAAATTTGTTAAAGACCATGATCGAAACAGGAGCATAAGGTTTGAAGCGTTACAGAGTGAAGCGGGAAAGAAACTTTTACTGCGATCAGGAAGAGCTCCTGATGATATATCGAGTGTCGTA…
>AT1G52590_2
GGATCACAGTCAATAATGTATTCTTAGATCTCACATGAATCAGTTCGACCAAACATTGCATATCGGTTGTTTGCGACATTTTCATACAGAAAGTCCCTCACAAACAGAGGCGCAAACTGAAAGAAGAATGCAAGCTGTGGAAATGGTAAGTCAATGTATTTCATGATCTTCAAAACCGCTTCTGATTTTATGTAAGACCTATCTTTTTCCACAAGTACGACACTCGATATATCGTCAGGAGCTCTCCCTGATCGCATTAACAGTTTCTTGCCCGCTTTGCTCTGTAATGCTTCAAACCTTATGCTCCTGTTACGATCATGGTCTCTAACAAATTTCACGCCTCCATTACAGAGATTGCAAACACCGTCGAATAACATGATCGGCCTCTTGTCTTCTTCG…
>AT1G52600_1
CAAGACTTTAATGATAAACCAAGGGTTTCCAGAGTTCACTCCTTTCCAAAAGTCTCAATCCTTGGACGTTATAACGAGTAAACCCAATGCACCTATGAGAATATACTTGATGATAGGCTTTTCTGTCATGATAATAGTCACCCATCCAACATAAGGCAAGAACCCGACAGCACGACCCATTATATGATGTCGATGAAGCCAAAGCTGTCCTTCAGCATAGAGAAGTCTGTCATCTCCATAGTTATTGTCACCTTTTGTCAGAACATCAACTTCCCCTGTATTTTCCCTTTCGTGAACCTTAATGACACGATGGACAATGGGAATATCACGGCCATCAACATTGAAAACAACAATTTCGCCTGCTCGAATAGGGTCCTTACTCATGTGCAAGAACAATAT…
>AT1G52670_1
GGTACGGACAAAGACTTTTTTGAGTGGAGCTTATTTGTCTATGTGGAGAAAAGAACAAAGAAGGATACACAAAACAGAAACATAATTAAACCAAAATCAGTTCTTACTGTAGCTTCTTGATGCCAGGAAATGAAGGAAGAACGGTAATGAGAGCATCGTTGTATCCTACAGGCTCGCCATCTTCGCGGAGTATTTTGACAATCTCACCGGAAACATCAGACTCAACTGGGATCTGGCCACCGAGTTGTTCGATGTAGCATAGAACTTGACCTTCTTTCACTATGTCTTTCTCTTTACAGATTGTAGGAGTGCGTTTGCCTTTTATGGTCTTGGATCTCCTGAAATAACCGACCGTTGGAGATTGGAGAATCACTAAACCCTGATCAGCAGCTTTGTTAG…
>AT1G52690_1
CAAAAAAGCAAAAGATCTAAAAGAAAGCTTTGATCATCAAGAAAATTTTGGCTTCGAATTTTTTGAGTTTTTTCGAAGAGAGAAAATGGCGTCTCATCAAGAACAGAGTTACAAAGCTGGCGAAACTAGAGGCAAGGCTCAGGAGAAAACAGGGGAAGCTATGGGAACGATGAGGGAGAAAACACAAGCAGCGAAGGACAAGACTCAAGAGACAGCCCAAACAGCCCAGCAAAAGGCTCATGAAACAGCTCAGTCAGCTAAAGACAAGACGTCTCAAGTCGCACAAACGACTCAACAGAAAACACAAGAGTCCAAGGACAAAACGGGAAGCTCGGAAACCGGAGAAGCAGTCAAGAACAAGGCAAAAGATGCAGCAGAATATACCAAAGAGACTGCAGA…
>AT1G52720_1
CGGTTATATTCAAACGTACCATTTCCATCTTCATCGTAGAAGATCATTAAATCCAACTTGTAAATTAAAAAAATCCGAAACCCTAAATCCCCAAATCTTCACGTTTCTTTCTAATCTACATTTTCACTTTCCATGGCTTTGATTATCTCCTGCTCCGCTCTAACCACGATCCGAGCATGTTCCGGATCCGGATCTTTAAAAAACCCGGATCCGAACCGTAAGAAATCTGCTTCTTGGTGGGCACCTCTCTTCGGTTTATCCTCCGATCCCGATTACCTCAACATCGAAGGCTCAGGCTCAGGCTCCTCCGTGAATCCGGATAAAATCGATATCTCGGGGTCGGGTCAGAAGCTCCGTCGCGGTTGTCTCACGGAGGAGAAGGCTAAACAGCTGAGGAGG…
>AT1G52720_2
TAGTGACAACAAATGTCTTAACGAACATGTAGGAGATCCAACGGTTGGCTACTAACAATCCAACGGTTCTTGAGGAACCAGAATTTACAACACACAAAAGACCAAGCACAATCCAACGGTTCTAATGAAAAAAGGAGCACCGATAGAAGATGGTCTGCATCCTACACGAACACTGAAAAAAACAAAGATTATTATTCATTACTTAATTCGTCTCCAGATCTGACCCGAATCCGTTTCAATCGTCGACCCGGCCGGAGATATTAGACGCAAGACGAGATGCAATGGCGGAATGATACATAACATCGTGGAACGTGGAAGCTTCTGCGGTTTTCCTCCTCAGCTGTTTAGCCTTCTCCTCCGTGAGACAACCGCGACGGAGCTTCTGACCCGACCCCGAGA…
>AT1G52740_lyra_1
CCAAAACGTTAATCAGAAGGAGAAACAAGCCACACACATGTGGAACCTTAACAAACAAACAATCCTAAGAGTTTCTCTACTAATGTCTTAACATACACACGACTGTTATTACAAAAGGAGGTCCGAGATACAGAGAGATAGAGGGATTATGAAAATGGTAGAGAAAAAAAAGGCTTATTCTTTGCCAGATTTGTTGATAAGAGACTTGTGAATGTACCAGCAATAGTTCCTTTGATGAGAGTATCGAGCTCCTCGTCACCACGGATAGCAAGCTGCAAGTGCCTTGGTGTGATACGCTTCACTTTCAGATCCTTGCTCGCGTTACCAGCCAGCTCCAAGACTTCTGCAGTCAAATACTCCAATATAGCGGCTGTGTAAACCGCTGCAGTTGCTCCAACA…
>AT1G52740_1
TTCGCGAGCTCCTCTGGTGCGATCTCCTTTCTCTTTCTTATCTGCGATACTGTGAGACTTTTGGCGGGAAAATGTCGGGGAAAGGTGCTAAGGGTTTGATTATGGGGAAACCCAGCGGTAGCGACAAGGATAAGGACAAGAAGAAGCCTATCACTCGTTCTTCTCGAGCTGGTCTACAGTTCCCTGTGGGTAGGGTGCATCGCCTGTTGAAGACTAGGTCCACTGCTCATGGAAGGGTTGGAGCAACTGCAGCTGTTTATACAGCAGCGATATTGGAGTATCTGACTGCAGAAGTTTTGGAATTGGCTGGTAACGCGAGCAAGGATCTGAAAGTGAAACGTATCTCGCCAAGGCACTTGCAGCTTGCGATTCGTGGTGATGAGGAGCTCGATACCCTCA…
>AT1G52740_2
GCGAGCTCCTCTGGTGCGATCTCCTTTCTCTTTCTTATCTGCGATACTGTGAGACTTTTGGCGGGAAAATGTCGGGGAAAGGTGCTAAGGGTTTGATTATGGGGAAACCCAGCGGTAGCGACAAGGATAAGGACAAGAAGAAGCCTATCACTCGTTCTTCTCGAGCTGGTCTACAGTTCCCTGTGGGTAGGGTGCATCGCCTGTTGAAGACTAGGTCCACTGCTCATGGAAGGGTTGGAGCAACTGCAGCTGTTTACACAGCAGCCATATTGGAGTATCTGACTGCAGAAGTTTTGGAGTTGGCTGGTAATGCGAGCAAGGATCTGAAGGTGAAACGTATCTCGCCAAGGCACTTGCAGCTTGCGATTCGTGGAGATGAAGAGCTCGATACTCTCATCA…
>AT1G52770_1
GTTCAGACGTGGATAAAACCAAAGACATGGACAAAACATCTTCGCCGGAGTCTGCCACCATCCCCACCAAATCTCCGTCAACCTCCACCGGAAAAATAGATTGTTCTTGGTTCGACGATGGTTGCGTTCTTGACATAGATTATTTCGTTAACACCATCGCTGGAATCAAATCCAAAGGTGTTCGTCCCGATCTCATCGGATCAATCATTGTTCATTACGCTTCCACGTGGCTCCCTGACCTCTCCGACGTCGTCCTAAACCCCGATGACCCGCAAACGCAGCCGCAGCCGCAGCCGCAGCAGCAATCGGAGAGCTTCTCAGTTACTGCGTTTGTGATGAAGAAACGTTTCTTAGTCGAAACACTAATCGGAATCATCCCACCGGAGAAAGATTCCGTTC…
>AT1G52820_1
CAAGAAATTCATGGGCAATCGTTCTTATGTTGTTTATCTTAAAGAAGCTCCTCGTCCTCCTTCACTTTGGTTGAAAGTTTCATACTTTTGGTGAAGTTCTTCTAATTGATGTAAAAGGGTACTTTGAACTTATTGAGAAGTAAGCAAATGAGAAAGCTTTTGATGTTTTTAGATTCCACAGTAAGTTTTGAGAGCAGATTGAGATTTTTGTCCAGCTTCTGTGTAGTAGAATTGAAGGAATTCGACATGATCAAAGGGCTTAAACAGTCGAGGATGCTCTTTGTCCACGAGCTCGTCTGGTGAACTCACGATGTGTCCTGCTTTTGGAATCGAGAATAATCCGAGGGAGTATCTTGTCTCTGTTCCCGTCATCATGACACGGTGATAAGGAGAGTTTAA…
>AT1G52827_1
GGGATATTGTTAAAGTGGTTTTCTCCAGACACTTCTATAGAGAGAGGAGAAATTGTAAGATCAGAAAGCGGTAAACAAAGGATGATTCTTGTGTCACGCCAATCCCACAACTCCTAAAACCACGATGTTTCTTCTCACCTGAAGTTTGGTTACACCAATCACACACACACACAACAACAACAACAACAACAAAAAATGAAGGCACCTTCACAACAAGACATGACTTACTATGGCAATGTCAAGAAACGGCAAGACGAACAAGGCTGCTTATACGCAACGTTTTACGCGTTGTTCTGTTGCTGTTGCTGCTACGAGACATGCAAGTGTTGTTGCTGCGTTTGATTTCTATGTATCGTCACAAAATTATTCTCTTTATGTGTCCCTCGCATTTGCTCTTTT…
>AT1G52857_1
CTTCTCTCCACACTCCTCTATATCTCCAATGGCTAATAAGCTGTTGTACTGTGTAATTTTTCCATGTTTTTGTTGTTTACAACGTTACGAGTTTGGCGAGAAACCACGAATGGACCGCATGTTTTTAGGCGAAAAGAATGGATTGAAAAGCTTTTCGAATCTGGATTTGCTTGTCTTCGTGTGGGATTCCATGAAGATCAAAAGTATTTTAGGTCGTATTTTCTACAATAGCTAATTAGTACACATAATGATTATTGATCAATGGTCATGTTTGTATTTAGATTTAATGACGAAAATGTGAGAACACTGGCGTGAAAATGATTTATTTCTTCTGTTTTTGGTTGTATGGGGCTTCCTTAAATTGAAG
>AT1G52870_1
CTTATGTGGTTATTCAAGATTCTAGTTATTTTTCTTACACATAGAGACACATTTATTTGAATATCTTCATTTTTTTCGGTAACAATCTCAAATCTCTGGCCATTCTATTGACTAAACTCTGAATCTATATATACAATATGATGCTGATAAAACCTGTTTTGGCTTTCTGCTTTCTCATTCCTTGGAAGGATCAATGGATGTGGTAGAACTTGAAGAGGTCTCAATGACAGACTCCGAGATTCTAGCTTCTGATTTCTCGTTCGAGTAAGTCGAAAGTATAGTGACCCAAATAAGCTCCACGCAATCTACCCAGAGAAGTCGTTGTTCTACAGGGACCAAACCGTATGTGATCAAATGAGAGAATGGCCAAAGCTTCCACCCTGCTGTTAGCATAGGCAA…
>AT1G52880_1
TCTCAATCATTTCTCATTTTCTTTCCAAGAAAAAAAAAAAATCTCTCCGATCATCAATCAAATGGTGAGTACAGATTCCTCCGGTGGTCCTCCGCCGCCGCAGCCAAACCTTCCTCCTGGATTCCGGTTTCACCCAACCGACGAAGAACTCGTAATTCACTACCTCAAACGAAAAGCCGATTCTGTTCCTTTACCCGTCGCGATCATCGCCGACGTTAATCTTTACAAATTCGATCCATGGGAACTTCCCGCGAAAGCTTCATTTGGAGAACAAGAATGGTATTTTTTCAGTCCAAGAGATCGGAAATATCCAAACGGAGCAAGACCTAACCGAGCTGCGACTTCCGGTTATTGGAAAGCGACTGGTACAGATAAACCGGTGATTTCAACCGGTGGCGG…
>AT1G52890_1
AAATTTTCTAGGCATGAAAGATTACAAATTTACATCTAAATCTATGAGTCTGCCTCTAAACCCAAAAGAATTGAAATTCAAATACATAAGATTTGCCACGGGACAAAAATAAACGACTTATTTTTATTGCCTCAGCATTGAATCATCATCACATAAACCCGAACCCACCAACTTGCCCCGAATACCCAAACCCGACCGAGTTAACACCATAAACCTTGTGAGCCAACTCTCCCGAGTTGTCAAACCCGTGACTGCTCTCAACTTCCTCCTCCGTCTTCAGGTAGCCACAATTGTACTCGAGATTAGGAACAACATGACTCATTCCGAGTTCTGGTACCGAGTTATGCTCAACATTGCCTGCCAAACTACCCCAGTCGAAGCTCGACGTATCCGCTAGAC…
>AT1G52980_1
AGAGAAGAGTGACGATTGTCCCCTGTCAAGGAAAAGACTGGGAAAATAAAGTTCAGAGATGGTGAAGAAGGAGAAGAAAGCGAATGTGTCCGGGAAACCAAAGCATTCGCTCGACGCGAATCGTGCGGATGGGAAAAAGAAAACCACCGAAGGCCGTACCGCCGCGACAGTTCGCCGGCTTAAGATGTACAACACTAGGCCGAAGAGGAACACCGGCGGTAAAATCCTTAGCAACGAGTACCAGTCGAAGGACTTGCCCAACTCACGAATCGCACCCGATAGACGATGGTTTGGGAACACGCGTGTTGTGAATCAGAAAGAGCTTGAATACTTTAGAGAAGAGCTTCAAACTAAGATGTCAAGTAATTATAATGTGATTTTGAAAGAGAGGAAATTGCC…
>AT1G53000_1
[truncated: 12,337 more rows]
