# Supplementary material for: Chips and tags suggest plant-environment interactions differ for two alpine Pachycladon species
Source: BMC Genomics. 2012 Jul 19;13:322. doi: 10.1186/1471-2164-13-322 (PMC3460751; doi:10.1186/1471-2164-13-322)
Supplement: Additional file 4 — Table S3. Significantly enriched clusters and GO terms of 1,039 and 1,239 loci up-regulated in P. fastigiatum and P. enysii, respectively, identified with DAVID. The 6,428 reference loci were used as population background. Clusters are ordered by enrichment score. [file 1471-2164-13-322-S4.xlsx]

## Sheet: Tabelle1
P. fastigiatum
Cluster	Annotation Cluster 1	Enrichment Score: 1,6283237237871766
	Category	Term	Count	%	PValue	Genes	List Total	Pop Hits	Pop Total	Fold Enrichment	Bonferroni	Benjamini	FDR
	GOTERM_BP_FAT	GO:0051252~regulation of RNA metabolic process	46	4.44015	0.0125676	AT4G38910, AT5G49300, AT5G51190, AT1G30500, AT5G02840, AT1G54830, AT3G22480, AT4G32980, AT2G21650, AT1G62990, AT5G06510, AT4G10920, AT3G61150, AT5G45130, AT3G24010, AT1G04240, AT2G34720, AT4G34680, AT5G11190, AT2G01200, AT2G34440, AT1G53170, AT2G44840, AT1G25560, AT1G01250, AT1G56170, AT5G10140, AT3G21350, AT5G05660, AT1G80840, AT4G34000, AT1G72830, AT5G16450, AT5G25220, AT3G10330, AT5G11060, AT2…	562	195	3336	1.40027	0.999999	0.969131	18.3109
	GOTERM_BP_FAT	GO:0006355~regulation of transcription, DNA-dependent	45	4.34363	0.0139394	AT4G38910, AT5G49300, AT5G51190, AT1G30500, AT5G02840, AT1G54830, AT3G22480, AT4G32980, AT2G21650, AT1G62990, AT5G06510, AT4G10920, AT3G61150, AT5G45130, AT3G24010, AT1G04240, AT2G34720, AT4G34680, AT5G11190, AT2G01200, AT2G34440, AT1G53170, AT2G44840, AT1G25560, AT1G01250, AT1G56170, AT5G10140, AT3G21350, AT5G05660, AT1G80840, AT4G34000, AT1G72830, AT5G25220, AT3G10330, AT5G11060, AT2G46410, AT4…	562	191	3336	1.39852	1	0.954418	20.107
	GOTERM_BP_FAT	GO:0045449~regulation of transcription	77	7.43243	0.0176248	AT5G06770, AT1G77450, AT5G51190, AT1G30500, AT1G69490, AT3G22480, AT2G21650, AT1G62990, AT5G60890, AT5G04410, AT3G61150, AT2G16780, AT5G45130, AT3G24010, AT1G04240, AT4G34680, AT2G42780, AT2G34440, AT2G44840, AT5G10140, AT3G21350, AT1G80840, AT5G23280, AT1G26470, AT1G49950, AT1G68520, AT5G11060, AT2G46410, AT3G29035, AT5G23040, AT1G61700, AT1G75410, AT4G28610, AT5G08190, AT4G34190, AT2G25900, AT4…	562	363	3336	1.25914	1	0.961612	24.7505
	GOTERM_BP_FAT	GO:0006350~transcription	50	4.82625	0.0993312	AT1G02680, AT5G51190, AT1G30500, AT1G69490, AT1G06790, AT3G22480, AT5G04410, AT2G16780, AT3G61150, AT5G45130, AT1G04240, AT4G34680, AT2G34440, AT2G44840, AT5G10140, AT1G80840, AT5G23280, AT2G46410, AT5G23040, AT1G61700, AT1G75410, AT4G34190, AT5G49300, AT1G11475, AT1G54830, AT4G32980, AT5G06510, AT4G10920, AT1G01720, AT2G34720, AT4G38620, AT5G11190, AT2G01200, AT1G25560, AT1G53170, AT3G44260, AT1…	562	245	3336	1.21142	1	0.988039	81.2317
	Annotation Cluster 2	Enrichment Score: 1,5933818720557449
	Category	Term	Count	%	PValue	Genes	List Total	Pop Hits	Pop Total	Fold Enrichment	Bonferroni	Benjamini	FDR
	GOTERM_BP_FAT	GO:0009414~response to water deprivation	22	2.12355	0.0114407	AT1G20450, AT3G29320, AT2G18050, AT5G59220, AT5G15970, AT1G20440, AT5G66400, AT4G34000, AT3G51920, AT1G56600, AT1G29395, AT2G17840, AT2G21620, AT5G59310, AT5G40390, AT4G02200, AT5G47100, AT3G61430, AT1G27730, AT2G33380, AT1G04400, AT5G49230	562	76	3336	1.7183	0.999997	0.985288	16.8073
	GOTERM_BP_FAT	GO:0009415~response to water	22	2.12355	0.0178529	AT1G20450, AT3G29320, AT2G18050, AT5G59220, AT5G15970, AT1G20440, AT5G66400, AT4G34000, AT3G51920, AT1G56600, AT1G29395, AT2G17840, AT2G21620, AT5G59310, AT5G40390, AT4G02200, AT5G47100, AT3G61430, AT1G27730, AT2G33380, AT1G04400, AT5G49230	562	79	3336	1.65305	1	0.941035	25.0296
	GOTERM_BP_FAT	GO:0009737~response to abscisic acid stimulus	22	2.12355	0.0812251	AT1G20450, AT5G59220, AT5G15970, AT1G20440, AT1G01560, AT5G66400, AT4G34000, AT5G02840, AT3G51920, AT1G29395, AT1G49950, AT1G70000, AT5G59310, AT5G47100, AT4G37260, AT5G60890, AT1G27730, AT2G33380, AT4G38620, AT2G22570, AT1G12420, AT2G32020	562	92	3336	1.41946	1	0.979405	74.1979
	Annotation Cluster 3	Enrichment Score: 1,4122373575880756
	Category	Term	Count	%	PValue	Genes	List Total	Pop Hits	Pop Total	Fold Enrichment	Bonferroni	Benjamini	FDR
	GOTERM_BP_FAT	GO:0001906~cell killing	6	0.579151	0.0373616	AT3G05727, AT5G48953, AT5G44430, AT2G26020, AT2G02130, AT1G11580	562	12	3336	2.96797	1	0.969512	45.6062
	GOTERM_BP_FAT	GO:0031640~killing of cells of another organism	6	0.579151	0.0373616	AT3G05727, AT5G48953, AT5G44430, AT2G26020, AT2G02130, AT1G11580	562	12	3336	2.96797	1	0.969512	45.6062
	GOTERM_BP_FAT	GO:0050832~defense response to fungus	14	1.35135	0.0415371	AT5G48953, AT4G30650, AT1G80840, AT2G02130, AT1G20440, AT1G11580, AT3G05727, AT2G26330, AT2G23620, AT2G30020, AT2G26020, AT5G44430, AT3G21630, AT2G22240	562	47	3336	1.76815	1	0.972395	49.2589
	Annotation Cluster 4	Enrichment Score: 1,2145266979424136
	Category	Term	Count	%	PValue	Genes	List Total	Pop Hits	Pop Total	Fold Enrichment	Bonferroni	Benjamini	FDR
	GOTERM_BP_FAT	GO:0009116~nucleoside metabolic process	9	0.868726	0.028471	AT2G42910, AT2G36880, AT2G19570, AT4G01850, AT2G35390, AT4G02260, AT2G17370, AT2G27490, AT1G12350	562	23	3336	2.32276	1	0.9583	36.9917
	GOTERM_BP_FAT	GO:0009119~ribonucleoside metabolic process	7	0.675676	0.0518835	AT2G36880, AT2G19570, AT4G01850, AT4G02260, AT2G17370, AT2G27490, AT1G12350	562	17	3336	2.44421	1	0.974341	57.3438
	GOTERM_BP_FAT	GO:0046128~purine ribonucleoside metabolic process	6	0.579151	0.0525532	AT2G36880, AT4G01850, AT4G02260, AT2G17370, AT2G27490, AT1G12350	562	13	3336	2.73967	1	0.969594	57.8232
	GOTERM_BP_FAT	GO:0042278~purine nucleoside metabolic process	6	0.579151	0.0525532	AT2G36880, AT4G01850, AT4G02260, AT2G17370, AT2G27490, AT1G12350	562	13	3336	2.73967	1	0.969594	57.8232
	GOTERM_BP_FAT	GO:0033865~nucleoside bisphosphate metabolic process	4	0.3861	0.0635705	AT4G02260, AT2G17370, AT2G27490, AT1G12350	562	6	3336	3.9573	1	0.977687	65.0183
	GOTERM_BP_FAT	GO:0015936~coenzyme A metabolic process	3	0.289575	0.199046	AT2G17370, AT2G27490, AT1G12350	562	5	3336	3.56157	1	0.995597	97.1257
	Annotation Cluster 5	Enrichment Score: 1,2094588838680316
	Category	Term	Count	%	PValue	Genes	List Total	Pop Hits	Pop Total	Fold Enrichment	Bonferroni	Benjamini	FDR
	GOTERM_BP_FAT	GO:0009620~response to fungus	19	1.83398	0.0109826	AT5G48953, AT4G30650, AT1G80840, AT2G02130, AT1G20440, AT5G08790, AT1G11580, AT5G54430, AT3G05727, AT2G26330, AT2G23620, AT2G30020, AT2G26020, AT5G44430, AT1G05010, AT2G06050, AT3G21630, AT2G22240, AT2G33380	562	62	3336	1.81908	0.999995	0.997698	16.1886
	GOTERM_BP_FAT	GO:0050832~defense response to fungus	14	1.35135	0.0415371	AT5G48953, AT4G30650, AT1G80840, AT2G02130, AT1G20440, AT1G11580, AT3G05727, AT2G26330, AT2G23620, AT2G30020, AT2G26020, AT5G44430, AT3G21630, AT2G22240	562	47	3336	1.76815	1	0.972395	49.2589
	GOTERM_BP_FAT	GO:0006952~defense response	35	3.37838	0.515801	AT5G48953, AT1G31580, AT4G30650, AT5G50250, AT5G43570, AT2G02130, AT1G72940, AT3G05727, AT3G05200, AT1G33520, AT2G26330, AT5G52640, AT2G14610, AT5G60890, AT2G26020, AT3G21630, AT1G75040, AT2G22240, AT2G44840, AT1G80840, AT2G03760, AT1G20440, AT1G32860, AT4G16500, AT1G11580, AT3G14210, AT2G23620, AT2G30020, AT3G26450, AT5G44430, AT1G52030, AT1G05010, AT4G23570, AT5G19510, AT5G46760	562	201	3336	1.03362	1	0.999794	99.9991
	Annotation Cluster 7	Enrichment Score: 0,954550714879366
	Category	Term	Count	%	PValue	Genes	List Total	Pop Hits	Pop Total	Fold Enrichment	Bonferroni	Benjamini	FDR
	GOTERM_BP_FAT	GO:0042542~response to hydrogen peroxide	11	1.06178	0.0475336	AT4G32320, AT5G34850, AT3G27820, AT3G09640, AT2G22240, AT4G08770, AT2G32120, AT2G19310, AT1G71695, AT3G12580, AT4G12400	562	34	3336	1.92045	1	0.971883	54.1043
	GOTERM_BP_FAT	GO:0009644~response to high light intensity	8	0.772201	0.0772315	AT1G27730, AT2G22240, AT4G34190, AT2G32120, AT2G17840, AT2G19310, AT3G12580, AT4G12400	562	23	3336	2.06468	1	0.982026	72.3447
	GOTERM_BP_FAT	GO:0009642~response to light intensity	8	0.772201	0.372866	AT1G27730, AT2G22240, AT4G34190, AT2G32120, AT2G17840, AT2G19310, AT3G12580, AT4G12400	562	35	3336	1.35679	1	0.998934	99.9425
	Annotation Cluster 9	Enrichment Score: 0,8690687968295782
	Category	Term	Count	%	PValue	Genes	List Total	Pop Hits	Pop Total	Fold Enrichment	Bonferroni	Benjamini	FDR
	GOTERM_BP_FAT	GO:0006979~response to oxidative stress	28	2.7027	0.0282555	AT5G07470, AT4G32320, AT5G34850, AT5G60640, AT4G25100, AT2G21195, AT5G56550, AT4G08770, AT2G24150, AT2G19310, AT4G12400, AT5G27830, AT1G14870, AT1G27730, AT3G09640, AT5G61640, AT3G13750, AT2G22240, AT2G01140, AT2G40300, AT3G27820, AT3G14110, AT1G09000, AT5G55070, AT2G32120, AT2G29450, AT1G71695, AT3G12580	562	112	3336	1.48399	1	0.969898	36.7678
	GOTERM_BP_FAT	GO:0000302~response to reactive oxygen species	14	1.35135	0.0296784	AT4G32320, AT4G25100, AT5G34850, AT2G40300, AT3G27820, AT3G14110, AT4G08770, AT2G19310, AT4G12400, AT3G09640, AT2G22240, AT2G32120, AT1G71695, AT3G12580	562	45	3336	1.84674	1	0.950845	38.2323
	GOTERM_BP_FAT	GO:0042542~response to hydrogen peroxide	11	1.06178	0.0475336	AT4G32320, AT5G34850, AT3G27820, AT3G09640, AT2G22240, AT4G08770, AT2G32120, AT2G19310, AT1G71695, AT3G12580, AT4G12400	562	34	3336	1.92045	1	0.971883	54.1043
	KEGG_PATHWAY	ath00053:Ascorbate and aldarate metabolism	6	0.579151	0.103714	AT4G32320, AT3G27820, AT3G09640, AT5G15490, AT5G39320, AT4G33670	140	17	908	2.28908	0.999935	0.999935	69.4565
	GOTERM_BP_FAT	GO:0070301~cellular response to hydrogen peroxide	6	0.579151	0.203646	AT4G32320, AT5G34850, AT3G27820, AT3G09640, AT4G08770, AT1G71695	562	19	3336	1.87451	1	0.995683	97.3786
	GOTERM_BP_FAT	GO:0042744~hydrogen peroxide catabolic process	6	0.579151	0.203646	AT4G32320, AT5G34850, AT3G27820, AT3G09640, AT4G08770, AT1G71695	562	19	3336	1.87451	1	0.995683	97.3786
	GOTERM_BP_FAT	GO:0042743~hydrogen peroxide metabolic process	6	0.579151	0.203646	AT4G32320, AT5G34850, AT3G27820, AT3G09640, AT4G08770, AT1G71695	562	19	3336	1.87451	1	0.995683	97.3786
	GOTERM_BP_FAT	GO:0034614~cellular response to reactive oxygen species	7	0.675676	0.204739	AT4G32320, AT5G34850, AT4G25100, AT3G27820, AT3G09640, AT4G08770, AT1G71695	562	24	3336	1.73132	1	0.995306	97.4356
	GOTERM_BP_FAT	GO:0034599~cellular response to oxidative stress	7	0.675676	0.204739	AT4G32320, AT5G34850, AT4G25100, AT3G27820, AT3G09640, AT4G08770, AT1G71695	562	24	3336	1.73132	1	0.995306	97.4356
	GOTERM_BP_FAT	GO:0006800~oxygen and reactive oxygen species metabolic process	7	0.675676	0.327283	AT4G32320, AT5G34850, AT4G25100, AT3G27820, AT3G09640, AT4G08770, AT1G71695	562	28	3336	1.48399	1	0.99878	99.8235
	GOTERM_BP_FAT	GO:0033554~cellular response to stress	19	1.83398	0.575321	AT4G32320, AT5G34850, AT4G25100, AT2G03390, AT1G23260, AT3G27820, AT3G50210, AT1G29395, AT4G08770, AT2G17520, AT5G26680, AT5G60890, AT1G48050, AT4G26110, AT3G09640, AT1G71040, AT4G28610, AT1G71695, AT1G04400	562	109	3336	1.03471	1	0.999884	99.9999
GO terms	Category	Term	Count	%	PValue	Genes	List Total	Pop Hits	Pop Total	Fold Enrichment	Bonferroni	Benjamini	FDR
	GOTERM_BP_FAT	GO:0006457~protein folding	28	2.7027	0.00828778	AT1G56300, AT3G10060, AT2G18040, AT5G17840, AT1G65280, AT3G55920, AT3G22480, AT3G62190, AT1G14980, AT5G52640, AT1G59860, AT2G16600, AT1G18170, AT1G36390, AT5G23240, AT1G23100, AT2G15790, AT3G17830, AT5G13120, AT1G71000, AT5G54490, AT4G39710, AT1G53720, AT2G42750, AT2G32120, AT5G48570, AT5G05750, AT3G12580	562	102	3336	1.62947	0.999894	0.999894	12.4611
	GOTERM_BP_FAT	GO:0009620~response to fungus	19	1.83398	0.0109826	AT5G48953, AT4G30650, AT1G80840, AT2G02130, AT1G20440, AT5G08790, AT1G11580, AT5G54430, AT3G05727, AT2G26330, AT2G23620, AT2G30020, AT2G26020, AT5G44430, AT1G05010, AT2G06050, AT3G21630, AT2G22240, AT2G33380	562	62	3336	1.81908	0.999995	0.997698	16.1886
	GOTERM_BP_FAT	GO:0009414~response to water deprivation	22	2.12355	0.0114407	AT1G20450, AT3G29320, AT2G18050, AT5G59220, AT5G15970, AT1G20440, AT5G66400, AT4G34000, AT3G51920, AT1G56600, AT1G29395, AT2G17840, AT2G21620, AT5G59310, AT5G40390, AT4G02200, AT5G47100, AT3G61430, AT1G27730, AT2G33380, AT1G04400, AT5G49230	562	76	3336	1.7183	0.999997	0.985288	16.8073
	GOTERM_BP_FAT	GO:0051252~regulation of RNA metabolic process	46	4.44015	0.0125676	AT4G38910, AT5G49300, AT5G51190, AT1G30500, AT5G02840, AT1G54830, AT3G22480, AT4G32980, AT2G21650, AT1G62990, AT5G06510, AT4G10920, AT3G61150, AT5G45130, AT3G24010, AT1G04240, AT2G34720, AT4G34680, AT5G11190, AT2G01200, AT2G34440, AT1G53170, AT2G44840, AT1G25560, AT1G01250, AT1G56170, AT5G10140, AT3G21350, AT5G05660, AT1G80840, AT4G34000, AT1G72830, AT5G16450, AT5G25220, AT3G10330, AT5G11060, AT2…	562	195	3336	1.40027	0.999999	0.969131	18.3109
	GOTERM_BP_FAT	GO:0006355~regulation of transcription, DNA-dependent	45	4.34363	0.0139394	AT4G38910, AT5G49300, AT5G51190, AT1G30500, AT5G02840, AT1G54830, AT3G22480, AT4G32980, AT2G21650, AT1G62990, AT5G06510, AT4G10920, AT3G61150, AT5G45130, AT3G24010, AT1G04240, AT2G34720, AT4G34680, AT5G11190, AT2G01200, AT2G34440, AT1G53170, AT2G44840, AT1G25560, AT1G01250, AT1G56170, AT5G10140, AT3G21350, AT5G05660, AT1G80840, AT4G34000, AT1G72830, AT5G25220, AT3G10330, AT5G11060, AT2G46410, AT4…	562	191	3336	1.39852	1	0.954418	20.107
	GOTERM_BP_FAT	GO:0045449~regulation of transcription	77	7.43243	0.0176248	AT5G06770, AT1G77450, AT5G51190, AT1G30500, AT1G69490, AT3G22480, AT2G21650, AT1G62990, AT5G60890, AT5G04410, AT3G61150, AT2G16780, AT5G45130, AT3G24010, AT1G04240, AT4G34680, AT2G42780, AT2G34440, AT2G44840, AT5G10140, AT3G21350, AT1G80840, AT5G23280, AT1G26470, AT1G49950, AT1G68520, AT5G11060, AT2G46410, AT3G29035, AT5G23040, AT1G61700, AT1G75410, AT4G28610, AT5G08190, AT4G34190, AT2G25900, AT4…	562	363	3336	1.25914	1	0.961612	24.7505
	GOTERM_BP_FAT	GO:0009415~response to water	22	2.12355	0.0178529	AT1G20450, AT3G29320, AT2G18050, AT5G59220, AT5G15970, AT1G20440, AT5G66400, AT4G34000, AT3G51920, AT1G56600, AT1G29395, AT2G17840, AT2G21620, AT5G59310, AT5G40390, AT4G02200, AT5G47100, AT3G61430, AT1G27730, AT2G33380, AT1G04400, AT5G49230	562	79	3336	1.65305	1	0.941035	25.0296
	GOTERM_BP_FAT	GO:0009408~response to heat	16	1.5444	0.0205758	AT5G57560, AT1G20440, AT5G12020, AT2G19310, AT4G12400, AT1G14980, AT3G17830, AT5G52640, AT1G59860, AT1G48050, AT5G55160, AT5G41340, AT5G45130, AT2G22240, AT2G32120, AT3G12580	562	52	3336	1.82644	1	0.942656	28.2852
	GOTERM_BP_FAT	GO:0006979~response to oxidative stress	28	2.7027	0.0282555	AT5G07470, AT4G32320, AT5G34850, AT5G60640, AT4G25100, AT2G21195, AT5G56550, AT4G08770, AT2G24150, AT2G19310, AT4G12400, AT5G27830, AT1G14870, AT1G27730, AT3G09640, AT5G61640, AT3G13750, AT2G22240, AT2G01140, AT2G40300, AT3G27820, AT3G14110, AT1G09000, AT5G55070, AT2G32120, AT2G29450, AT1G71695, AT3G12580	562	112	3336	1.48399	1	0.969898	36.7678
	GOTERM_BP_FAT	GO:0009116~nucleoside metabolic process	9	0.868726	0.028471	AT2G42910, AT2G36880, AT2G19570, AT4G01850, AT2G35390, AT4G02260, AT2G17370, AT2G27490, AT1G12350	562	23	3336	2.32276	1	0.9583	36.9917
	GOTERM_BP_FAT	GO:0000302~response to reactive oxygen species	14	1.35135	0.0296784	AT4G32320, AT4G25100, AT5G34850, AT2G40300, AT3G27820, AT3G14110, AT4G08770, AT2G19310, AT4G12400, AT3G09640, AT2G22240, AT2G32120, AT1G71695, AT3G12580	562	45	3336	1.84674	1	0.950845	38.2323
	GOTERM_BP_FAT	GO:0031640~killing of cells of another organism	6	0.579151	0.0373616	AT3G05727, AT5G48953, AT5G44430, AT2G26020, AT2G02130, AT1G11580	562	12	3336	2.96797	1	0.969512	45.6062
	GOTERM_BP_FAT	GO:0001906~cell killing	6	0.579151	0.0373616	AT3G05727, AT5G48953, AT5G44430, AT2G26020, AT2G02130, AT1G11580	562	12	3336	2.96797	1	0.969512	45.6062
	GOTERM_BP_FAT	GO:0050832~defense response to fungus	14	1.35135	0.0415371	AT5G48953, AT4G30650, AT1G80840, AT2G02130, AT1G20440, AT1G11580, AT3G05727, AT2G26330, AT2G23620, AT2G30020, AT2G26020, AT5G44430, AT3G21630, AT2G22240	562	47	3336	1.76815	1	0.972395	49.2589
	GOTERM_BP_FAT	GO:0009751~response to salicylic acid stimulus	15	1.44788	0.0435595	AT1G80840, AT5G02840, AT5G08790, AT4G23170, AT1G49950, AT1G70000, AT2G46410, AT2G35635, AT4G37260, AT5G60890, AT3G52590, AT2G33380, AT4G38620, AT5G20620, AT2G06010	562	52	3336	1.71229	1	0.969782	50.9443
	GOTERM_BP_FAT	GO:0042542~response to hydrogen peroxide	11	1.06178	0.0475336	AT4G32320, AT5G34850, AT3G27820, AT3G09640, AT2G22240, AT4G08770, AT2G32120, AT2G19310, AT1G71695, AT3G12580, AT4G12400	562	34	3336	1.92045	1	0.971883	54.1043
P. enysii
Cluster	Annotation Cluster 1	Enrichment Score: 2,3859080082650275
	Category	Term	Count	%	PValue	Genes	List Total	Pop Hits	Pop Total	Fold Enrichment	Bonferroni	Benjamini	FDR
	GOTERM_BP_FAT	GO:0006325~chromatin organization	27	2.18447	0.000293395	AT1G07790, AT5G08780, AT3G18035, AT2G30620, AT1G66240, AT3G53730, AT1G51060, AT3G45930, AT4G38130, AT4G29830, AT5G10400, AT5G61060, AT3G20670, AT1G74560, AT4G31120, AT1G48620, AT5G22880, AT1G07820, AT2G27840, AT1G52740, AT3G53650, AT2G17560, AT2G28740, AT4G35050, AT3G51880, AT4G27230, AT1G09200	708	64	3336	1.98782	0.302562	0.302562	0.474623
	GOTERM_BP_FAT	GO:0051276~chromosome organization	27	2.18447	0.000520846	AT1G07790, AT5G08780, AT3G18035, AT2G30620, AT1G66240, AT3G53730, AT1G51060, AT3G45930, AT4G38130, AT4G29830, AT5G10400, AT5G61060, AT3G20670, AT1G74560, AT4G31120, AT1G48620, AT5G22880, AT1G07820, AT2G27840, AT1G52740, AT3G53650, AT2G17560, AT2G28740, AT4G35050, AT3G51880, AT4G27230, AT1G09200	708	66	3336	1.92758	0.472584	0.273766	0.841114
	GOTERM_BP_FAT	GO:0006333~chromatin assembly or disassembly	20	1.61812	0.00078476	AT1G74560, AT1G07790, AT1G48620, AT5G22880, AT1G07820, AT5G08780, AT3G18035, AT1G52740, AT2G30620, AT3G53650, AT2G17560, AT3G53730, AT1G51060, AT2G28740, AT3G45930, AT3G51880, AT4G27230, AT1G09200, AT5G10400, AT3G20670	708	44	3336	2.14176	0.61866	0.274834	1.26477
	GOTERM_BP_FAT	GO:0065004~protein-DNA complex assembly	18	1.45631	0.000907753	AT1G74560, AT1G07790, AT1G48620, AT5G22880, AT1G07820, AT5G08780, AT3G18035, AT1G52740, AT2G30620, AT3G53650, AT3G53730, AT1G51060, AT2G28740, AT3G45930, AT4G27230, AT1G09200, AT5G10400, AT3G20670	708	38	3336	2.23194	0.672159	0.243314	1.46163
	GOTERM_BP_FAT	GO:0006334~nucleosome assembly	18	1.45631	0.000907753	AT1G74560, AT1G07790, AT1G48620, AT5G22880, AT1G07820, AT5G08780, AT3G18035, AT1G52740, AT2G30620, AT3G53650, AT3G53730, AT1G51060, AT2G28740, AT3G45930, AT4G27230, AT1G09200, AT5G10400, AT3G20670	708	38	3336	2.23194	0.672159	0.243314	1.46163
	GOTERM_BP_FAT	GO:0034728~nucleosome organization	18	1.45631	0.000907753	AT1G74560, AT1G07790, AT1G48620, AT5G22880, AT1G07820, AT5G08780, AT3G18035, AT1G52740, AT2G30620, AT3G53650, AT3G53730, AT1G51060, AT2G28740, AT3G45930, AT4G27230, AT1G09200, AT5G10400, AT3G20670	708	38	3336	2.23194	0.672159	0.243314	1.46163
	GOTERM_BP_FAT	GO:0034621~cellular macromolecular complex subunit organization	32	2.589	0.00119144	AT1G75780, AT1G07790, AT5G08780, AT3G18035, AT1G64520, AT2G30410, AT2G30620, AT4G29040, AT3G53730, AT1G51060, AT3G45930, AT3G08950, AT5G10400, AT3G20670, AT5G35220, AT3G26618, AT1G74560, AT1G48620, AT5G22880, AT1G07820, AT1G22700, AT1G52740, AT1G62850, AT3G53650, AT1G63270, AT1G72370, AT3G23990, AT1G02090, AT2G28740, AT4G27230, AT1G09200, AT5G36120	708	87	3336	1.7331	0.76868	0.253822	1.91428
	GOTERM_BP_FAT	GO:0006323~DNA packaging	18	1.45631	0.00129789	AT1G74560, AT1G07790, AT1G48620, AT5G22880, AT1G07820, AT5G08780, AT3G18035, AT1G52740, AT2G30620, AT3G53650, AT3G53730, AT1G51060, AT2G28740, AT3G45930, AT4G27230, AT1G09200, AT5G10400, AT3G20670	708	39	3336	2.17471	0.79706	0.233413	2.08363
	GOTERM_BP_FAT	GO:0031497~chromatin assembly	18	1.45631	0.00129789	AT1G74560, AT1G07790, AT1G48620, AT5G22880, AT1G07820, AT5G08780, AT3G18035, AT1G52740, AT2G30620, AT3G53650, AT3G53730, AT1G51060, AT2G28740, AT3G45930, AT4G27230, AT1G09200, AT5G10400, AT3G20670	708	39	3336	2.17471	0.79706	0.233413	2.08363
	GOTERM_BP_FAT	GO:0034622~cellular macromolecular complex assembly	30	2.42718	0.00156261	AT1G75780, AT1G07790, AT5G08780, AT3G18035, AT1G64520, AT2G30410, AT2G30620, AT4G29040, AT3G53730, AT1G51060, AT3G45930, AT3G08950, AT5G10400, AT3G20670, AT5G35220, AT1G74560, AT1G48620, AT5G22880, AT1G07820, AT1G22700, AT1G52740, AT3G53650, AT1G63270, AT1G72370, AT3G23990, AT1G02090, AT2G28740, AT4G27230, AT1G09200, AT5G36120	708	81	3336	1.74513	0.85345	0.239928	2.50359
	GOTERM_BP_FAT	GO:0043933~macromolecular complex subunit organization	34	2.75081	0.0070854	AT1G75780, AT1G07790, AT5G08780, AT3G18035, AT1G64520, AT2G30410, AT2G30620, AT4G29040, AT3G53730, AT1G51060, AT3G45930, AT3G08950, AT5G10400, AT3G20670, AT5G35220, AT3G26618, AT1G74560, AT1G48620, AT5G22880, AT1G08540, AT1G07820, AT1G22700, AT1G52740, AT1G62850, AT3G53650, AT1G63270, AT1G72370, AT3G23990, AT1G02090, AT2G28740, AT1G54140, AT4G27230, AT1G09200, AT5G36120	708	104	3336	1.54042	0.999839	0.664281	10.8888
	GOTERM_BP_FAT	GO:0065003~macromolecular complex assembly	32	2.589	0.00935815	AT1G75780, AT1G07790, AT5G08780, AT3G18035, AT1G64520, AT2G30410, AT2G30620, AT4G29040, AT3G53730, AT1G51060, AT3G45930, AT3G08950, AT5G10400, AT3G20670, AT5G35220, AT1G74560, AT1G48620, AT5G22880, AT1G08540, AT1G07820, AT1G22700, AT1G52740, AT3G53650, AT1G63270, AT1G72370, AT3G23990, AT1G02090, AT2G28740, AT1G54140, AT4G27230, AT1G09200, AT5G36120	708	98	3336	1.53857	0.99999	0.722762	14.1389
	GOTERM_BP_FAT	GO:0043623~cellular protein complex assembly	11	0.889968	0.303509	AT5G35220, AT1G63270, AT1G75780, AT3G23990, AT4G29040, AT1G02090, AT2G30410, AT1G64520, AT1G22700, AT5G36120, AT3G08950	708	39	3336	1.32899	1	0.999226	99.7161
	GOTERM_BP_FAT	GO:0006461~protein complex assembly	13	1.05178	0.536077	AT1G75780, AT5G35220, AT1G08540, AT2G30410, AT1G64520, AT1G22700, AT1G63270, AT3G23990, AT1G02090, AT4G29040, AT1G54140, AT3G08950, AT5G36120	708	56	3336	1.09383	1	0.999745	99.9996
	GOTERM_BP_FAT	GO:0070271~protein complex biogenesis	13	1.05178	0.536077	AT1G75780, AT5G35220, AT1G08540, AT2G30410, AT1G64520, AT1G22700, AT1G63270, AT3G23990, AT1G02090, AT4G29040, AT1G54140, AT3G08950, AT5G36120	708	56	3336	1.09383	1	0.999745	99.9996
GO terms	Category	Term	Count	%	PValue	Genes	List Total	Pop Hits	Pop Total	Fold Enrichment	Bonferroni	Benjamini	FDR
	GOTERM_BP_FAT	GO:0006325~chromatin organization	27	2.18447	0.000293395	AT1G07790, AT5G08780, AT3G18035, AT2G30620, AT1G66240, AT3G53730, AT1G51060, AT3G45930, AT4G38130, AT4G29830, AT5G10400, AT5G61060, AT3G20670, AT1G74560, AT4G31120, AT1G48620, AT5G22880, AT1G07820, AT2G27840, AT1G52740, AT3G53650, AT2G17560, AT2G28740, AT4G35050, AT3G51880, AT4G27230, AT1G09200	708	64	3336	1.98782	0.302562	0.302562	0.474623
	GOTERM_BP_FAT	GO:0051276~chromosome organization	27	2.18447	0.000520846	AT1G07790, AT5G08780, AT3G18035, AT2G30620, AT1G66240, AT3G53730, AT1G51060, AT3G45930, AT4G38130, AT4G29830, AT5G10400, AT5G61060, AT3G20670, AT1G74560, AT4G31120, AT1G48620, AT5G22880, AT1G07820, AT2G27840, AT1G52740, AT3G53650, AT2G17560, AT2G28740, AT4G35050, AT3G51880, AT4G27230, AT1G09200	708	66	3336	1.92758	0.472584	0.273766	0.841114
	GOTERM_BP_FAT	GO:0006333~chromatin assembly or disassembly	20	1.61812	0.00078476	AT1G74560, AT1G07790, AT1G48620, AT5G22880, AT1G07820, AT5G08780, AT3G18035, AT1G52740, AT2G30620, AT3G53650, AT2G17560, AT3G53730, AT1G51060, AT2G28740, AT3G45930, AT3G51880, AT4G27230, AT1G09200, AT5G10400, AT3G20670	708	44	3336	2.14176	0.61866	0.274834	1.26477
	GOTERM_BP_FAT	GO:0034728~nucleosome organization	18	1.45631	0.000907753	AT1G74560, AT1G07790, AT1G48620, AT5G22880, AT1G07820, AT5G08780, AT3G18035, AT1G52740, AT2G30620, AT3G53650, AT3G53730, AT1G51060, AT2G28740, AT3G45930, AT4G27230, AT1G09200, AT5G10400, AT3G20670	708	38	3336	2.23194	0.672159	0.243314	1.46163
	GOTERM_BP_FAT	GO:0065004~protein-DNA complex assembly	18	1.45631	0.000907753	AT1G74560, AT1G07790, AT1G48620, AT5G22880, AT1G07820, AT5G08780, AT3G18035, AT1G52740, AT2G30620, AT3G53650, AT3G53730, AT1G51060, AT2G28740, AT3G45930, AT4G27230, AT1G09200, AT5G10400, AT3G20670	708	38	3336	2.23194	0.672159	0.243314	1.46163
	GOTERM_BP_FAT	GO:0006334~nucleosome assembly	18	1.45631	0.000907753	AT1G74560, AT1G07790, AT1G48620, AT5G22880, AT1G07820, AT5G08780, AT3G18035, AT1G52740, AT2G30620, AT3G53650, AT3G53730, AT1G51060, AT2G28740, AT3G45930, AT4G27230, AT1G09200, AT5G10400, AT3G20670	708	38	3336	2.23194	0.672159	0.243314	1.46163
	GOTERM_BP_FAT	GO:0034621~cellular macromolecular complex subunit organization	32	2.589	0.00119144	AT1G75780, AT1G07790, AT5G08780, AT3G18035, AT1G64520, AT2G30410, AT2G30620, AT4G29040, AT3G53730, AT1G51060, AT3G45930, AT3G08950, AT5G10400, AT3G20670, AT5G35220, AT3G26618, AT1G74560, AT1G48620, AT5G22880, AT1G07820, AT1G22700, AT1G52740, AT1G62850, AT3G53650, AT1G63270, AT1G72370, AT3G23990, AT1G02090, AT2G28740, AT4G27230, AT1G09200, AT5G36120	708	87	3336	1.7331	0.76868	0.253822	1.91428
	GOTERM_BP_FAT	GO:0006323~DNA packaging	18	1.45631	0.00129789	AT1G74560, AT1G07790, AT1G48620, AT5G22880, AT1G07820, AT5G08780, AT3G18035, AT1G52740, AT2G30620, AT3G53650, AT3G53730, AT1G51060, AT2G28740, AT3G45930, AT4G27230, AT1G09200, AT5G10400, AT3G20670	708	39	3336	2.17471	0.79706	0.233413	2.08363
	GOTERM_BP_FAT	GO:0031497~chromatin assembly	18	1.45631	0.00129789	AT1G74560, AT1G07790, AT1G48620, AT5G22880, AT1G07820, AT5G08780, AT3G18035, AT1G52740, AT2G30620, AT3G53650, AT3G53730, AT1G51060, AT2G28740, AT3G45930, AT4G27230, AT1G09200, AT5G10400, AT3G20670	708	39	3336	2.17471	0.79706	0.233413	2.08363
	GOTERM_BP_FAT	GO:0034622~cellular macromolecular complex assembly	30	2.42718	0.00156261	AT1G75780, AT1G07790, AT5G08780, AT3G18035, AT1G64520, AT2G30410, AT2G30620, AT4G29040, AT3G53730, AT1G51060, AT3G45930, AT3G08950, AT5G10400, AT3G20670, AT5G35220, AT1G74560, AT1G48620, AT5G22880, AT1G07820, AT1G22700, AT1G52740, AT3G53650, AT1G63270, AT1G72370, AT3G23990, AT1G02090, AT2G28740, AT4G27230, AT1G09200, AT5G36120	708	81	3336	1.74513	0.85345	0.239928	2.50359
	GOTERM_BP_FAT	GO:0043933~macromolecular complex subunit organization	34	2.75081	0.0070854	AT1G75780, AT1G07790, AT5G08780, AT3G18035, AT1G64520, AT2G30410, AT2G30620, AT4G29040, AT3G53730, AT1G51060, AT3G45930, AT3G08950, AT5G10400, AT3G20670, AT5G35220, AT3G26618, AT1G74560, AT1G48620, AT5G22880, AT1G08540, AT1G07820, AT1G22700, AT1G52740, AT1G62850, AT3G53650, AT1G63270, AT1G72370, AT3G23990, AT1G02090, AT2G28740, AT1G54140, AT4G27230, AT1G09200, AT5G36120	708	104	3336	1.54042	0.999839	0.664281	10.8888
	GOTERM_BP_FAT	GO:0065003~macromolecular complex assembly	32	2.589	0.00935815	AT1G75780, AT1G07790, AT5G08780, AT3G18035, AT1G64520, AT2G30410, AT2G30620, AT4G29040, AT3G53730, AT1G51060, AT3G45930, AT3G08950, AT5G10400, AT3G20670, AT5G35220, AT1G74560, AT1G48620, AT5G22880, AT1G08540, AT1G07820, AT1G22700, AT1G52740, AT3G53650, AT1G63270, AT1G72370, AT3G23990, AT1G02090, AT2G28740, AT1G54140, AT4G27230, AT1G09200, AT5G36120	708	98	3336	1.53857	0.99999	0.722762	14.1389
	GOTERM_BP_FAT	GO:0006829~zinc ion transport	5	0.404531	0.0208019	AT1G55910, AT1G60960, AT2G47600, AT2G46800, AT1G05300	708	6	3336	3.92655	1	0.924333	28.8813
	KEGG_PATHWAY	ath00260:Glycine, serine and threonine metabolism	11	0.889968	0.0358392	AT1G74920, AT1G14810, AT3G02020, AT4G32520, AT1G17745, AT3G17240, AT2G42490, AT5G14060, AT4G13930, AT4G33010, AT5G54810	215	24	908	1.93566	0.968797	0.968797	33.047
	GOTERM_BP_FAT	GO:0006811~ion transport	34	2.75081	0.0412105	AT5G49630, AT1G60960, AT3G01390, AT2G46800, AT5G55000, AT1G05300, AT5G53550, AT1G66240, AT1G67940, AT2G26650, AT1G80900, AT5G01600, AT1G64200, AT3G08950, AT3G06450, AT3G54900, AT1G55730, AT4G33520, AT1G55910, AT1G30270, AT2G38940, AT5G60800, AT3G26570, AT4G11150, AT2G38270, AT4G09650, AT5G13450, AT4G26210, AT1G15700, AT2G47600, AT3G51860, AT4G21120, AT5G52750, AT2G21870	708	117	3336	1.36926	1	0.990887	49.455
	GOTERM_BP_FAT	GO:0048437~floral organ development	9	0.728155	0.0435348	AT1G47260, AT5G49030, AT3G05120, AT1G25350, AT5G07180, AT5G52520, AT4G38680, AT5G49450, AT1G66240	708	20	3336	2.12034	1	0.989485	51.4054
