# Supplementary material for: Chips and tags suggest plant-environment interactions differ for two alpine Pachycladon species
Source: BMC Genomics. 2012 Jul 19;13:322. doi: 10.1186/1471-2164-13-322 (PMC3460751; doi:10.1186/1471-2164-13-322)
Supplement: Additional file 5 — Table S4. Differential expression statistics Sheet A) Differential expression statistics for 57 and 79 genes identified as commonly up-regulated in microarray and tag profiling analyses (P0) in P. enysii and P. fastigiatum, respectively. Sheet B) Differential expression statistics for 6 and 9 genes identified as oppositely up-regulated in microarray and tag profiling analyses (P0) in P. enysii and P. fastigiatum, respectively. Sheet C) Differential expression statistics of the analysis between homeologous copies. Homeologous gene copies were analysed for differential expression at 773 gene loci. For these genes (i) both homeologous copies were present in the EST reference library and (ii) copy-specific tags could be obtained and exceeded copy-unspecific tags in abundance by at least fivefold. Sheet D) Differential expression statistics for the 1,239 and 1,039 genes up-regulated in P. enysii and P. fastigiatum, respectively in the P0 data set. [file 1471-2164-13-322-S5.xlsx]

## Sheet: A
Differential expression statistics for 57 and 79 genes identified as commonly up-regulated in microarray and tag profiling analyses (P0) in P. enysii and P. fastigiatum, respectively.
TAIR identitfier	logConc	logFC	p.value	p.adjust	alogFC	Annotation	up-regulated in
AT1G05140	-14.1759	-1.11938	1.63927e-11	1.26234e-10	1.11938	membrane-associated zinc metalloprotease, putative	P. enysii
AT1G05300	-12.6361	-1.80132	4.3638e-47	2.18977e-45	1.80132	ZIP5	P. enysii
AT1G06380	-16.3606	-1.51088	6.98826e-07	3.15502e-06	1.51088	ribosomal protein-related	P. enysii
AT1G22540	-14.8421	-0.599504	0.00192354	0.00486006	0.599504	proton-dependent oligopeptide transport (POT) family protein	P. enysii
AT1G24020	-11.8502	-1.48598	4.78714e-40	1.87864e-38	1.48598	MLP423 (MLP-LIKE PROTEIN 423)	P. enysii
AT1G54040	-9.11642	-7.21001	0	0	7.21001	ESP (EPITHIOSPECIFIER PROTEIN)	P. enysii
AT1G55850	-13.1883	-1.12155	1.05347e-16	1.22611e-15	1.12155	ATCSLE1	P. enysii
AT1G66200	-15.8074	-0.650358	0.0152445	0.0309132	0.650358	ATGSR2	P. enysii
AT1G67480	-13.777	-1.64775	7.48429e-27	1.69699e-25	1.64775	kelch repeat-containing F-box family protein	P. enysii
AT1G67950	-13.4159	-0.844044	2.88181e-09	1.73817e-08	0.844044	RNA recognition motif (RRM)-containing protein	P. enysii
AT1G73260	-10.6714	-3.36608	6.79296e-210	3.19896e-207	3.36608	trypsin and protease inhibitor family protein / Kunitz family protein	P. enysii
AT1G80160	-14.8458	-1.34012	9.31245e-12	7.31846e-11	1.34012	lactoylglutathione lyase family protein / glyoxalase I family protein	P. enysii
AT2G03090	-14.6827	-0.755544	7.70496e-05	0.000254834	0.755544	ATEXPA15 (ARABIDOPSIS THALIANA EXPANSIN A15)	P. enysii
AT2G17280	-14.3495	-0.678732	7.72504e-05	0.00025536	0.678732	phosphoglycerate/bisphosphoglycerate mutase family protein	P. enysii
AT2G28190	-11.8676	-2.54126	8.84119e-108	1.28871e-105	2.54126	CSD2 (COPPER/ZINC SUPEROXIDE DISMUTASE 2)	P. enysii
AT2G30540	-13.6585	-1.87353	1.24902e-35	4.06729e-34	1.87353	glutaredoxin family protein	P. enysii
AT2G32280	-15.4238	-0.728818	0.00117485	0.0031042	0.728818	unknown protein	P. enysii
AT2G37540	-15.9231	-1.06212	7.51659e-05	0.000249277	1.06212	short-chain dehydrogenase/reductase (SDR) family protein	P. enysii
AT2G38270	-12.9018	-2.06832	4.59805e-56	2.9946e-54	2.06832	CXIP2 (CAX-INTERACTING PROTEIN 2)	P. enysii
AT2G38940	-11.4457	-1.87145	3.61977e-66	2.9547e-64	1.87145	ATPT2 (ARABIDOPSIS THALIANA PHOSPHATE TRANSPORTER 2)	P. enysii
AT2G43100	-12.3285	-2.09075	1.4266e-67	1.23009e-65	2.09075	aconitase C-terminal domain-containing protein	P. enysii
AT2G43910	-10.4685	-1.92035	1.87701e-79	1.94764e-77	1.92035	thiol methyltransferase, putative	P. enysii
AT3G02020	-13.1782	-0.73417	5.53271e-08	2.86317e-07	0.73417	AK3 (ASPARTATE KINASE 3)	P. enysii
AT3G02040	-14.5245	-2.30996	1.77189e-36	5.92762e-35	2.30996	SRG3 (senescence-related gene 3)	P. enysii
AT3G11090	-13.8865	-1.63204	1.79355e-25	3.7603e-24	1.63204	LBD21 (LOB DOMAIN-CONTAINING PROTEIN 21)	P. enysii
AT3G13120	-9.85177	-1.32328	3.8659e-42	1.59912e-40	1.32328	30S ribosomal protein S10, chloroplast, putative	P. enysii
AT3G16240	-13.2726	-1.88766	4.70603e-42	1.93358e-40	1.88766	DELTA-TIP	P. enysii
AT3G17660	-12.3029	-1.71758	1.36406e-47	7.07692e-46	1.71758	AGD15 (ARF-GAP domain 15)	P. enysii
AT3G22840	-7.52831	-0.800534	4.12491e-18	5.37291e-17	0.800534	ELIP1 (EARLY LIGHT-INDUCABLE PROTEIN)	P. enysii
AT3G23570	-14.5489	-1.8201	2.41578e-23	4.53663e-22	1.8201	dienelactone hydrolase family protein	P. enysii
AT3G48500	-14.5925	-0.603325	0.00118682	0.00313044	0.603325	RNA binding	P. enysii
AT3G50770	-19.0846	-2.80304	0.000140601	0.000444379	2.80304	calmodulin-related protein, putative	P. enysii
AT4G17940	-14.6278	-0.85583	8.12726e-06	3.15105e-05	0.85583	binding	P. enysii
AT4G21850	-17.5577	-2.11014	3.47484e-06	1.4182e-05	2.11014	methionine sulfoxide reductase domain-containing protein / SeIR domain-containing protein	P. enysii
AT4G33666	-16.613	-1.00454	0.00568	0.0128789	1.00454	unknown protein	P. enysii
AT4G38850	-18.3964	-2.69854	1.76685e-05	6.51605e-05	2.69854	SAUR15 (SMALL AUXIN UPREGULATED 15)	P. enysii
AT5G02240	-11.6325	-0.659653	1.05226e-09	6.73427e-09	0.659653	binding / catalytic/ coenzyme binding	P. enysii
AT5G02780	-16.5137	-1.60898	6.51338e-07	2.9537e-06	1.60898	In2-1 protein, putative	P. enysii
AT5G03120	-15.79	-0.938813	0.000234797	0.00070879	0.938813	unknown protein	P. enysii
AT5G13520	-16.3637	-0.770191	0.019337	0.0381383	0.770191	peptidase M1 family protein	P. enysii
AT5G13980	-13.4039	-0.758823	4.11902e-08	2.16266e-07	0.758823	glycosyl hydrolase family 38 protein	P. enysii
AT5G14200	-13.0311	-1.22624	1.99852e-20	3.07411e-19	1.22624	3-isopropylmalate dehydrogenase, chloroplast, putative	P. enysii
AT5G16030	-14.9671	-0.906045	1.12522e-05	4.27864e-05	0.906045	unknown protein	P. enysii
AT5G17530	-15.7825	-2.77064	8.30028e-27	1.86817e-25	2.77064	phosphoglucosamine mutase family protein	P. enysii
AT5G22580	-12.9016	-2.09819	2.10184e-57	1.41401e-55	2.09819	Stress responsive A/B Barrel Domain	P. enysii
AT5G23010	-10.8548	-1.4013	1.51651e-42	6.35894e-41	1.4013	MAM1 (METHYLTHIOALKYLMALATE SYNTHASE 1)	P. enysii
AT5G23740	-11.2493	-0.665991	1.84399e-10	1.28283e-09	0.665991	RPS11-BETA (RIBOSOMAL PROTEIN S11-BETA)	P. enysii
AT5G37740	-12.5486	-0.632713	1.4271e-07	7.00617e-07	0.632713	C2 domain-containing protein	P. enysii
AT5G47550	-15.4135	-1.50404	3.3737e-11	2.52491e-10	1.50404	cysteine protease inhibitor, putative / cystatin, putative	P. enysii
AT5G52200	-14.8473	-0.639596	0.00148803	0.00385027	0.639596	unknown protein	P. enysii
AT5G52750	-17.8985	-2.72633	1.83469e-07	8.91429e-07	2.72633	heavy-metal-associated domain-containing protein	P. enysii
AT5G55180	-14.8018	-1.6863	5.01012e-18	6.45726e-17	1.6863	glycosyl hydrolase family 17 protein	P. enysii
AT5G57220	-16.9295	-2.87984	2.93356e-14	2.81053e-13	2.87984	CYP81F2	P. enysii
AT5G58940	-16.2623	-1.52395	4.11296e-07	1.90899e-06	1.52395	CRCK1 (CALMODULIN-BINDING RECEPTOR-LIKE CYTOPLASMIC KINASE 1)	P. enysii
AT5G61660	-12.7701	-1.49664	5.31584e-32	1.4997e-30	1.49664	glycine-rich protein	P. enysii
AT5G63580	-15.5633	-3.39943	1.00436e-43	4.48808e-42	3.39943	FLS2 (FLAVONOL SYNTHASE 2)	P. enysii
AT1G09000	-15.8158	4.91494	4.39994e-71	4.02036e-69	4.91494	ANP1 (ARABIDOPSIS NPK1-RELATED PROTEIN KINASE 1)	P. fastigiatum
AT1G11580	-10.8858	1.1287	2.56487e-28	6.10979e-27	1.1287	PMEPCRA (METHYLESTERASE PCR A)	P. fastigiatum
AT1G19670	-11.4669	0.64726	1.23934e-09	7.85429e-09	0.64726	ATCLH1 (ARABIDOPSIS THALIANA CORONATINE-INDUCED PROTEIN 1)	P. fastigiatum
AT1G20440	-9.04559	1.16544	9.95917e-35	3.14279e-33	1.16544	COR47 (COLD-REGULATED 47)	P. fastigiatum
AT1G27540	-17.1843	7.34982	3.29509e-77	3.30697e-75	7.34982	F-box family protein	P. fastigiatum
AT1G28230	-13.2123	4.79883	1.93029e-211	9.84769e-209	4.79883	PUP1 (PURINE PERMEASE 1)	P. fastigiatum
AT1G31410	-13.9914	1.54573	1.2354e-21	2.05519e-20	1.54573	putrescine-binding periplasmic protein-related	P. fastigiatum
AT1G48750	-12.2385	1.21147	5.27614e-25	1.08029e-23	1.21147	protease inhibitor/seed storage/lipid transfer protein (LTP) family protein	P. fastigiatum
AT1G52880	-13.5499	0.588869	4.22334e-05	0.000145993	0.588869	NAM (NO APICAL MERISTEM)	P. fastigiatum
AT1G54030	-12.3028	3.00465	1.32721e-126	2.32147e-124	3.00465	GDSL-motif lipase, putative	P. fastigiatum
AT1G54650	-17.4806	6.75733	4.21744e-54	2.55635e-52	6.75733	methyltransferase	P. fastigiatum
AT1G56600	-13.2578	1.82323	4.41806e-39	1.69046e-37	1.82323	AtGolS2 (Arabidopsis thaliana galactinol synthase 2)	P. fastigiatum
AT1G60470	-13.5594	0.923559	1.41798e-10	9.97801e-10	0.923559	AtGolS4 (Arabidopsis thaliana galactinol synthase 4)	P. fastigiatum
AT1G63160	-15.1048	2.16596	1.18834e-23	2.28057e-22	2.16596	replication factor C 40 kDa, putative	P. fastigiatum
AT1G64610	-13.888	0.999906	2.27416e-10	1.55732e-09	0.999906	WD-40 repeat family protein	P. fastigiatum
AT1G74340	-17.9051	4.73926	1.56736e-19	2.24716e-18	4.73926	dolichol phosphate-mannose biosynthesis regulatory protein-related	P. fastigiatum
AT1G75040	-10.4294	0.959608	6.71877e-22	1.15216e-20	0.959608	PR5 (PATHOGENESIS-RELATED GENE 5)	P. fastigiatum
AT1G75840	-16.2098	1.30085	1.04101e-05	3.97077e-05	1.30085	ARAC5 (RAC-LIKE GTP BINDING PROTEIN 5)	P. fastigiatum
AT1G76590	-13.383	1.15908	8.77969e-16	9.44627e-15	1.15908	zinc-binding family protein	P. fastigiatum
AT2G01140	-12.333	1.14258	4.45278e-22	7.7443e-21	1.14258	fructose-bisphosphate aldolase, putative	P. fastigiatum
AT2G03310	-13.5567	0.887232	1.41812e-09	8.93183e-09	0.887232	unknown protein	P. fastigiatum
AT2G04570	-12.3431	2.84319	2.57292e-112	3.93786e-110	2.84319	GDSL-motif lipase/hydrolase family protein	P. fastigiatum
AT2G14610	-10.8034	1.5197	2.78087e-49	1.46763e-47	1.5197	PR1 (PATHOGENESIS-RELATED GENE 1)	P. fastigiatum
AT2G15020	-12.2724	0.829299	2.73942e-12	2.24508e-11	0.829299	unknown protein	P. fastigiatum
AT2G16990	-13.8065	1.05694	8.60861e-12	6.79149e-11	1.05694	tetracycline transporter	P. fastigiatum
AT2G17840	-15.0507	0.622086	0.00340192	0.00813219	0.622086	ERD7 (EARLY-RESPONSIVE TO DEHYDRATION 7)	P. fastigiatum
AT2G18050	-15.5261	5.05342	2.46686e-89	2.90426e-87	5.05342	HIS1-3 (HISTONE H1-3)	P. fastigiatum
AT2G20870	-17.8939	2.76044	2.27742e-07	1.08755e-06	2.76044	cell wall protein precursor, putative	P. fastigiatum
AT2G21530	-12.2356	0.833173	4.64003e-13	4.08136e-12	0.833173	forkhead-associated domain-containing protein / FHA domain-containing protein	P. fastigiatum
AT2G21650	-14.4685	5.61374	3.08313e-174	9.43746e-172	5.61374	MEE3 (MATERNAL EFFECT EMBRYO ARREST 3)	P. fastigiatum
AT2G23620	-9.8422	0.701279	3.58921e-13	3.18451e-12	0.701279	MES1 (METHYL ESTERASE 1)	P. fastigiatum
AT2G24210	-8.46016	2.31242	8.37749e-125	1.42464e-122	2.31242	TPS10 (terpene synthase 10)	P. fastigiatum
AT2G25580	-14.4287	3.42466	6.87441e-77	6.78792e-75	3.42466	Tetratricopeptide repeat (TPR)-like superfamily protein	P. fastigiatum
AT2G26900	-12.3359	1.2422	3.49424e-25	7.2026e-24	1.2422	bile acid:sodium symporter family protein	P. fastigiatum
AT2G29650	-12.2741	0.786571	6.52084e-12	5.17872e-11	0.786571	PHT4	P. fastigiatum
AT2G33380	-9.83782	1.12388	5.11973e-31	1.36274e-29	1.12388	RD20 (RESPONSIVE TO DESSICATION 20)	P. fastigiatum
AT2G33530	-15.0309	1.11837	1.43968e-07	7.05663e-07	1.11837	scpl46 (serine carboxypeptidase-like 46)	P. fastigiatum
AT2G34720	-12.2751	1.29312	5.40591e-28	1.28275e-26	1.29312	NF-YA4 (NUCLEAR FACTOR Y, SUBUNIT A4)	P. fastigiatum
AT2G35390	-15.9744	1.05605	0.000149688	0.000469461	1.05605	ribose-phosphate pyrophosphokinase 1 / phosphoribosyl diphosphate synthetase 1 (PRSI)	P. fastigiatum
AT2G35850	-15.5663	4.95646	1.10143e-79	1.16258e-77	4.95646	unknown protein	P. fastigiatum
AT2G38430	-11.5592	1.68556	1.24078e-52	7.23431e-51	1.68556	unknown protein	P. fastigiatum
AT2G40920	-13.6809	1.74906	6.07926e-30	1.54428e-28	1.74906	F-box family protein	P. fastigiatum
AT2G42750	-12.059	1.0122	1.69665e-18	2.26788e-17	1.0122	DNAJ heat shock N-terminal domain-containing protein	P. fastigiatum
AT3G06320	-14.5469	1.17536	1.30847e-10	9.27134e-10	1.17536	ribosomal protein L33 family protein	P. fastigiatum
AT3G11520	-19.2008	5.31612	6.13784e-12	4.88633e-11	5.31612	CYCB1	P. fastigiatum
AT3G12780	-10.9958	0.743945	5.45906e-13	4.76074e-12	0.743945	PGK1 (PHOSPHOGLYCERATE KINASE 1)	P. fastigiatum
AT3G14210	-7.90414	4.35505	0	0	4.35505	ESM1 (epithiospecifier modifier 1)	P. fastigiatum
AT3G15480	-10.9962	1.02714	1.80483e-23	3.41023e-22	1.02714	unknown protein	P. fastigiatum
AT3G23325	-14.6312	2.95525	1.16342e-52	6.84852e-51	2.95525	splicing factor, putative	P. fastigiatum
AT3G26450	-31.1063	37.8196	6.29717e-155	1.54205e-152	37.8196	major latex protein-related / MLP-related	P. fastigiatum
AT3G44860	-13.8059	0.988585	2.65609e-10	1.80874e-09	0.988585	FAMT (farnesoic acid carboxyl-O-methyltransferase)	P. fastigiatum
AT3G47360	-16.0448	0.764656	0.0109696	0.0231412	0.764656	AtHSD3 (hydroxysteroid dehydrogenase 3)	P. fastigiatum
AT3G59880	-17.3125	4.449	1.47642e-24	2.97324e-23	4.449	unknown protein	P. fastigiatum
AT4G01070	-11.2986	1.01373	6.78576e-22	1.1604e-20	1.01373	GT72B1	P. fastigiatum
AT4G17530	-10.4959	0.749974	4.50367e-14	4.2483e-13	0.749974	ATRAB1C	P. fastigiatum
AT4G27280	-17.5091	1.5226	0.00226765	0.00563187	1.5226	calcium-binding EF hand family protein	P. fastigiatum
AT4G30650	-8.03461	0.680912	1.87901e-13	1.68941e-12	0.680912	hydrophobic protein, putative / low temperature and salt responsive protein, putative	P. fastigiatum
AT4G32940	-11.6237	0.904486	8.42166e-17	9.89585e-16	0.904486	GAMMA-VPE (GAMMA VACUOLAR PROCESSING ENZYME)	P. fastigiatum
AT4G35060	-12.7735	1.42475	2.03758e-28	4.87269e-27	1.42475	heavy-metal-associated domain-containing protein / copper chaperone (CCH)-related	P. fastigiatum
AT4G37260	-17.8787	1.9617	5.88262e-05	0.00019952	1.9617	MYB73 (MYB DOMAIN PROTEIN 73)	P. fastigiatum
AT4G37490	-16.2236	3.45763	2.78568e-29	6.98931e-28	3.45763	CYCB1	P. fastigiatum
AT4G39350	-13.939	1.6046	3.1406e-24	6.22225e-23	1.6046	CESA2 (CELLULOSE SYNTHASE A2)	P. fastigiatum
AT5G08370	-13.8012	0.888724	1.66184e-08	9.13264e-08	0.888724	AtAGAL2 (Arabidopsis thaliana ALPHA-GALACTOSIDASE 2)	P. fastigiatum
AT5G08380	-11.5297	1.06603	1.47393e-22	2.66964e-21	1.06603	AtAGAL1 (Arabidopsis thaliana ALPHA-GALACTOSIDASE 1)	P. fastigiatum
AT5G17150	-16.5272	2.84177	6.36299e-17	7.57864e-16	2.84177	Cystatin/monellin superfamily protein	P. fastigiatum
AT5G17210	-14.224	1.07896	1.09495e-10	7.83091e-10	1.07896	unknown protein	P. fastigiatum
AT5G22820	-16.2371	1.33672	1.17486e-05	4.4508e-05	1.33672	binding	P. fastigiatum
AT5G24270	-17.9577	2.19126	3.55147e-05	0.000124596	2.19126	SOS3 (SALT OVERLY SENSITIVE 3)	P. fastigiatum
AT5G37680	-15.6611	2.22797	5.30844e-19	7.28661e-18	2.22797	ATARLA1A (ADP-ribosylation factor-like A1A)	P. fastigiatum
AT5G38690	-31.1827	37.6667	6.6644e-143	1.40688e-140	37.6667	Zinc-finger domain of monoamine-oxidase A repressor R1 protein	P. fastigiatum
AT5G39670	-16.2303	1.35349	1.17486e-05	4.4508e-05	1.35349	calcium-binding EF hand family protein	P. fastigiatum
AT5G39790	-13.9232	4.64097	3.52779e-156	8.9988e-154	4.64097	5'-AMP-activated protein kinase beta-1 subunit-related	P. fastigiatum
AT5G49230	-13.9448	0.672039	1.79441e-05	6.61371e-05	0.672039	HRB1 (HYPERSENSITIVE TO RED AND BLUE)	P. fastigiatum
AT5G51340	-15.1136	1.16287	2.54131e-07	1.20417e-06	1.16287	unknown protein	P. fastigiatum
AT5G54490	-17.9282	1.52437	0.0030364	0.00733576	1.52437	PBP1 (PINOID-BINDING PROTEIN 1)	P. fastigiatum
AT5G55970	-16.7738	1.53183	2.34182e-05	8.44821e-05	1.53183	zinc finger (C3HC4-type RING finger) family protein	P. fastigiatum
AT5G57830	-16.9647	1.44865	0.000128621	0.000410542	1.44865	unknown protein	P. fastigiatum
AT5G65620	-12.7137	0.776172	5.82882e-10	3.84112e-09	0.776172	peptidase M3 family protein / thimet oligopeptidase family protein	P. fastigiatum

## Sheet: B
Differential expression statistics for 6 and 9 genes identified as oppositely up-regulated in microarray and tag profiling analyses (P0) in P. enysii and P. fastigiatum, respectively.
TAIR identitfier	logConc	logFC	p.value	p.adjust	alogFC	Annotation	up-regulated in (TP)	up-regulated in (MI)
AT1G54020	-12.7308	-1.21991	1.91166e-22	3.41201e-21	1.21991	myrosinase-associated protein, putative	P. enysii	P. fastigiatum
AT1G55910	-13.1519	-0.615407	4.95481e-06	1.97226e-05	0.615407	ZIP11 (ZINC TRANSPORTER 11 PRECURSOR)	P. enysii	P. fastigiatum
AT1G72430	-12.1473	-1.91613	3.54336e-60	2.58244e-58	1.91613	auxin-responsive protein-related	P. enysii	P. fastigiatum
AT2G43520	-15.8318	-1.68007	4.94065e-10	3.29126e-09	1.68007	ATTI2	P. enysii	P. fastigiatum
AT3G08920	-14.7237	-1.07553	9.95209e-09	5.65182e-08	1.07553	rhodanese-like domain-containing protein	P. enysii	P. fastigiatum
AT3G15970	-13.5192	-0.732788	4.28352e-07	1.98214e-06	0.732788	Ran-binding protein 1 domain-containing protein / RanBP1 domain-containing protein	P. enysii	P. fastigiatum
AT4G22240	-14.0913	-0.717177	1.33903e-05	5.03534e-05	0.717177	plastid-lipid associated protein PAP, putative	P. enysii	P. fastigiatum
AT5G18140	-14.8441	-0.642922	0.00124642	0.00327633	0.642922	DNAJ heat shock N-terminal domain-containing protein	P. enysii	P. fastigiatum
AT5G41810	-15.4638	-0.791882	0.00124867	0.00327943	0.791882	unknown protein	P. enysii	P. fastigiatum
AT1G79850	-34.4585	31.1151	0.00404607	0.00949772	31.1151	RPS17 (RIBOSOMAL PROTEIN S17)	P. fastigiatum	P. enysii
AT4G02530	-14.1155	0.638245	0.00012414	0.000396952	0.638245	chloroplast thylakoid lumen protein	P. fastigiatum	P. enysii
AT4G23170	-33.1241	33.7838	1.12895e-14	1.11475e-13	33.7838	EP1	P. fastigiatum	P. enysii
AT4G34640	-13.2687	0.795401	1.30544e-08	7.28521e-08	0.795401	SQS1 (SQUALENE SYNTHASE 1)	P. fastigiatum	P. enysii
AT4G37470	-13.0423	0.613558	2.48632e-06	1.03405e-05	0.613558	hydrolase, alpha/beta fold family protein	P. fastigiatum	P. enysii
AT5G08050	-12.5064	5.70299	0	0	5.70299	INVOLVED IN: response to karrikin	P. fastigiatum	P. enysii

## Sheet: C
Differential expression statistics of the analysis between homeologous copies.
TAIR Identifier	logConc	logFC	p.value	p.adjust
AT1G51650_1	-13.414	-1.43725	1.04613e-07	3.70944e-07
AT1G51650_2	-50.0161	0	1	1
AT1G51650_3	-13.2346	0.60274	0.0276138	0.0442852
AT1G52740_1	-9.96387	-0.970552	2.80382e-17	2.02556e-16
AT1G52740_2	-11.8464	-0.93761	2.68104e-08	1.00604e-07
AT1G52740_lyra_1	-12.6206	-1.61818	6.08775e-14	3.70538e-13
AT1G54030_1	-11.7094	0.447656	0.0122232	0.0210434
AT1G54030_2	-14.5122	1.95454	3.50999e-07	1.16447e-06
AT1G54030_chr3_1	-10.6405	4.17371	3.96421e-189	6.12867e-187
AT3G53730_1	-14.1533	-0.769509	0.0174491	0.0291982
AT3G53730_2	-13.929	-1.39483	1.53587e-05	4.07981e-05
AT3G53730_3	-17.6683	0.0886351	1	1
AT3G15450_1	-34.156	-31.7202	1	1
AT3G15450_2	-11.9844	0.757538	1.32573e-05	3.58317e-05
AT3G15450_lyra_1	-14.7507	-1.25235	0.00233136	0.00439547
AT1G07770_1	-10.7517	0.568095	1.61881e-05	4.25626e-05
AT1G07770_2	-10.4255	-0.00520803	0.981822	1
AT1G20440_1	-7.97193	1.09911	1.63809e-31	2.87782e-30
AT1G20440_2	-7.19947	1.00876	4.736e-29	7.32186e-28
AT1G20450_1	-8.80063	0.827334	1.56448e-16	1.07021e-15
AT1G20450_2	-7.54338	0.766351	5.18001e-17	3.70755e-16
AT1G27290_1	-12.1065	1.34446	2.8433e-12	1.51577e-11
AT1G27290_2	-12.9085	-0.0673785	0.836204	0.884094
AT1G42960_1	-8.57743	-0.171363	0.0755845	0.110867
AT1G42960_2	-10.9148	-0.263403	0.0552731	0.0839413
AT1G49410_1	-10.9801	0.407931	0.00355694	0.00654647
AT1G49410_2	-10.2838	-0.0646305	0.655937	0.717171
AT1G50320_1	-6.80884	-0.670882	3.7989e-14	2.34924e-13
AT1G50320_2	-7.40403	0.0647234	0.481301	0.555292
AT1G55670_1	-6.51393	0.435395	7.21107e-07	2.31293e-06
AT1G55670_2	-7.23616	-0.208757	0.0193356	0.0320739
AT1G55805_1	-11.6013	-0.302162	0.0520146	0.0797764
AT1G55805_2	-12.4848	0.673767	0.00141313	0.00277858
AT1G61520_1	-5.75145	0.0271303	0.752829	0.809251
AT1G61520_2	-5.25648	0.619671	5.72449e-13	3.22995e-12
AT1G65820_1	-9.23373	0.206175	0.0527054	0.0805164
AT1G65820_2	-10.9554	0.0865537	0.532557	0.604504
AT1G67740_1	-6.74878	0.0823122	0.350922	0.423187
AT1G67740_2	-5.82673	0.214447	0.0131591	0.0226044
AT1G68590_1	-7.7622	-0.402185	1.23161e-05	3.35223e-05
AT1G68590_2	-8.61226	-0.373978	0.000127178	0.000292585
AT1G70410_1	-10.4433	-1.01723	9.88573e-16	6.64493e-15
AT1G70410_2	-9.91534	-1.11324	3.76548e-22	3.46514e-21
AT1G72020_1	-8.94334	-0.233736	0.019454	0.0322012
AT1G72020_2	-10.5448	0.6188	2.16581e-06	6.66999e-06
AT1G78040_1	-8.46318	3.71733	1.5171e-259	5.86358e-257
AT1G78040_2	-8.81372	-1.07383	6.74691e-27	8.69227e-26
AT1G78380_1	-7.77606	-0.765892	1.28543e-16	8.9517e-16
AT1G78380_2	-6.72829	-0.00848725	0.931139	0.970041
AT2G05790_1	-10.771	0.149721	0.256125	0.320363
AT2G05790_2	-11.6668	-0.563029	0.000922088	0.0018708
AT2G11890_1	-10.6641	0.300617	0.0267892	0.043052
AT2G11890_2	-11.2003	0.640876	1.41097e-05	3.76095e-05
AT2G16600_1	-7.95672	3.12917	2.47806e-208	4.78884e-206
AT2G16600_2	-6.92321	0.190807	0.032457	0.051518
AT2G20260_1	-7.65647	-0.347422	0.000155941	0.000354537
AT2G20260_2	-8.91689	-0.379811	0.000149679	0.000341303
AT2G23810_1	-11.5424	0.448994	0.00491527	0.00885665
AT2G23810_2	-12.3551	0.902972	5.46735e-06	1.54808e-05
AT2G27720_1	-10.6939	-1.62101	6.50723e-35	1.35948e-33
AT2G27720_2	-10.9883	-1.35153	2.59935e-22	2.48062e-21
AT2G29420_1	-12.4285	-1.38298	3.16541e-12	1.67593e-11
AT2G29420_2	-9.18072	-0.542395	1.20403e-07	4.21138e-07
AT2G38140_1	-9.8066	-1.00564	3.19828e-19	2.52273e-18
AT2G38140_2	-9.30883	-0.246792	0.0204754	0.0336755
AT2G43090_1	-10.422	-0.0942974	0.439439	0.513122
AT2G43090_2	-10.8366	0.148291	0.34435	0.41591
AT2G46820_1	-6.16843	0.812307	1.65209e-20	1.38812e-19
AT2G46820_2	-8.01465	1.55725	1.40477e-59	7.75636e-58
AT3G01280_1	-9.08042	0.123441	0.225711	0.287912
AT3G01280_2	-8.80701	-0.466594	2.55264e-06	7.83012e-06
AT3G02470_1	-8.38599	0.144884	0.130181	0.181541
AT3G02470_2	-7.47861	-0.369911	4.55281e-05	0.000114264
AT3G09390_1	-6.22463	-0.084848	0.332346	0.406493
AT3G09390_2	-5.94415	-0.475148	4.25168e-08	1.56502e-07
AT3G22230_1	-8.27019	-0.295194	0.00197695	0.00375474
AT3G22230_2	-7.96689	0.351285	0.000167937	0.000377369
AT3G25717_1	-12.4036	0.235834	0.218065	0.28094
AT3G25717_2	-10.7318	-0.191098	0.176339	0.233407
AT3G45210_1	-12.5062	-1.41422	1.86034e-11	9.2182e-11
AT3G45210_2	-11.2513	0.141461	0.361487	0.433897
AT3G52960_1	-10.9295	-0.906562	3.11419e-11	1.514e-10
AT3G52960_2	-8.4299	-0.40728	2.03686e-05	5.30133e-05
AT3G54210_1	-8.35233	-0.297505	0.00182866	0.00349889
AT3G54210_2	-8.63253	-0.0916747	0.340111	0.413374
AT3G62870_1	-9.21425	-0.375255	0.000290615	0.000638196
AT3G62870_2	-10.0284	-1.34176	4.25869e-31	7.31548e-30
AT4G02580_1	-10.1405	-1.02652	6.40052e-18	4.712e-17
AT4G02580_2	-11.2492	-0.0832543	0.497647	0.572442
AT4G10480_1	-10.7635	-0.425545	0.00142622	0.00279037
AT4G10480_2	-10.7552	-0.0220601	0.871613	0.917925
AT4G15470_1	-10.0406	-0.0587567	0.612537	0.675686
AT4G15470_2	-9.47098	-0.237773	0.0277947	0.044483
AT4G29735_1	-9.48357	-0.328095	0.00180273	0.00345784
AT4G29735_2	-9.22288	-0.326106	0.00167309	0.00321715
AT4G30650_1	-5.67137	0.392496	5.4144e-06	1.5444e-05
AT4G30650_2	-9.25274	2.45565	1.14426e-110	1.26358e-108
AT5G02160_1	-8.18614	-0.486253	2.45622e-07	8.32743e-07
AT5G02160_2	-7.46759	-0.467602	2.59592e-07	8.72454e-07
AT5G08410_1	-9.53856	0.717934	4.69123e-11	2.22474e-10
AT5G08410_2	-9.73891	-0.141523	0.199718	0.259466
AT5G18380_1	-9.27659	-1.02215	1.59391e-22	1.5796e-21
AT5G18380_2	-8.41617	-0.159945	0.101075	0.144153
AT5G20700_1	-9.31161	-1.01718	6.38846e-22	5.80974e-21
AT5G20700_2	-8.13323	-0.363121	0.000110556	0.000258186
AT5G22650_1	-11.9046	-0.613566	0.000273502	0.000602329
AT5G22650_2	-11.7681	-0.108841	0.577171	0.645663
AT5G54600_1	-8.3106	0.685015	7.17896e-13	3.99233e-12
AT5G54600_2	-8.83932	-0.332903	0.000849699	0.00173761
AT5G59613_1	-7.22513	-0.539931	1.83629e-09	7.68246e-09
AT5G59613_2	-10.9386	1.46846	2.03762e-25	2.46106e-24
AT1G02500_1	-9.63069	0.118153	0.276196	0.342406
AT1G02500_2	-14.7054	-1.66458	6.38563e-05	0.000156701
AT1G02610_1	-50.0161	0	1	1
AT1G02610_2	-15.8821	-0.567765	0.545396	0.617263
AT1G03600_1	-10.9683	-0.949098	9.48422e-12	4.7917e-11
AT1G03600_2	-10.2757	-0.768891	2.38697e-10	1.05436e-09
AT1G03900_1	-16.297	-0.654227	0.267251	0.332131
AT1G03900_2	-17.1691	1.08672	0.228757	0.291317
AT1G04480_1	-9.26801	-0.521379	4.61131e-07	1.51683e-06
AT1G04480_2	-11.5277	0.296256	0.072132	0.106408
AT1G06010_1	-11.8468	1.06378	2.32125e-10	1.03122e-09
AT1G06010_2	-13.3286	-0.781037	0.00235011	0.00442004
AT1G07400_1	-17.3372	3.91929	8.55972e-05	0.000204055
AT1G07400_2	-13.2751	-0.0918129	0.75234	0.809251
AT1G07820_1	-11.5511	-0.68866	1.17501e-05	3.22085e-05
AT1G07820_2	-10.8232	-1.05943	2.25748e-15	1.49148e-14
AT1G07960_1	-9.57877	-0.308154	0.00398486	0.00729928
AT1G07960_2	-13.3716	0.342959	0.192022	0.250732
AT1G09310_1	-6.1835	0.166362	0.055795	0.0845678
AT1G09310_2	-6.17469	-0.21488	0.0132825	0.0227658
AT1G12080_1	-13.2992	-2.73221	5.40953e-26	6.63741e-25
AT1G12080_2	-11.3005	-1.08942	5.11312e-13	2.90621e-12
AT1G12400_1	-11.9067	-1.00131	5.89722e-09	2.34977e-08
AT1G12400_2	-13.5472	0.513348	0.0829473	0.121207
AT1G12830_1	-12.4553	-0.672771	0.000658038	0.00136737
AT1G12830_2	-12.5126	-0.79079	0.00010743	0.000251647
AT1G13690_1	-14.4585	-0.235526	0.629544	0.692229
AT1G13690_2	-12.9565	-0.44675	0.0523615	0.0801493
AT1G14200_1	-13.6211	-0.836657	0.00254166	0.00475716
AT1G14200_2	-15.9405	-0.451249	0.527372	0.60038
AT1G15270_1	-10.1846	-0.555872	3.89817e-06	1.15451e-05
AT1G15270_2	-7.26373	0.160155	0.0751355	0.110418
AT1G16170_1	-13.7528	0.511012	0.113336	0.159871
AT1G16170_2	-13.1686	-0.313965	0.098811	0.141185
AT1G16510_1	-16.3474	1.25734	0.0656936	0.0980331
AT1G16510_2	-15.9342	1.11122	0.111489	0.157552
AT1G16840_1	-10.7199	0.180393	0.137925	0.189708
AT1G16840_2	-10.8719	0.795501	1.83862e-09	7.68246e-09
AT1G19000_1	-10.2729	0.256265	0.0252021	0.040586
AT1G19000_2	-12.1551	-0.143892	0.33919	0.412904
AT1G19960_1	-10.3262	0.810109	1.45292e-10	6.6456e-10
AT1G19960_2	-16.7819	-5.68802	5.50286e-12	2.83581e-11
AT1G20340_1	-7.35253	-0.53115	4.03482e-09	1.63294e-08
AT1G20340_2	-7.64093	-0.218942	0.0157463	0.0266928
AT1G22270_1	-14.0865	-0.438315	0.164738	0.220316
AT1G22270_2	-11.6032	0.120774	0.426295	0.501562
AT1G25275_1	-9.15932	-0.169938	0.092478	0.133868
AT1G25275_2	-11.0074	1.79648	6.99246e-36	1.54433e-34
AT1G26800_1	-13.9941	-0.614117	0.0972807	0.139773
AT1G26800_2	-13.9483	-1.44818	4.13249e-06	1.21001e-05
AT1G26880_1	-9.64204	1.04923	1.04866e-21	9.31742e-21
AT1G26880_2	-12.3192	-0.872563	5.46735e-06	1.54808e-05
AT1G26920_1	-17.1696	-4.91267	1.01426e-06	3.21321e-06
AT1G26920_2	-14.5105	-1.89325	2.27214e-07	7.73727e-07
AT1G27300_1	-14.9453	-0.576377	0.300157	0.37005
AT1G27300_2	-50.0161	0	1	1
AT1G27330_1	-10.8761	-2.03988	1.2522e-49	4.39979e-48
AT1G27330_2	-11.2298	-1.06556	4.51702e-13	2.58641e-12
AT1G29970_1	-11.8495	-1.15806	1.08679e-11	5.45512e-11
AT1G29970_2	-11.6077	0.786641	2.64032e-06	8.06708e-06
AT1G31760_1	-12.0517	0.07151	0.698991	0.757544
AT1G31760_2	-9.41385	-0.702125	5.49558e-11	2.5903e-10
AT1G32050_1	-11.9526	-0.167467	0.233086	0.295855
AT1G32050_2	-14.089	-0.502805	0.164738	0.220316
AT1G32920_1	-13.522	0.771933	0.00623532	0.0110802
AT1G32920_2	-17.3765	3.84078	0.000160473	0.000362707
AT1G36380_1	-14.1347	-0.647577	0.0615599	0.092941
AT1G36380_2	-11.4332	0.159787	0.337252	0.411192
AT1G44920_1	-12.1316	0.300276	0.134791	0.18606
AT1G44920_2	-14.8421	8.90713	1.99002e-107	1.92286e-105
AT1G47200_1	-10.7576	-0.453392	0.000484812	0.00102114
AT1G47200_2	-11.9784	-0.666746	8.57928e-05	0.000204055
AT1G47250_1	-12.6393	-0.849977	0.000120677	0.00027929
AT1G47250_2	-11.8373	-0.914644	9.8974e-08	3.54199e-07
AT1G47395_1	-31.0887	37.8546	2.16945e-39	5.24057e-38
AT1G47395_2	-50.0161	0	1	1
AT1G47970_1	-16.6378	0.674013	0.609568	0.6741
AT1G47970_2	-16.2626	0.891295	0.387579	0.459507
AT1G50900_1	-8.67699	-0.66983	8.95689e-12	4.55505e-11
AT1G50900_2	-8.26451	-0.039822	0.689264	0.748316
AT1G52380_1	-14.4704	-0.909168	0.0199319	0.0329216
AT1G52380_2	-13.1044	0.193173	0.510578	0.584204
AT1G54050_1	-14.5318	0.137704	0.796187	0.845401
AT1G54050_2	-11.1426	0.336454	0.022681	0.0368218
AT1G54410_1	-6.67845	0.118365	0.178349	0.235263
AT1G54410_2	-16.0332	2.52881	7.23041e-05	0.000175758
AT1G57613_1	-13.1664	-0.452009	0.0963969	0.13902
AT1G57613_2	-13.8156	0.0963995	0.923608	0.964796
AT1G58180_1	-15.765	-0.102352	1	1
AT1G58180_2	-15.5279	0.14159	1	1
AT1G62390_1	-11.2193	0.0118471	0.893334	0.937433
AT1G62390_2	-14.1271	-0.582452	0.0651645	0.0974316
AT1G62480_1	-13.1267	0.0955546	0.501694	0.57624
AT1G62480_2	-10.5434	-1.51627	7.73997e-32	1.45927e-30
AT1G62790_1	-11.9452	-0.10051	0.487924	0.562094
AT1G62790_2	-10.9787	-0.0572293	0.653235	0.716243
AT1G64890_1	-14.6931	0.0376794	1	1
AT1G64890_2	-12.3489	-0.610036	0.00367444	0.00674665
AT1G67360_1	-8.4118	0.00780785	0.930165	0.970041
AT1G67360_2	-8.97885	-0.114418	0.266727	0.332013
AT1G67730_1	-11.3828	-0.828697	1.0103e-07	3.59891e-07
AT1G67730_2	-10.8069	-0.785158	3.76392e-09	1.53132e-08
AT1G67785_1	-10.9305	-0.862234	3.19609e-10	1.40374e-09
AT1G67785_2	-10.5918	0.408856	0.00121709	0.00241854
AT1G68520_1	-9.76265	0.412864	0.00018772	0.000419386
AT1G68520_2	-11.471	0.840473	1.1713e-07	4.11553e-07
AT1G68945_1	-16.0841	3.25663	3.26629e-07	1.08829e-06
AT1G68945_2	-50.0161	0	1	1
AT1G71030_1	-15.8292	0.0192609	1	1
AT1G71030_2	-11.3982	-0.486823	0.00097328	0.00195923
AT1G72630_1	-14.7366	-1.12734	0.0227219	0.0368218
AT1G72630_2	-33.8643	-32.3035	0.25064	0.315032
AT1G73655_1	-9.08247	-1.58467	8.95466e-53	3.64313e-51
AT1G73655_2	-9.27586	1.28621	5.03935e-34	1.02511e-32
AT1G74270_1	-10.8504	0.361489	0.00663043	0.0117284
AT1G74270_2	-9.16437	-0.75022	2.73407e-13	1.58905e-12
AT1G75800_1	-12.9435	-0.755461	0.00119662	0.00238399
AT1G75800_2	-12.7126	-2.01101	1.73726e-20	1.44398e-19
AT1G76100_1	-14.9367	-0.327357	0.470036	0.544734
AT1G76100_2	-10.4108	-0.6766	7.67944e-08	2.78695e-07
AT1G76180_1	-5.65216	0.165249	0.054852	0.0834657
AT1G76180_2	-8.79803	0.514657	1.91463e-07	6.57781e-07
AT1G76200_1	-10.5054	-0.402104	0.00130287	0.00257575
AT1G76200_2	-8.97286	-0.146812	0.14536	0.198873
AT1G76955_1	-6.50791	0.0686504	0.435698	0.509522
AT1G76955_2	-7.5068	4.96376	0	0
AT1G77710_1	-8.64727	-1.06074	3.56402e-27	4.91962e-26
AT1G77710_2	-10.4171	-0.60462	8.54791e-07	2.71915e-06
AT1G78150_1	-12.7905	-0.990514	1.75052e-05	4.57146e-05
AT1G78150_2	-11.4384	-1.0534	4.31282e-12	2.25257e-11
AT1G78300_1	-11.0876	-0.539785	0.000325141	0.000700095
AT1G78300_2	-10.3006	-0.0415571	0.7648	0.816561
AT1G79850_1	-50.0161	0	1	1
AT1G79850_2	-33.2362	33.5598	0.00402736	0.00735968
AT1G80890_1	-12.061	1.07115	3.19988e-08	1.19493e-07
AT1G80890_2	-15.5416	5.51107	1.66226e-24	1.86221e-23
AT2G01250_1	-8.40251	0.059506	0.523081	0.597255
AT2G01250_2	-9.75038	0.746673	3.35818e-11	1.62242e-10
AT2G02050_1	-11.1244	0.551238	0.000139381	0.000319709
AT2G02050_2	-12.2091	-0.712521	0.000222384	0.000492559
AT2G02100_1	-9.96442	-0.516517	7.87085e-06	2.20441e-05
AT2G02100_2	-7.93079	0.692799	1.07596e-13	6.49779e-13
AT2G02120_1	-9.69576	-1.03643	9.56226e-21	8.21292e-20
AT2G02120_2	-14.4026	0.611478	0.130558	0.181541
AT2G14610_1	-8.313	1.39544	1.23567e-46	3.67375e-45
AT2G14610_2	-15.0696	2.11422	1.34951e-05	3.63475e-05
AT2G14890_1	-10.8377	-1.56982	5.36219e-31	9.01081e-30
AT2G14890_2	-10.7143	-1.27721	1.11548e-22	1.13456e-21
AT2G15890_1	-11.5834	0.413951	0.013675	0.0233351
AT2G15890_2	-10.1791	-0.516205	1.18623e-05	3.24012e-05
AT2G15970_1	-8.11049	-0.22808	0.0144618	0.0245691
AT2G15970_2	-10.1644	0.504488	3.12833e-05	8.03387e-05
AT2G16595_1	-14.9065	0.282319	0.479797	0.554385
AT2G16595_2	-10.7832	-0.105886	0.38199	0.454975
AT2G17240_1	-10.2534	-0.0336223	0.753766	0.809251
AT2G17240_2	-10.6178	-0.440873	0.000401874	0.00085578
AT2G17870_1	-13.4573	-1.28598	4.83209e-06	1.39895e-05
AT2G17870_2	-15.1749	-0.402077	0.529229	0.601608
AT2G18040_1	-12.2122	0.448238	0.0114073	0.0198601
AT2G18040_2	-11.5179	0.867814	4.54324e-08	1.66442e-07
AT2G19310_1	-11.4779	0.814951	7.42693e-08	2.70803e-07
AT2G19310_2	-12.523	0.904917	1.35833e-05	3.64581e-05
AT2G19340_1	-12.4722	-0.141282	0.565103	0.634919
AT2G19340_2	-13.515	0.111802	0.664	0.723938
AT2G20560_1	-5.24417	-0.754352	2.04056e-18	1.5646e-17
AT2G20560_2	-10.6307	0.465306	0.000455904	0.000962879
AT2G21140_1	-5.62974	-0.0935223	0.276405	0.342406
AT2G21140_2	-10.2744	-0.791517	6.20089e-11	2.90502e-10
AT2G21185_1	-12.5074	0.222616	0.219004	0.281235
AT2G21185_2	-32.2356	35.5609	6.15636e-09	2.44045e-08
AT2G21530_1	-9.95184	0.285881	0.0109851	0.0191681
AT2G21530_2	-14.8025	6.98433	5.51383e-61	3.27861e-59
AT2G21600_1	-13.6868	-0.824602	0.00619146	0.0110276
AT2G21600_2	-13.5833	-0.528559	0.0497042	0.0763844
AT2G22880_1	-13.2936	0.702001	0.015987	0.0269825
AT2G22880_2	-15.854	2.88506	1.98808e-06	6.14715e-06
AT2G23090_1	-9.42319	-0.187787	0.0766578	0.112228
AT2G23090_2	-6.69828	-0.573583	8.02264e-11	3.73584e-10
AT2G24395_1	-50.0161	0	1	1
AT2G24395_2	-16.5083	-2.23642	0.00473388	0.00854975
AT2G24790_1	-12.0413	-0.100652	0.533467	0.604649
AT2G24790_2	-10.9356	-0.797453	6.51645e-09	2.57001e-08
AT2G26210_1	-12.2988	0.79466	5.2958e-05	0.000132053
AT2G26210_2	-12.6272	-1.22088	9.74016e-09	3.8026e-08
AT2G26240_1	-12.4722	0.459043	0.0188737	0.031375
AT2G26240_2	-13.3558	-0.873175	0.000969176	0.00195607
AT2G27130_1	-11.7302	-0.0403804	0.833281	0.882364
AT2G27130_2	-14.615	-0.974407	0.0213333	0.0347967
AT2G27290_1	-10.5908	1.31327	2.57265e-23	2.72419e-22
AT2G27290_2	-9.58878	0.61925	1.10784e-08	4.26048e-08
AT2G27830_1	-33.0288	33.9744	0.00102311	0.00204888
AT2G27830_2	-31.716	36.6001	2.64822e-18	2.00693e-17
AT2G27970_1	-12.8454	2.56974	1.19571e-28	1.77747e-27
AT2G27970_2	-14.35	-2.20925	9.63883e-10	4.16247e-09
AT2G28740_1	-15.3966	-0.840721	0.126825	0.177601
AT2G28740_2	-12.544	-0.902597	1.1515e-05	3.16766e-05
AT2G28900_1	-7.64176	-0.408893	8.61625e-06	2.40446e-05
AT2G28900_2	-6.65259	0.124687	0.153631	0.20798
AT2G29450_1	-9.96084	1.46374	1.36221e-35	2.92496e-34
AT2G29450_2	-9.97068	0.911908	7.09724e-15	4.53402e-14
AT2G29500_1	-13.603	0.521871	0.135394	0.186559
AT2G29500_2	-12.8003	-1.04222	3.94339e-06	1.16345e-05
AT2G30410_1	-12.7793	-0.695056	0.00291201	0.00542405
AT2G30410_2	-13.6418	-0.734845	0.0114865	0.0199529
AT2G31141_1	-15.0378	-0.397101	0.357216	0.429437
AT2G31141_2	-17.7999	2.99147	0.0666696	0.0991069
AT2G32060_1	-11.2393	-0.463889	0.00153523	0.00297427
AT2G32060_2	-10.7253	-0.633918	1.77596e-06	5.51332e-06
AT2G33450_1	-9.89003	-1.23424	3.25144e-27	4.56975e-26
AT2G33450_2	-8.12532	-0.467619	6.87448e-07	2.21416e-06
AT2G34480_1	-11.4758	-1.4072	5.28113e-20	4.29718e-19
AT2G34480_2	-8.49924	0.10437	0.280857	0.347364
AT2G34620_1	-15.5429	4.33903	1.30673e-15	8.70778e-15
AT2G34620_2	-12.4922	-0.184566	0.329079	0.403135
AT2G35120_1	-11.062	-0.954731	1.92343e-11	9.47013e-11
AT2G35120_2	-12.8199	0.839812	5.59735e-05	0.000139124
AT2G35736_1	-11.3646	-0.205007	0.185529	0.243487
AT2G35736_2	-12.5982	-0.189616	0.363486	0.43562
AT2G37190_1	-13.047	-0.81883	0.000554386	0.00116136
AT2G37190_2	-13.377	-1.26391	3.3209e-06	9.94982e-06
AT2G37410_1	-14.1829	-0.963053	0.00544419	0.00974157
AT2G37410_2	-11.7513	-0.235658	0.173022	0.229411
AT2G37478_1	-50.0161	0	1	1
AT2G37478_2	-15.9705	-0.96943	0.155764	0.209401
AT2G40080_1	-12.1485	-0.242912	0.189897	0.248797
AT2G40080_2	-13.0722	-0.843255	0.000403019	0.000855862
AT2G40765_1	-12.9356	-0.226461	0.406582	0.479098
AT2G40765_2	-12.331	-0.378503	0.0659088	0.0981647
AT2G41180_1	-11.5766	0.41448	0.00871701	0.0152449
AT2G41180_2	-11.4411	-0.0797423	0.526741	0.60038
AT2G41410_1	-10.2961	-0.0741701	0.564694	0.634919
AT2G41410_2	-9.69097	1.06318	8.83656e-22	7.94263e-21
AT2G41420_1	-11.3964	-0.526351	0.000816223	0.00167803
AT2G41420_2	-12.1851	-0.659563	0.000313269	0.00067831
AT2G41840_1	-13.1077	-1.0247	2.1652e-05	5.61644e-05
AT2G41840_2	-9.09036	-0.957142	1.14911e-20	9.7611e-20
AT2G43010_1	-12.1889	-0.213646	0.219021	0.281235
AT2G43010_2	-12.2749	0.775302	8.4343e-05	0.000202475
AT2G43470_1	-34.0279	31.9764	0.12564	0.176582
AT2G43470_2	-33.4179	33.1963	0.0159063	0.0269049
AT2G43590_1	-9.9719	1.57379	3.6886e-40	9.19771e-39
AT2G43590_2	-14.0634	1.40981	7.41455e-05	0.00017917
AT2G46400_1	-15.4702	0.732882	0.168641	0.225145
AT2G46400_2	-12.8689	-0.856477	0.000311511	0.000676398
AT2G46490_1	-12.1721	0.0314135	0.878687	0.924116
AT2G46490_2	-11.2657	-0.0767033	0.608138	0.673482
AT2G46505_1	-14.011	0.490282	0.0972807	0.139773
AT2G46505_2	-11.4753	-0.127765	0.405938	0.479069
AT2G46540_1	-10.9547	-0.234236	0.0981017	0.140691
AT2G46540_2	-11.5984	-0.902327	1.79553e-08	6.83715e-08
AT2G46680_1	-12.3726	-0.0588269	0.739372	0.798095
AT2G46680_2	-11.3422	-0.378462	0.00791559	0.0138747
AT2G46735_1	-10.762	0.2189	0.107039	0.152098
AT2G46735_2	-11.9551	-0.277361	0.126746	0.177601
AT2G47710_1	-8.38857	-0.0314628	0.762317	0.815177
AT2G47710_2	-9.24908	0.337771	0.00128096	0.00253892
AT3G01500_1	-5.39328	-0.498265	7.02084e-09	2.75488e-08
AT3G01500_2	-6.71927	-0.350444	6.97289e-05	0.000170033
AT3G02190_1	-12.8435	-1.7524	5.14276e-15	3.31279e-14
AT3G02190_2	-12.2917	-0.837789	1.57463e-05	4.16845e-05
AT3G02560_1	-9.39459	-0.326674	0.00232528	0.00439472
AT3G02560_2	-9.64936	-0.348552	0.00141625	0.00277858
AT3G03070_1	-9.18894	-0.218386	0.0338953	0.0536906
AT3G03070_2	-8.29514	-0.477411	5.51778e-07	1.79212e-06
AT3G03150_1	-11.698	-0.830957	7.84337e-07	2.50534e-06
AT3G03150_2	-9.73636	-0.554857	4.78011e-07	1.56569e-06
AT3G04500_1	-16.0598	-1.5203	0.0179154	0.0299106
AT3G04500_2	-13.1133	-1.73703	1.32304e-12	7.20219e-12
AT3G05080_1	-11.5289	-0.669216	2.40163e-05	6.20889e-05
AT3G05080_2	-11.8222	-0.890129	1.07779e-07	3.80427e-07
AT3G06610_1	-10.7407	0.383001	0.00335384	0.00621707
AT3G06610_2	-11.5614	-0.0882948	0.557929	0.629605
AT3G06780_1	-18.4601	-2.32983	0.219949	0.281491
AT3G06780_2	-14.2205	4.14908	1.15531e-29	1.86053e-28
AT3G07090_1	-12.8273	-1.28628	1.03391e-08	4.01614e-08
AT3G07090_2	-12.0329	-0.0225133	0.922992	0.964796
AT3G07460_1	-12.8796	0.0883362	0.589386	0.655533
AT3G07460_2	-12.2796	0.113589	0.596934	0.662974
AT3G07480_1	-15.4431	7.70761	5.13539e-56	2.33509e-54
AT3G07480_2	-13.4634	3.00906	3.98851e-25	4.74326e-24
AT3G07568_1	-11.1893	0.018548	0.740277	0.798095
AT3G07568_2	-11.0724	0.26913	0.0624327	0.094075
AT3G08520_1	-11.532	-0.679911	1.12652e-05	3.13239e-05
AT3G08520_2	-10.968	-0.510581	0.000293025	0.000641666
AT3G08690_1	-9.62335	-0.0301274	0.777111	0.82742
AT3G08690_2	-10.2104	-0.0994233	0.390372	0.462109
AT3G08740_1	-9.10268	0.063569	0.580313	0.64824
AT3G08740_2	-12.1427	-0.85458	3.66924e-06	1.09089e-05
AT3G10020_1	-11.6386	-0.575628	0.000329683	0.000707903
AT3G10020_2	-9.14403	0.618523	1.58055e-09	6.713e-09
AT3G10090_1	-10.2018	0.293182	0.0135036	0.0230936
AT3G10090_2	-16.3975	-0.842813	0.335829	0.410104
AT3G10610_1	-14.0113	-1.13945	0.000696979	0.00143671
AT3G10610_2	-7.95432	-0.637462	7.94555e-12	4.06749e-11
AT3G10860_1	-12.0058	4.07424	1.05206e-97	9.03602e-96
AT3G10860_2	-10.3626	-0.892519	4.10364e-13	2.36725e-12
AT3G10985_1	-16.4621	-2.32706	0.0077034	0.0135953
AT3G10985_2	-15.0644	-1.95254	3.43309e-05	8.75834e-05
AT3G11120_1	-11.6594	0.207026	0.191359	0.250289
AT3G11120_2	-11.0775	-0.461779	0.00087965	0.00179412
AT3G11400_1	-11.321	-0.694434	2.73642e-06	8.29512e-06
AT3G11400_2	-11.3446	-0.382252	0.0174509	0.0291982
AT3G12390_1	-11.54	-0.693828	1.60828e-05	4.243e-05
AT3G12390_2	-12.0236	-1.27258	6.5151e-13	3.6494e-12
AT3G12587_1	-11.6298	-0.813605	2.52426e-07	8.52074e-07
AT3G12587_2	-11.1535	0.0107928	1	1
AT3G12630_1	-10.8883	0.737096	1.87806e-07	6.48099e-07
AT3G12630_2	-8.36058	-0.0924916	0.328604	0.403135
AT3G14340_1	-11.334	0.00102897	1	1
AT3G14340_2	-10.7536	-0.00393618	0.830836	0.880982
AT3G15190_1	-8.12078	-1.09564	5.58454e-31	9.18479e-30
AT3G15190_2	-8.5197	0.22434	0.0213372	0.0347967
AT3G15630_1	-15.2857	-2.33708	3.0477e-06	9.20262e-06
AT3G15630_2	-12.3249	-2.2964	1.20824e-31	2.22374e-30
AT3G16570_1	-11.9142	-0.595212	0.0005792	0.00121006
AT3G16570_2	-10.4939	-1.82644	6.40791e-48	2.15362e-46
AT3G16850_1	-11.2618	-0.836018	1.08103e-08	4.17817e-08
AT3G16850_2	-10.7051	-1.3916	3.69657e-26	4.60879e-25
AT3G17160_1	-50.0161	0	1	1
AT3G17160_2	-15.4742	-1.13813	0.0217556	0.0354043
AT3G18280_1	-11.1025	0.0398583	0.774898	0.826202
AT3G18280_2	-8.0304	0.823344	2.0443e-18	1.5646e-17
AT3G18740_1	-9.54186	-0.832703	9.96972e-15	6.31688e-14
AT3G18740_2	-9.4297	-0.349923	0.00105741	0.00211209
AT3G19710_1	-8.5055	-1.08162	1.17573e-28	1.77747e-27
AT3G19710_2	-9.22856	-1.46652	4.42159e-44	1.17858e-42
AT3G20370_1	-50.0161	0	1	1
AT3G20370_2	-15.4865	0.219391	0.601587	0.667184
AT3G20390_1	-11.4249	-0.620342	3.89889e-05	9.84916e-05
AT3G20390_2	-9.52089	-0.21516	0.0427094	0.066161
AT3G20510_1	-11.8434	-0.66687	7.41711e-05	0.00017917
AT3G20510_2	-13.793	0.0975394	0.699724	0.757544
AT3G22110_1	-11.5364	-0.100446	0.588059	0.655
AT3G22110_2	-10.6436	-0.509942	0.00010177	0.000239113
AT3G24830_1	-8.0172	-0.0890107	0.343845	0.41591
AT3G24830_2	-10.3157	-0.101178	0.47562	0.550381
AT3G25070_1	-12.0183	0.29717	0.131172	0.182039
AT3G25070_2	-9.57222	-0.760827	3.48409e-12	1.83211e-11
AT3G26510_1	-10.4538	-1.35493	5.92067e-27	8.02926e-26
AT3G26510_2	-12.2499	-1.32728	1.37046e-12	7.40817e-12
AT3G27090_1	-11.2628	-1.68279	1.56099e-29	2.46254e-28
AT3G27090_2	-13.9091	-0.146215	0.615997	0.678299
AT3G27100_1	-13.3009	0.373639	0.155025	0.209401
AT3G27100_2	-15.6475	-1.03888	0.0646245	0.0968115
AT3G28900_1	-11.8398	-1.69915	4.06828e-24	4.42926e-23
AT3G28900_2	-10.9118	-0.554057	5.8997e-05	0.000146169
AT3G29170_1	-14.1097	-1.02582	0.00411115	0.00749509
AT3G29170_2	-11.3739	-2.22034	2.91764e-47	9.39724e-46
AT3G43520_1	-11.1352	-0.06482	0.584269	0.651717
AT3G43520_2	-13.3456	-1.19638	4.96351e-06	1.42103e-05
AT3G43980_1	-9.6904	-1.12453	3.47726e-24	3.83989e-23
AT3G43980_2	-16.4071	2.61059	0.000315693	0.000681651
AT3G44860_1	-12.4893	0.530879	0.0119055	0.0205882
AT3G44860_2	-12.1526	1.14584	1.402e-09	5.98756e-09
AT3G45160_1	-16.3979	1.15649	0.098791	0.141185
AT3G45160_2	-14.7919	-1.32558	0.00189375	0.00360558
AT3G46460_1	-11.6022	-1.3854	3.76169e-18	2.79595e-17
AT3G46460_2	-10.2401	-0.0648095	0.575284	0.644484
AT3G47070_1	-8.71382	-0.46361	3.10303e-06	9.33323e-06
AT3G47070_2	-11.6632	0.295212	0.073925	0.108846
AT3G47836_1	-9.96504	-0.16037	0.146602	0.199865
AT3G47836_2	-10.2426	-0.142997	0.212075	0.274137
AT3G48570_1	-12.3814	-0.0207506	0.955486	0.992729
AT3G48570_2	-12.4849	-0.349364	0.13436	0.18606
AT3G48590_1	-10.8773	-0.403708	0.00347732	0.00643055
AT3G48590_2	-13.0824	-1.5615	1.07996e-10	4.99885e-10
AT3G49580_1	-10.1335	-1.80556	1.15889e-51	4.47912e-50
AT3G49580_2	-13.1565	-1.96073	2.56009e-15	1.67707e-14
AT3G49910_1	-9.99611	-0.744896	1.54077e-10	6.95311e-10
AT3G49910_2	-10.031	-0.509111	1.13207e-05	3.13653e-05
AT3G56110_1	-10.9775	-0.468914	0.000915124	0.00186155
AT3G56110_2	-14.5867	-1.74139	7.7538e-06	2.17952e-05
AT3G56710_1	-11.3054	0.378631	0.0116201	0.0201398
AT3G56710_2	-12.1182	0.693048	0.000140967	0.000322388
AT3G57010_1	-9.93537	0.174885	0.107802	0.1529
AT3G57010_2	-9.63205	-1.06755	3.08e-22	2.86848e-21
AT3G57090_1	-11.9129	-0.813384	1.0603e-06	3.34537e-06
AT3G57090_2	-10.8687	-0.806813	3.23696e-09	1.3239e-08
AT3G57450_1	-15.5251	0.144272	0.723621	0.78232
AT3G57450_2	-16.0084	-0.591724	0.290799	0.359086
AT3G59540_1	-12.5279	-1.2388	1.00069e-09	4.2974e-09
AT3G59540_2	-8.66003	-0.650248	3.42964e-11	1.64665e-10
AT3G59840_1	-10.7374	-0.152421	0.251103	0.315102
AT3G59840_2	-11.7205	3.18982	4.26864e-73	2.99969e-71
AT3G60770_1	-12.0468	-1.62248	2.33812e-19	1.88267e-18
AT3G60770_2	-9.31038	-0.202496	0.0530944	0.0809507
AT3G61110_1	-9.34571	-0.655999	5.88212e-10	2.56886e-09
AT3G61110_2	-10.0068	-0.844803	1.81648e-13	1.08011e-12
AT3G61460_1	-12.5002	1.55037	1.3065e-13	7.82886e-13
AT3G61460_2	-14.1027	-0.711086	0.0390924	0.0609243
AT3G62420_1	-12.8714	-1.15263	1.348e-06	4.20162e-06
AT3G62420_2	-12.9207	0.342656	0.114648	0.161426
AT3G62840_1	-10.535	-1.10044	3.10321e-18	2.32891e-17
AT3G62840_2	-11.9124	-0.322605	0.0691674	0.102426
AT3G62920_1	-15.6046	0.745557	0.140867	0.193411
AT3G62920_2	-18.4607	-2.32868	0.219949	0.281491
AT3G62970_1	-12.5517	3.49304	9.30915e-58	4.49748e-56
AT3G62970_2	-10.782	-0.537626	6.88819e-05	0.000168499
AT3G63160_1	-50.0161	0	1	1
AT3G63160_2	-14.792	0.83154	0.0448547	0.0692069
AT4G00895_1	-16.2767	6.04025	6.04212e-19	4.71774e-18
AT4G00895_2	-10.2234	0.811722	1.64336e-11	8.19557e-11
AT4G02380_1	-9.69425	0.371642	0.000835669	0.00171345
AT4G02380_2	-9.87527	-1.10199	2.3497e-22	2.27039e-21
AT4G03520_1	-5.23834	0.0488725	0.569675	0.639128
AT4G03520_2	-9.28807	0.545716	1.24332e-07	4.32921e-07
AT4G04610_1	-9.38601	-1.02587	2.98927e-22	2.81793e-21
AT4G04610_2	-11.0635	-0.428955	0.00252516	0.00473775
AT4G04830_1	-11.0429	1.45244	4.2061e-24	4.51571e-23
AT4G04830_2	-9.25277	-0.336552	0.00142948	0.00279037
AT4G05070_1	-11.9098	-0.508055	0.00265372	0.0049549
AT4G05070_2	-12.3142	-0.902976	4.41859e-06	1.28889e-05
AT4G05590_1	-11.5699	-0.621627	0.000111029	0.000258511
AT4G05590_2	-11.803	0.67025	6.04528e-05	0.000149297
AT4G08555_1	-15.336	-0.586371	0.18187	0.239091
AT4G08555_2	-14.6625	-1.58564	8.73629e-05	0.000207152
AT4G09670_1	-10.469	0.183545	0.177597	0.234671
AT4G09670_2	-10.0462	-0.633765	4.05471e-08	1.49966e-07
AT4G09890_1	-12.6281	-0.364844	0.0945742	0.136646
AT4G09890_2	-16.2902	2.84214	0.000123913	0.000285925
AT4G10100_1	-13.1604	-0.486061	0.0341295	0.0539511
AT4G10100_2	-12.1256	-0.252842	0.14753	0.200776
AT4G13270_1	-13.2798	-0.191738	0.430001	0.505153
AT4G13270_2	-12.0569	-0.500859	0.00778835	0.0136827
AT4G13530_1	-12.4337	1.02044	3.10097e-07	1.03769e-06
AT4G13530_2	-11.4075	-0.906854	2.61097e-09	1.07355e-08
AT4G13615_1	-8.97758	-0.0125984	0.893775	0.937433
AT4G13615_2	-10.1033	-0.210819	0.0850368	0.123502
AT4G13830_1	-11.4871	-0.234835	0.130578	0.181541
AT4G13830_2	-13.0064	-0.699048	0.00559937	0.0099961
AT4G13850_1	-10.9268	-0.0610156	0.661318	0.722032
AT4G13850_2	-13.0437	-0.664271	0.00776356	0.0136702
AT4G14270_1	-12.8731	0.164641	0.459294	0.533886
AT4G14270_2	-8.97209	-0.12625	0.198563	0.258766
AT4G14365_1	-11.9823	0.227983	0.172147	0.228642
AT4G14365_2	-12.3434	0.478013	0.0171981	0.0289003
AT4G14615_1	-10.755	0.000807883	0.957039	0.993008
AT4G14615_2	-9.49178	0.562565	1.47496e-07	5.11276e-07
AT4G14870_1	-12.3073	-0.943623	1.21725e-06	3.80945e-06
AT4G14870_2	-11.4823	-1.85979	9.65506e-33	1.91368e-31
AT4G15802_1	-11.1966	-0.598395	2.56369e-05	6.60576e-05
AT4G15802_2	-11.5505	-0.883748	3.65293e-08	1.35755e-07
AT4G16410_1	-9.34852	0.490807	3.55121e-06	1.05988e-05
AT4G16410_2	-8.85309	-2.34484	4.8918e-114	6.30227e-112
AT4G16444_1	-13.1288	-0.704839	0.00144299	0.00280409
AT4G16444_2	-12.4086	0.305487	0.149028	0.202458
AT4G16690_1	-7.50444	-0.451149	6.69729e-07	2.16611e-06
AT4G16690_2	-13.9607	-0.684338	0.034353	0.0541936
AT4G17870_1	-12.3238	-1.48243	2.7339e-14	1.70428e-13
AT4G17870_2	-11.5784	-0.908657	1.2317e-08	4.71338e-08
AT4G19840_1	-11.2928	-0.338838	0.0311849	0.0496007
AT4G19840_2	-10.6638	0.190462	0.134662	0.18606
AT4G20330_1	-10.4187	-0.24792	0.0384737	0.0600812
AT4G20330_2	-11.6821	0.263244	0.151141	0.204969
AT4G20380_1	-10.4584	-0.0364925	0.762449	0.815177
AT4G20380_2	-14.0381	-0.122552	0.91616	0.959609
AT4G21920_1	-15.0052	0.767468	0.0849334	0.123502
AT4G21920_2	-34.0283	31.9755	0.25064	0.315032
AT4G22330_1	-14.8199	0.956739	0.0200791	0.0330941
AT4G22330_2	-14.9426	-1.18859	0.0210161	0.0344184
AT4G22820_1	-12.2318	-0.149675	0.43235	0.506374
AT4G22820_2	-11.592	-0.64507	9.71865e-05	0.00022904
AT4G23910_1	-13.6352	1.91897	1.54713e-10	6.95311e-10
AT4G23910_2	-10.9409	-0.524679	0.000172054	0.000385501
AT4G24220_1	-10.5208	-0.40041	0.00093642	0.0018949
AT4G24220_2	-9.77322	0.386959	0.00063523	0.00132354
AT4G25210_1	-13.5204	-0.39041	0.258277	0.322291
AT4G25210_2	-12.4179	-0.023131	0.954873	0.992729
AT4G25225_1	-34.821	30.3901	1	1
AT4G25225_2	-16.0148	-1.6066	0.0240271	0.0388555
AT4G25670_1	-12.8306	-1.46413	4.61837e-11	2.2037e-10
AT4G25670_2	-12.8032	0.248539	0.211599	0.273979
AT4G26130_1	-10.8362	-1.50526	1.79658e-28	2.62029e-27
AT4G26130_2	-11.5919	-0.573698	0.000357416	0.000763212
AT4G26840_1	-10.8889	0.0608706	0.688519	0.748316
AT4G26840_2	-14.0738	-1.11456	0.000693534	0.00143343
AT4G27280_1	-33.655	-32.7221	0.0630341	0.0946964
AT4G27280_2	-15.215	1.82352	0.000446116	0.000944788
AT4G27520_1	-10.5512	4.64475	7.93929e-226	2.04569e-223
AT4G27520_2	-11.0134	-1.49544	6.27136e-27	8.21655e-26
AT4G27652_1	-14.5936	0.354169	0.446276	0.520319
AT4G27652_2	-10.98	-0.58411	1.36459e-05	3.64992e-05
AT4G28240_1	-9.52342	0.627881	5.22525e-09	2.10371e-08
AT4G28240_2	-10.8105	-1.31732	1.37835e-22	1.38372e-21
AT4G28440_1	-10.7968	-0.401885	0.00216123	0.00409468
AT4G28440_2	-11.7965	-0.256869	0.206228	0.267474
AT4G29480_1	-16.2074	6.179	4.60307e-21	3.99795e-20
AT4G29480_2	-11.0392	-1.01896	2.38565e-13	1.39705e-12
AT4G30660_1	-12.0842	-0.751345	7.9024e-05	0.000190298
AT4G30660_2	-7.62817	0.131507	0.143109	0.19614
AT4G31985_1	-9.27762	-0.426713	3.71791e-05	9.42278e-05
AT4G31985_2	-11.5051	-0.236142	0.158153	0.212243
AT4G32020_1	-7.36773	0.647072	9.309e-13	5.10345e-12
AT4G32020_2	-13.2783	3.85843	3.02143e-46	8.65023e-45
AT4G32470_1	-13.1224	0.804767	0.000674929	0.00139871
AT4G32470_2	-10.7027	1.38625	9.61504e-25	1.10932e-23
AT4G33580_1	-12.578	-0.913495	6.86211e-06	1.93592e-05
AT4G33580_2	-12.9384	1.36945	5.65453e-09	2.26474e-08
AT4G33660_1	-13.3963	-0.701667	0.00497198	0.00893801
AT4G33660_2	-11.6383	-0.172929	0.2585	0.322291
AT4G33865_1	-10.3315	-0.266679	0.0279801	0.0446872
AT4G33865_2	-12.0659	0.0197396	1	1
AT4G34412_1	-11.8562	-1.74976	1.18227e-24	1.34396e-23
AT4G34412_2	-12.6133	-1.34771	1.5264e-10	6.94064e-10
AT4G35570_1	-12.6271	-0.986389	4.91662e-06	1.41811e-05
AT4G35570_2	-13.0299	0.278356	0.249833	0.315032
AT4G38680_1	-15.2503	4.92407	2.99583e-23	3.12943e-22
AT4G38680_2	-10.338	-1.89501	2.46609e-53	1.05905e-51
AT4G38740_1	-7.96255	-1.36119	3.83291e-47	1.18514e-45
AT4G38740_2	-11.5668	-0.185275	0.253213	0.317235
AT4G40042_1	-10.4556	-1.00954	2.10349e-16	1.42631e-15
AT4G40042_2	-10.6327	-0.151578	0.23425	0.296845
AT5G02120_1	-13.0127	-1.36235	1.88936e-08	7.15919e-08
AT5G02120_2	-8.042	0.288205	0.0018698	0.00356878
AT5G02770_1	-15.2098	-1.91458	8.83319e-05	0.000208809
AT5G02770_2	-14.1949	-0.438871	0.221158	0.282571
AT5G03210_1	-9.38157	0.244436	0.0242315	0.0391042
AT5G03210_2	-10.9456	0.844215	1.76247e-09	7.44477e-09
AT5G03850_1	-9.44389	-1.02075	1.08722e-21	9.55026e-21
AT5G03850_2	-9.98131	-0.611507	8.47078e-08	3.04554e-07
AT5G04080_1	-17.3774	1.83966	0.110875	0.156972
AT5G04080_2	-14.0381	-0.459728	0.170228	0.226873
AT5G05110_1	-12.357	-1.00938	8.32875e-08	3.00847e-07
AT5G05110_2	-11.8473	0.291239	0.0630901	0.0946964
AT5G07470_1	-10.7332	0.583918	1.30922e-05	3.55097e-05
AT5G07470_2	-14.5079	1.57632	0.000120326	0.00027929
AT5G08180_1	-12.0137	-0.904177	3.60386e-07	1.1905e-06
AT5G08180_2	-11.4721	-0.750992	2.66818e-06	8.12008e-06
AT5G08290_1	-9.43067	-0.423965	6.09802e-05	0.00015012
AT5G08290_2	-8.93364	-0.706123	2.15329e-12	1.1559e-11
AT5G10350_1	-10.8237	0.0642961	0.557471	0.629605
AT5G10350_2	-13.624	3.7359	2.78667e-37	6.33557e-36
AT5G11770_1	-10.5144	2.39181	1.34318e-72	8.65231e-71
AT5G11770_2	-12.3754	-0.25495	0.198845	0.258766
AT5G11970_1	-15.8311	-1.25011	0.0205321	0.033697
AT5G11970_2	-11.2725	0.633508	1.66197e-05	4.35493e-05
AT5G13180_1	-10.4321	0.518516	4.32967e-05	0.000109017
AT5G13180_2	-10.7853	-0.11148	0.341078	0.413898
AT5G13190_1	-11.5661	0.748179	3.96525e-06	1.16545e-05
AT5G13190_2	-11.7263	0.303151	0.0716345	0.105877
AT5G13200_1	-10.3102	0.485317	8.50944e-05	0.000203647
AT5G13200_2	-13.3847	-0.313745	0.215652	0.278295
AT5G15230_1	-9.01476	-0.239276	0.018395	0.0306451
AT5G15230_2	-10.7849	0.390917	0.00455597	0.00828651
AT5G16130_1	-8.83634	-0.237107	0.0164722	0.0277407
AT5G16130_2	-11.1064	-0.446236	0.00164233	0.00316589
AT5G16360_1	-14.5238	0.37394	0.386488	0.459409
AT5G16360_2	-9.58301	-0.979513	2.57907e-19	2.05528e-18
AT5G16470_1	-9.77379	0.100428	0.356694	0.429437
AT5G16470_2	-10.6461	0.473878	0.000198702	0.000442641
AT5G17840_1	-13.694	0.3513	0.311156	0.38239
AT5G17840_2	-12.223	2.12997	1.45909e-26	1.84898e-25
AT5G18850_1	-12.9044	0.0374277	0.837202	0.884094
AT5G18850_2	-14.8671	6.85764	7.46157e-58	3.84519e-56
AT5G19120_1	-15.6033	-0.237888	0.463791	0.538304
AT5G19120_2	-17.1103	2.37138	0.0362998	0.0569163
AT5G19510_1	-9.54156	0.926509	2.1455e-17	1.56459e-16
AT5G19510_2	-16.5574	-2.13845	0.00473388	0.00854975
AT5G19590_1	-12.4937	1.52088	2.276e-13	1.34301e-12
AT5G19590_2	-9.07472	-1.00086	2.28859e-22	2.23934e-21
AT5G20180_1	-12.6866	-0.219975	0.375052	0.4474
AT5G20180_2	-31.2539	37.5244	1.74568e-32	3.37353e-31
AT5G20190_1	-8.36194	-0.114969	0.236582	0.299309
AT5G20190_2	-8.93457	-0.639848	2.06453e-10	9.22473e-10
AT5G22210_1	-13.5794	2.3895	9.07814e-17	6.43799e-16
AT5G22210_2	-11.4911	0.0502177	0.677405	0.737513
AT5G22280_1	-12.2589	0.265148	0.155598	0.209401
AT5G22280_2	-13.7574	-0.0785874	1	1
AT5G22360_1	-12.9773	1.01554	3.40196e-05	8.70766e-05
AT5G22360_2	-13.5378	-0.669526	0.012084	0.0208503
AT5G23040_1	-12.1006	-0.605898	0.00133559	0.00263369
AT5G23040_2	-14.4063	4.60157	1.46644e-31	2.63618e-30
AT5G23395_1	-17.6677	1.25646	0.509486	0.584204
AT5G23395_2	-15.5701	0.532456	0.367704	0.439993
AT5G24165_1	-8.32484	0.163367	0.0851569	0.123502
AT5G24165_2	-8.919	-0.243131	0.0138927	0.0236543
AT5G24520_1	-11.9669	-0.050298	0.780364	0.82974
AT5G24520_2	-12.2511	2.84869	1.62655e-45	4.49043e-44
AT5G24650_1	-12.5392	0.380074	0.0679986	0.100889
AT5G24650_2	-11.8214	-0.623925	0.00016183	0.000364707
AT5G25940_1	-13.6666	-0.878196	0.00144376	0.00280409
AT5G25940_2	-12.4532	-0.913307	4.95475e-06	1.42103e-05
AT5G27280_1	-14.1306	-0.721799	0.0417675	0.0648319
AT5G27280_2	-11.3564	-0.135662	0.391208	0.462391
AT5G27700_1	-12.8081	-0.412636	0.0843787	0.123066
AT5G27700_2	-10.0628	-0.230515	0.0559399	0.0846214
AT5G36120_1	-11.9161	-0.470283	0.00650536	0.0115336
AT5G36120_2	-9.34594	-1.43547	1.52334e-41	3.92513e-40
AT5G39730_1	-6.31555	-0.183514	0.0356838	0.0561784
AT5G39730_2	-14.7777	0.393335	0.342288	0.414715
AT5G39950_1	-10.9089	0.108508	0.452315	0.526566
AT5G39950_2	-11.4086	-1.09896	8.27111e-13	4.56683e-12
AT5G41400_1	-15.1393	3.67316	1.03712e-14	6.51782e-14
AT5G41400_2	-11.8258	-0.0669553	0.758179	0.812861
AT5G41685_1	-13.1186	0.327724	0.155663	0.209401
AT5G41685_2	-12.1537	0.227798	0.128799	0.180039
AT5G41761_1	-11.6406	0.65726	3.50154e-05	8.90359e-05
AT5G41761_2	-9.77039	-0.227882	0.041351	0.0643146
AT5G42850_1	-8.71771	0.908751	3.62977e-20	2.98491e-19
AT5G42850_2	-12.0359	-0.383988	0.0376954	0.0589848
AT5G43150_1	-11.4447	0.15231	0.301382	0.370968
AT5G43150_2	-10.4466	0.841555	4.37156e-12	2.26793e-11
AT5G43260_1	-9.17886	0.0796612	0.43143	0.506063
AT5G43260_2	-11.3696	-0.0841168	0.564766	0.634919
AT5G43970_1	-16.5821	0.252459	1	1
AT5G43970_2	-12.5793	-0.977097	4.78909e-06	1.39172e-05
AT5G44430_1	-14.5469	7.49797	2.05729e-85	1.59029e-83
AT5G44430_2	-50.0161	0	1	1
AT5G44575_1	-15.3339	-0.407186	0.612751	0.675686
AT5G44575_2	-50.0161	0	1	1
AT5G46710_1	-13.7035	0.154693	0.510895	0.584204
AT5G46710_2	-14.5462	3.88731	3.65979e-23	3.77203e-22
AT5G47930_1	-10.7579	0.158246	0.248657	0.314072
AT5G47930_2	-12.3218	-0.379557	0.0448323	0.0692069
AT5G48480_1	-15.1054	-0.544367	0.171646	0.228369
AT5G48480_2	-13.4107	-1.02307	0.000498784	0.00104772
AT5G48655_1	-11.4522	-0.926648	2.57439e-09	1.06417e-08
AT5G48655_2	-15.8264	-1.98353	0.00163195	0.00315374
AT5G50810_1	-12.3126	-0.407068	0.0359986	0.0565588
AT5G50810_2	-14.2506	-1.70934	1.16403e-06	3.65771e-06
AT5G52840_1	-10.6775	-0.802615	9.52994e-10	4.13856e-09
AT5G52840_2	-10.7208	-0.257277	0.0481453	0.0741361
AT5G53330_1	-16.0903	6.41336	5.29461e-25	6.20111e-24
AT5G53330_2	-12.7122	-0.602348	0.00538032	0.00964961
AT5G53486_1	-10.6029	-1.9358	3.13407e-50	1.15364e-48
AT5G53486_2	-14.3408	4.74227	2.99058e-38	7.00521e-37
AT5G54540_1	-10.3501	0.109672	0.368927	0.440774
AT5G54540_2	-32.8642	-34.3038	0.000260779	0.00057595
AT5G54770_1	-4.88701	0.281792	0.000978678	0.00196498
AT5G54770_2	-8.10193	-0.487316	2.16508e-07	7.40533e-07
AT5G55290_1	-10.8618	0.535841	4.72735e-05	0.00011826
AT5G55290_2	-11.5552	-1.19643	4.33154e-14	2.65736e-13
AT5G57785_1	-13.4319	2.32847	9.75496e-17	6.85507e-16
AT5G57785_2	-13.5919	0.83502	0.00333665	0.00620007
AT5G58575_1	-12.2588	-1.06088	2.39346e-08	9.02511e-08
AT5G58575_2	-12.136	-0.708289	0.000157555	0.000357155
AT5G59690_1	-12.019	-0.655007	0.000302158	0.000657939
AT5G59690_2	-11.5808	-0.470891	0.00351463	0.00648404
AT5G60400_1	-10.2093	0.51795	1.13957e-05	3.14602e-05
AT5G60400_2	-11.4169	0.320603	0.0306985	0.0489277
AT5G60670_1	-10.7494	-0.679022	5.39392e-07	1.75928e-06
AT5G60670_2	-13.1955	-0.908058	0.000200649	0.000445694
AT5G62390_1	-11.8862	-1.11719	1.12025e-10	5.15449e-10
AT5G62390_2	-11.5065	-0.569875	0.000297036	0.000648613
AT5G62540_1	-9.95771	1.27968	2.22249e-28	3.18145e-27
AT5G62540_2	-10.1662	-1.29098	6.1609e-27	8.21099e-26
AT5G62610_1	-14.1317	0.522134	0.104016	0.148074
AT5G62610_2	-15.3466	-0.745648	0.18187	0.239091
AT5G64140_1	-11.3204	-0.900486	2.43845e-09	1.0134e-08
AT5G64140_2	-12.5681	-1.72682	1.54591e-16	1.06695e-15
AT5G64552_1	-16.9154	2.75851	0.00473388	0.00854975
AT5G64552_2	-18.1685	-0.911889	1	1
AT5G64770_1	-11.0547	0.141756	0.386902	0.459409
AT5G64770_2	-10.3839	0.0522867	0.654804	0.716946
AT5G64816_1	-12.7011	-0.274802	0.145839	0.199176
AT5G64816_2	-12.4156	-0.0360983	0.86641	0.91369
AT5G65880_1	-13.2847	2.11516	2.6915e-15	1.74834e-14
AT5G65880_2	-12.2093	-0.233805	0.232256	0.295285
AT5G66050_1	-13.2924	0.18289	0.635945	0.698275
AT5G66050_2	-12.5934	-0.018477	1	1
AT5G67070_1	-11.7412	-1.08056	2.88615e-11	1.41202e-10
AT5G67070_2	-11.9916	0.617222	0.000346416	0.000741771

## Sheet: D
Differential expression statistics for the 1,239 and 1,039 genes up-regulated in P. enysii and P. fastigiatum, respectively in the P0 data set.
	logConc	logFC	p.value	p.adjust	alogFC
AT3G26450	-31.1063	37.8196	6.29717e-155	1.54205e-152	37.8196
AT5G38690	-31.1827	37.6667	6.6644e-143	1.40688e-140	37.6667
AT1G47395	-32.3108	35.4105	4.66428e-40	1.84224e-38	35.4105
AT2G03440	-32.3969	35.2384	4.44245e-37	1.5279e-35	35.2384
AT4G08770	-32.5269	34.9783	3.90635e-31	1.05351e-29	34.9783
AT5G26110	-32.5883	34.8555	1.29273e-28	3.14051e-27	34.8555
AT4G00780	-32.6336	34.7648	7.76674e-27	1.75454e-25	34.7648
AT4G03635	-32.6384	34.7553	1.39745e-26	3.11098e-25	34.7553
AT2G27830	-32.8304	34.3714	1.13268e-21	1.8946e-20	34.3714
AT1G36390	-32.8479	34.3362	3.85501e-21	6.24349e-20	34.3362
AT4G34580	-32.8727	34.2867	1.31539e-20	2.06483e-19	34.2867
AT5G14410	-33.1019	33.8283	6.0301e-15	6.11196e-14	33.8283
AT1G59730	-33.114	33.8041	1.12895e-14	1.11475e-13	33.8041
AT4G23170	-33.1241	33.7838	1.12895e-14	1.11475e-13	33.7838
AT1G32260	-33.3456	33.341	7.71522e-11	5.58965e-10	33.341
AT2G26230	-33.565	32.902	8.29903e-08	4.19543e-07	32.902
AT1G49310	-33.5911	32.8499	1.07067e-08	6.03002e-08	32.8499
AT5G43690	-33.6656	32.7009	4.07281e-08	2.14024e-07	32.7009
AT2G34280	-33.6672	32.6978	7.95445e-08	4.04125e-07	32.6978
AT5G48490	-33.7822	32.4676	5.9587e-07	2.71827e-06	32.4676
AT2G16780	-33.8457	32.3406	1.16807e-06	5.09323e-06	32.3406
AT5G42110	-33.8472	32.3377	2.29185e-06	9.56423e-06	32.3377
AT4G23493	-34.0423	31.9474	3.4286e-05	0.000120632	31.9474
AT4G22520	-34.0437	31.9446	6.75879e-05	0.000225859	31.9446
AT2G13810	-34.1398	31.7525	0.000133362	0.000424345	31.7525
AT1G59860	-34.1926	31.647	0.000263393	0.000787349	31.647
AT2G43470	-34.3824	31.2673	0.00204081	0.00512494	31.2673
AT2G47370	-34.4583	31.1155	0.00404607	0.00949772	31.1155
AT1G79850	-34.4585	31.1151	0.00404607	0.00949772	31.1151
AT1G23205	-34.5427	30.9468	0.00802936	0.0175306	30.9468
AT1G32860	-34.5441	30.9439	0.00802936	0.0175306	30.9439
AT3G05727	-34.5442	30.9436	0.00802936	0.0175306	30.9436
AT5G05830	-34.6384	30.7552	0.0159495	0.0320456	30.7552
AT5G15320	-34.6403	30.7514	0.0159495	0.0320456	30.7514
AT1G43560	-15.7549	10.2087	1.919e-297	1.6783e-294	10.2087
AT2G38540	-12.5432	8.35812	0	0	8.35812
AT1G67870	-16.8505	8.01442	1.23089e-107	1.75244e-105	8.01442
AT4G14100	-16.9295	7.85933	1.03565e-101	1.40894e-99	7.85933
AT5G44430	-17.0505	7.6144	1.26585e-86	1.46217e-84	7.6144
AT2G40960	-18.1029	7.51184	8.77937e-48	4.59379e-46	7.51184
AT3G44716	-18.1417	7.43454	3.09557e-45	1.46907e-43	7.43454
AT5G39340	-15.8549	7.36091	5.41936e-150	1.22879e-147	7.36091
AT1G27540	-17.1843	7.34982	3.29509e-77	3.30697e-75	7.34982
AT3G15110	-14.6493	7.25296	9.1156e-251	5.58057e-248	7.25296
AT1G74530	-15.3003	7.11641	3.33002e-183	1.13258e-180	7.11641
AT1G54650	-17.4806	6.75733	4.21744e-54	2.55635e-52	6.75733
AT2G43465	-16.4949	6.72991	4.17342e-94	5.10994e-92	6.72991
AT5G05080	-15.5641	6.59065	1.54746e-141	3.15786e-139	6.59065
AT1G19025	-16.0058	6.534	1.10735e-111	1.65346e-109	6.534
AT1G53070	-15.2612	6.27987	1.32625e-150	3.1228e-148	6.27987
AT1G52720	-18.7264	6.26204	4.86694e-20	7.21439e-19	6.26204
AT4G11960	-14.5697	6.22939	1.43998e-195	6.29684e-193	6.22939
AT5G66400	-13.6661	6.21618	8.54253e-276	6.53717e-273	6.21618
AT5G20740	-17.7599	6.1985	6.66235e-37	2.2786e-35	6.1985
AT3G04780	-17.2816	5.98558	1.40509e-46	6.93705e-45	5.98558
AT5G10920	-16.6286	5.81646	5.29952e-64	4.2689e-62	5.81646
AT5G55070	-14.5688	5.79865	1.88004e-176	6.0577e-174	5.79865
AT5G57020	-17.3891	5.76787	4.54986e-39	1.73008e-37	5.76787
AT3G17830	-17.4119	5.72539	1.93315e-40	7.73514e-39	5.72539
AT5G08050	-12.5064	5.70299	0	0	5.70299
AT2G39705	-19.0497	5.61834	5.20266e-13	4.55009e-12	5.61834
AT2G21650	-14.4685	5.61374	3.08313e-174	9.43746e-172	5.61374
AT3G14220	-14.4346	5.55129	7.2821e-170	2.1229e-167	5.55129
AT1G04260	-18.0942	5.52724	4.97415e-23	9.19992e-22	5.52724
AT4G28750	-12.7006	5.52202	9.56619e-303	9.7607e-300	5.52202
AT5G40080	-15.6647	5.46982	3.42921e-95	4.28441e-93	5.46982
AT3G21510	-19.1255	5.46693	2.61685e-13	2.33874e-12	5.46693
AT3G43740	-14.9149	5.39443	1.51548e-133	2.89931e-131	5.39443
AT2G21280	-13.9015	5.32151	2.62171e-192	1.07001e-189	5.32151
AT3G11520	-19.2008	5.31612	6.13784e-12	4.88633e-11	5.31612
AT2G45990	-16.8832	5.30751	5.1034e-45	2.38496e-43	5.30751
AT3G61430	-15.5076	5.30683	1.38391e-98	1.80262e-96	5.30683
AT5G51010	-16.6188	5.30476	5.7788e-51	3.21616e-49	5.30476
AT2G21620	-14.4542	5.29593	8.04293e-157	2.14082e-154	5.29593
AT5G54630	-18.2611	5.19598	5.13971e-19	7.07086e-18	5.19598
AT3G11500	-17.2691	5.18174	1.61886e-35	5.18884e-34	5.18174
AT4G02030	-17.6833	5.17684	1.82726e-25	3.81792e-24	5.17684
AT5G67260	-16.6911	5.16622	2.31295e-49	1.23129e-47	5.16622
AT1G55000	-13.8342	5.13573	3.34151e-192	1.27855e-189	5.13573
AT5G54500	-17.2909	5.13239	1.63622e-32	4.76998e-31	5.13239
AT1G58270	-19.3049	5.10788	2.74075e-10	1.86019e-09	5.10788
AT2G18050	-15.5261	5.05342	2.46686e-89	2.90426e-87	5.05342
AT5G07840	-18.3335	5.05155	5.82503e-17	6.97864e-16	5.05155
AT2G19760	-14.6361	5.05108	3.02053e-136	5.96506e-134	5.05108
AT4G10330	-15.6412	5.0368	3.68657e-83	4.10348e-81	5.0368
AT2G37340	-17.7553	5.03288	1.39022e-22	2.53302e-21	5.03288
AT2G22230	-16.5576	4.99112	7.25871e-51	4.00341e-49	4.99112
AT1G74880	-10.7572	4.98985	0	0	4.98985
AT2G35850	-15.5663	4.95646	1.10143e-79	1.16258e-77	4.95646
AT3G21630	-16.0705	4.92978	9.91371e-62	7.58647e-60	4.92978
AT1G09000	-15.8158	4.91494	4.39994e-71	4.02036e-69	4.91494
AT3G26410	-16.2426	4.89739	5.86217e-59	4.22214e-57	4.89739
AT1G28230	-13.2123	4.79883	1.93029e-211	9.84769e-209	4.79883
AT1G71860	-17.4618	4.79311	3.50287e-26	7.5509e-25	4.79311
AT1G74340	-17.9051	4.73926	1.56736e-19	2.24716e-18	4.73926
AT3G07860	-17.5126	4.69421	5.28438e-26	1.13115e-24	4.69421
AT4G15093	-17.5282	4.65752	1.51603e-23	2.88233e-22	4.65752
AT5G39790	-13.9232	4.64097	3.52779e-156	8.9988e-154	4.64097
AT1G31580	-13.6739	4.60486	2.0577e-169	5.726e-167	4.60486
AT5G43700	-17.9773	4.59198	1.24681e-16	1.4429e-15	4.59198
AT5G46160	-17.0121	4.52644	2.81015e-33	8.39207e-32	4.52644
AT3G62550	-16.7912	4.52171	1.25845e-35	4.07633e-34	4.52171
AT1G23520	-18.6015	4.51522	1.76702e-12	1.47179e-11	4.51522
AT2G34440	-17.2869	4.50267	2.10375e-27	4.84179e-26	4.50267
AT2G39795	-19.6139	4.49015	1.04995e-06	4.60445e-06	4.49015
AT3G52040	-16.3079	4.46174	1.39278e-45	6.6614e-44	4.46174
AT3G59880	-17.3125	4.449	1.47642e-24	2.97324e-23	4.449
AT2G47940	-15.73	4.44712	1.49803e-63	1.19103e-61	4.44712
AT5G60640	-15.4619	4.44518	5.18288e-70	4.59849e-68	4.44518
AT1G27730	-16.1822	4.4295	1.55583e-47	8.00404e-46	4.4295
AT1G23260	-16.3426	4.39405	4.83017e-46	2.34685e-44	4.39405
AT1G75410	-16.3489	4.37924	9.38796e-44	4.22596e-42	4.37924
AT1G47750	-16.4991	4.37908	7.24567e-39	2.70475e-37	4.37908
AT3G14210	-7.90414	4.35505	0	0	4.35505
AT4G18370	-18.0968	4.34986	6.45703e-14	6.01674e-13	4.34986
AT1G49950	-17.3618	4.34435	7.77216e-22	1.3144e-20	4.34435
AT4G15930	-18.7025	4.31065	9.67007e-10	6.22504e-09	4.31065
AT2G15430	-17.7131	4.29348	2.79296e-19	3.90377e-18	4.29348
AT5G10190	-16.1238	4.29322	7.02334e-46	3.38558e-44	4.29322
AT3G53470	-16.918	4.26545	1.5477e-29	3.9153e-28	4.26545
AT3G07480	-15.3331	4.25169	7.51017e-68	6.56818e-66	4.25169
AT5G06770	-16.568	4.24709	2.67997e-38	9.88359e-37	4.24709
AT1G19120	-15.0555	4.21247	1.99511e-81	2.18108e-79	4.21247
AT5G06510	-17.76	4.19929	4.0014e-17	4.86043e-16	4.19929
AT3G15760	-19.766	4.1829	0.000140601	0.000444379	4.1829
AT4G28025	-16.3099	4.17996	6.15151e-40	2.3987e-38	4.17996
AT5G10390	-16.3181	4.16355	1.61286e-39	6.21002e-38	4.16355
AT1G77450	-18.1967	4.15548	1.75527e-12	1.464e-11	4.15548
AT1G32900	-11.7373	4.11902	7.12036e-244	3.9628e-241	4.11902
AT5G38900	-17.2209	4.10674	3.87791e-23	7.21598e-22	4.10674
AT5G16520	-17.4884	4.0997	1.42302e-20	2.2111e-19	4.0997
AT4G38620	-17.514	4.04585	5.82543e-19	7.96056e-18	4.04585
AT5G37930	-18.2679	4.01326	2.56287e-12	2.11169e-11	4.01326
AT2G44520	-17.8563	4.00725	5.20389e-16	5.74022e-15	4.00725
AT4G30580	-15.5318	4.00477	1.12683e-55	7.18589e-54	4.00477
AT4G14030	-14.7154	3.95371	1.33629e-85	1.51496e-83	3.95371
AT1G68830	-14.2198	3.93319	2.79836e-104	3.89353e-102	3.93319
AT2G19570	-17.318	3.91493	3.88852e-21	6.28115e-20	3.91493
AT3G03220	-17.0945	3.91488	1.54719e-22	2.79407e-21	3.91488
AT1G58200	-15.6522	3.91238	1.50489e-50	8.08153e-49	3.91238
AT1G53260	-18.3199	3.90651	1.78982e-10	1.24798e-09	3.90651
AT1G52030	-14.37	3.8829	1.62607e-97	2.07391e-95	3.8829
AT5G57490	-16.0335	3.837	4.34428e-40	1.72699e-38	3.837
AT1G04040	-15.286	3.74976	4.07425e-58	2.80254e-56	3.74976
AT3G29035	-17.3981	3.74625	6.38203e-17	7.58655e-16	3.74625
AT4G31300	-17.185	3.73685	5.29373e-21	8.50609e-20	3.73685
AT5G23420	-14.6305	3.72756	2.49683e-76	2.42628e-74	3.72756
AT3G06780	-16.4264	3.68779	1.49789e-28	3.61026e-27	3.68779
AT1G74970	-12.0449	3.66092	1.77609e-188	6.39601e-186	3.66092
AT2G32020	-20.0613	3.59513	0.0019538	0.0049304	3.59513
AT1G25425	-16.0871	3.54399	1.64321e-33	5.00485e-32	3.54399
AT1G47740	-18.0971	3.52506	5.64683e-11	4.14507e-10	3.52506
AT5G11190	-16.5126	3.52373	4.17079e-26	8.95914e-25	3.52373
AT5G39640	-13.4691	3.51022	1.06762e-117	1.67589e-115	3.51022
AT5G06590	-16.1084	3.50464	8.97359e-33	2.62853e-31	3.50464
AT2G44840	-16.7847	3.50187	4.84673e-22	8.38184e-21	3.50187
AT4G02260	-15.6657	3.47152	3.22934e-41	1.30927e-39	3.47152
AT4G37490	-16.2236	3.45763	2.78568e-29	6.98931e-28	3.45763
AT1G25570	-17.5467	3.44914	5.8278e-13	5.06068e-12	3.44914
AT3G13433	-17.8158	3.44456	3.40988e-12	2.75763e-11	3.44456
AT5G05660	-19.1405	3.43723	7.2122e-06	2.81589e-05	3.43723
AT3G07190	-17.8156	3.43381	5.61929e-10	3.71104e-09	3.43381
AT2G30720	-16.685	3.43289	1.05122e-22	1.92682e-21	3.43289
AT1G21460	-16.0589	3.42964	1.69735e-32	4.92474e-31	3.42964
AT2G25580	-14.4287	3.42466	6.87441e-77	6.78792e-75	3.42466
AT1G71695	-15.101	3.41824	1.68616e-52	9.73837e-51	3.41824
AT3G24010	-18.5679	3.41324	1.07258e-07	5.35152e-07	3.41324
AT5G15520	-14.9791	3.40827	1.62827e-55	1.01717e-53	3.40827
AT5G05750	-17.0016	3.37711	1.69345e-18	2.26788e-17	3.37711
AT1G68945	-18.5875	3.37406	1.92391e-07	9.29609e-07	3.37406
AT2G43210	-12.8212	3.35334	1.90987e-131	3.5431e-129	3.35334
AT1G59600	-16.5984	3.34929	1.9434e-22	3.45857e-21	3.34929
AT4G10360	-16.1827	3.34778	2.17834e-27	4.99468e-26	3.34778
AT1G18740	-17.0179	3.34405	8.12446e-18	1.04054e-16	3.34405
AT4G30220	-14.9735	3.34299	1.18437e-53	7.03951e-52	3.34299
AT1G52690	-13.1202	3.33745	1.24955e-118	2.01309e-116	3.33745
AT4G30993	-12.9744	3.33472	4.86172e-127	8.75396e-125	3.33472
AT4G10920	-15.9534	3.32373	1.9392e-33	5.84816e-32	3.32373
AT2G26020	-15.3906	3.3194	3.85749e-43	1.65144e-41	3.3194
AT1G04530	-14.6309	3.27084	2.50822e-60	1.85004e-58	3.27084
AT2G02790	-17.2328	3.24852	2.00419e-14	1.9414e-13	3.24852
AT5G17350	-18.6474	3.24848	2.79182e-06	1.15017e-05	3.24848
AT5G27600	-17.6499	3.24822	2.78931e-11	2.10556e-10	3.24822
AT3G60140	-20.2358	3.24603	0.0121453	0.0252904	3.24603
AT2G35155	-15.5358	3.24366	1.26682e-38	4.7003e-37	3.24366
AT4G17000	-15.8535	3.2159	4.59203e-31	1.22762e-29	3.2159
AT3G19800	-17.4562	3.19445	3.66063e-13	3.24318e-12	3.19445
AT5G17170	-14.7431	3.16921	4.85224e-54	2.9123e-52	3.16921
AT2G44760	-14.9192	3.16692	2.52428e-51	1.43089e-49	3.16692
AT5G23020	-17.2753	3.16599	6.3411e-14	5.91772e-13	3.16599
AT1G64720	-16.0346	3.15831	8.78816e-29	2.14347e-27	3.15831
AT1G17100	-13.326	3.14671	4.25629e-99	5.66457e-97	3.14671
AT1G33520	-17.3015	3.11064	1.24452e-12	1.04656e-11	3.11064
AT2G19270	-17.9808	3.10612	4.78531e-08	2.49537e-07	3.10612
AT2G41250	-18.7197	3.10411	2.52084e-05	9.05137e-05	3.10411
AT1G04400	-14.4835	3.09407	5.57871e-61	4.16499e-59	3.09407
AT5G47420	-18.3202	3.07929	1.69758e-07	8.27437e-07	3.07929
AT4G20150	-12.5653	3.07175	9.2281e-123	1.52688e-120	3.07175
AT3G61160	-16.5286	3.05343	1.03571e-20	1.6384e-19	3.05343
AT3G27750	-15.9495	3.03255	5.6117e-28	1.32644e-26	3.03255
AT3G51160	-15.881	3.02222	1.55953e-26	3.44673e-25	3.02222
AT5G27350	-17.3479	3.01803	1.60831e-11	1.24006e-10	3.01803
AT5G08790	-16.095	3.01744	1.09155e-23	2.10803e-22	3.01744
AT1G54030	-12.3028	3.00465	1.32721e-126	2.32147e-124	3.00465
AT2G41110	-20.3794	2.95916	0.0220934	0.0428296	2.95916
AT5G42380	-20.3794	2.95909	0.0220934	0.0428296	2.95909
AT1G52240	-18.3805	2.95896	9.16019e-07	4.05779e-06	2.95896
AT3G24100	-20.3803	2.95728	0.0220934	0.0428296	2.95728
AT3G29000	-18.056	2.95586	6.38056e-07	2.89991e-06	2.95586
AT3G23325	-14.6312	2.95525	1.16342e-52	6.84852e-51	2.95525
AT2G02130	-13.9156	2.94071	2.16796e-71	2.01094e-69	2.94071
AT4G28690	-17.5807	2.93697	2.0373e-09	1.25729e-08	2.93697
AT5G08190	-17.8193	2.90392	5.88162e-08	3.03347e-07	2.90392
AT5G51190	-18.422	2.87567	2.79182e-06	1.15017e-05	2.87567
AT4G23570	-14.1379	2.87069	5.80415e-62	4.49785e-60	2.87069
AT2G07675	-17.2591	2.86259	2.67651e-11	2.02291e-10	2.86259
AT2G04570	-12.3431	2.84319	2.57292e-112	3.93786e-110	2.84319
AT4G33467	-18.8491	2.84227	0.00106049	0.00282398	2.84227
AT5G17150	-16.5272	2.84177	6.36299e-17	7.57864e-16	2.84177
AT2G32650	-14.1487	2.77992	9.07218e-58	6.1711e-56	2.77992
AT2G20870	-17.8939	2.76044	2.27742e-07	1.08755e-06	2.76044
AT1G08750	-15.5172	2.7595	6.72427e-28	1.58331e-26	2.7595
AT1G12350	-16.583	2.74082	2.4056e-16	2.72219e-15	2.74082
AT5G12020	-18.4873	2.7395	5.0374e-05	0.000172381	2.7395
AT5G04120	-18.9104	2.72555	0.00104095	0.00278163	2.72555
AT1G62760	-16.3268	2.72082	1.36724e-17	1.71171e-16	2.72082
AT4G27390	-18.5103	2.69585	8.46109e-05	0.000278338	2.69585
AT1G24147	-16.001	2.68113	2.08419e-23	3.92597e-22	2.68113
AT5G45650	-14.8098	2.67615	3.32989e-38	1.21343e-36	2.67615
AT1G15380	-17.205	2.64991	1.49501e-09	9.39676e-09	2.64991
AT1G75000	-18.216	2.63871	7.19597e-06	2.81134e-05	2.63871
AT1G71000	-15.0477	2.63562	1.13945e-33	3.48785e-32	2.63562
AT1G53570	-15.5892	2.62776	1.97972e-25	4.1224e-24	2.62776
AT3G26900	-14.9364	2.6213	1.33291e-36	4.50833e-35	2.6213
AT5G39000	-16.2289	2.61666	4.47329e-18	5.802e-17	2.61666
AT3G11210	-16.5499	2.60766	9.68345e-14	8.94149e-13	2.60766
AT1G62510	-16.2363	2.60733	3.48291e-18	4.57562e-17	2.60733
AT5G42540	-14.9195	2.60722	2.23746e-37	7.82726e-36	2.60722
AT5G41120	-17.3914	2.60042	1.22373e-09	7.7634e-09	2.60042
AT5G21170	-18.9757	2.59469	0.0017382	0.004432	2.59469
AT3G09680	-18.563	2.59383	7.44371e-05	0.000247262	2.59383
AT2G27800	-15.872	2.57691	1.2036e-21	2.00775e-20	2.57691
AT5G10140	-12.9353	2.56565	3.14841e-80	3.38151e-78	2.56565
AT2G39500	-15.5451	2.53378	4.59578e-24	9.07592e-23	2.53378
AT3G15590	-15.3456	2.52739	1.1562e-26	2.5833e-25	2.52739
AT3G60480	-19.0103	2.52569	0.00288482	0.00700827	2.52569
AT1G64980	-16.2098	2.51192	2.38577e-16	2.70978e-15	2.51192
AT3G11780	-15.0828	2.50522	1.28861e-30	3.35697e-29	2.50522
AT2G30600	-16.0206	2.50456	2.2534e-18	2.986e-17	2.50456
AT5G65750	-14.7585	2.49799	2.85454e-37	9.87317e-36	2.49799
AT1G53170	-15.4131	2.47534	5.44877e-25	1.11191e-23	2.47534
AT4G16590	-16.8218	2.46811	6.56313e-13	5.65909e-12	2.46811
AT3G10525	-14.5681	2.46073	4.66134e-39	1.76152e-37	2.46073
AT4G01026	-19.0476	2.45079	0.0047558	0.0109537	2.45079
AT1G65295	-17.4748	2.43372	2.55049e-08	1.36726e-07	2.43372
AT1G52980	-15.78	2.42815	1.03205e-18	1.39167e-17	2.42815
AT3G60080	-15.3551	2.42401	6.56841e-24	1.28472e-22	2.42401
AT1G44920	-13.627	2.40875	5.37558e-55	3.29093e-53	2.40875
AT1G53720	-17.4878	2.40154	1.28261e-07	6.35799e-07	2.40154
AT5G66650	-17.3376	2.39595	1.50379e-07	7.35906e-07	2.39595
AT3G18410	-19.6714	2.37555	0.0135361	0.0277615	2.37555
AT5G56870	-18.0869	2.37401	5.7869e-05	0.000196383	2.37401
AT1G61700	-18.6696	2.37214	0.00106049	0.00282398	2.37214
AT5G47330	-15.8093	2.36807	1.14566e-17	1.45212e-16	2.36807
AT5G09520	-17.361	2.35185	8.72854e-08	4.39807e-07	2.35185
AT2G03760	-14.9906	2.333	8.81702e-28	2.06022e-26	2.333
AT5G11960	-16.9902	2.33027	2.90735e-09	1.75012e-08	2.33027
AT5G05480	-18.3766	2.32361	0.000141569	0.000447205	2.32361
AT5G61640	-16.4503	2.32188	1.02601e-12	8.68775e-12	2.32188
AT2G24210	-8.46016	2.31242	8.37749e-125	1.42464e-122	2.31242
AT1G69780	-19.1275	2.29452	0.00281993	0.00686973	2.29452
AT5G36920	-19.1256	2.29234	0.0077824	0.0171135	2.29234
AT3G57400	-16.9042	2.28865	1.26507e-09	8.00762e-09	2.28865
AT1G69490	-15.7077	2.2879	1.07027e-17	1.35938e-16	2.2879
AT1G66620	-12.6383	2.27217	1.52096e-70	1.36931e-68	2.27217
AT2G03670	-13.5943	2.27183	1.22217e-50	6.68048e-49	2.27183
AT5G59310	-17.028	2.26284	4.23935e-09	2.49072e-08	2.26284
AT4G29270	-12.1817	2.25907	2.34317e-79	2.39082e-77	2.25907
AT4G02920	-13.2106	2.25855	2.56024e-58	1.78111e-56	2.25855
AT3G12580	-14.5107	2.24283	3.26539e-33	9.70424e-32	2.24283
AT1G21990	-14.1728	2.23761	7.02246e-39	2.63752e-37	2.23761
AT5G37680	-15.6611	2.22797	5.30844e-19	7.28661e-18	2.22797
AT1G66400	-19.171	2.20725	0.00478218	0.0109979	2.20725
AT2G44230	-15.3978	2.19755	4.17993e-20	6.21759e-19	2.19755
AT5G24270	-17.9577	2.19126	3.55147e-05	0.000124596	2.19126
AT1G72170	-14.9669	2.18895	8.92269e-27	2.00091e-25	2.18895
AT3G59280	-15.2167	2.17963	1.84002e-22	3.29375e-21	2.17963
AT4G22270	-15.2481	2.17796	7.02211e-22	1.19748e-20	2.17796
AT5G59460	-18.7682	2.17757	0.00452716	0.0104942	2.17757
AT1G63160	-15.1048	2.16596	1.18834e-23	2.28057e-22	2.16596
AT4G00810	-14.4393	2.15824	3.48301e-32	9.91767e-31	2.15824
AT1G30510	-16.9754	2.15441	1.78579e-08	9.78748e-08	2.15441
AT1G80860	-17.6145	2.14807	5.77239e-06	2.27697e-05	2.14807
AT3G22320	-14.4737	2.14495	2.82833e-30	7.30593e-29	2.14495
AT5G52640	-17.467	2.13976	2.33094e-06	9.72072e-06	2.13976
AT5G20920	-14.1786	2.13599	1.13591e-35	3.71874e-34	2.13599
AT5G33370	-13.6017	2.1334	3.4037e-45	1.60288e-43	2.1334
AT5G24890	-13.9905	2.09672	2.5728e-37	8.94924e-36	2.09672
AT2G25910	-16.2913	2.09223	3.19808e-12	2.60354e-11	2.09223
AT3G23145	-12.3327	2.08893	1.85219e-66	1.53231e-64	2.08893
AT4G39880	-17.4939	2.08819	5.82507e-06	2.29627e-05	2.08819
AT1G09920	-17.0114	2.08607	4.20556e-08	2.20621e-07	2.08607
AT4G14910	-13.5548	2.06507	1.22971e-42	5.19191e-41	2.06507
AT4G27520	-11.5814	2.0544	4.81561e-75	4.60643e-73	2.0544
AT4G32620	-14.1908	2.05329	4.37299e-33	1.29331e-31	2.05329
AT5G54855	-15.6645	2.05269	8.1607e-16	8.82683e-15	2.05269
AT5G18850	-14.4601	2.05048	5.84818e-29	1.4321e-27	2.05048
AT4G39235	-17.669	2.04454	2.30958e-05	8.34172e-05	2.04454
AT2G27510	-14.6277	2.04349	1.94171e-26	4.26062e-25	2.04349
AT4G23500	-13.8777	2.04109	2.49966e-36	8.27186e-35	2.04109
AT1G18300	-18.8427	2.03478	0.0077824	0.0171135	2.03478
AT1G72290	-15.4125	2.02843	5.00296e-17	6.01731e-16	2.02843
AT2G39050	-15.155	2.01511	2.06228e-20	3.14845e-19	2.01511
AT3G62700	-13.4686	2.00826	3.62248e-43	1.56175e-41	2.00826
AT2G30360	-13.4302	2.00708	4.44141e-44	2.0141e-42	2.00708
AT1G66480	-16.9455	2.00238	8.65579e-07	3.85107e-06	2.00238
AT1G72940	-14.5317	2.00068	1.65491e-26	3.64437e-25	2.00068
AT5G20960	-15.6094	2.00002	2.02951e-15	2.14588e-14	2.00002
AT5G16830	-16.8636	1.99151	7.04162e-08	3.5984e-07	1.99151
AT3G25870	-15.4412	1.98293	1.34347e-16	1.54892e-15	1.98293
AT2G18400	-16.5536	1.9726	3.69089e-09	2.1895e-08	1.9726
AT2G22425	-16.2891	1.96982	1.44942e-10	1.01875e-09	1.96982
AT3G61210	-14.7489	1.96474	1.78306e-23	3.37953e-22	1.96474
AT4G37260	-17.8787	1.9617	5.88262e-05	0.00019952	1.9617
AT2G22450	-14.9056	1.95995	8.60086e-22	1.44655e-20	1.95995
AT1G76955	-7.99866	1.95847	2.01536e-93	2.41922e-91	1.95847
AT5G09440	-14.1954	1.95634	2.91789e-30	7.50561e-29	1.95634
AT3G02885	-16.4278	1.94471	1.63471e-09	1.02045e-08	1.94471
AT5G53070	-17.1854	1.93998	5.24441e-06	2.07942e-05	1.93998
AT1G16350	-14.3236	1.93257	1.21539e-27	2.82913e-26	1.93257
AT1G32580	-14.2116	1.92696	3.55243e-29	8.87672e-28	1.92696
AT5G11770	-12.5703	1.89781	3.05985e-52	1.75069e-50	1.89781
AT3G55170	-17.7347	1.89637	0.00030445	0.000897804	1.89637
AT2G28240	-15.6221	1.8946	1.19597e-13	1.09117e-12	1.8946
AT1G65980	-13.0841	1.89165	1.23263e-43	5.46825e-42	1.89165
AT5G66080	-18.1061	1.89154	0.000391586	0.0011367	1.89154
AT4G13180	-17.1081	1.88649	2.24548e-06	9.38352e-06	1.88649
AT3G49390	-15.6216	1.88329	9.97027e-13	8.46574e-12	1.88329
AT1G07135	-18.9216	1.87689	0.0126311	0.0261862	1.87689
AT1G25560	-17.9232	1.87009	0.000851954	0.00232427	1.87009
AT3G50210	-15.1827	1.86008	3.95593e-18	5.1638e-17	1.86008
AT4G00200	-17.4724	1.85125	5.15663e-05	0.000176264	1.85125
AT1G56600	-13.2578	1.82323	4.41806e-39	1.69046e-37	1.82323
AT1G04240	-14.8862	1.81996	1.0289e-19	1.48911e-18	1.81996
AT4G32050	-14.6573	1.8181	2.22674e-22	3.93992e-21	1.8181
AT1G65445	-15.7795	1.81529	1.33789e-11	1.04206e-10	1.81529
AT4G32980	-14.803	1.81036	9.23591e-20	1.34305e-18	1.81036
AT4G24275	-12.8939	1.80725	3.60064e-43	1.56175e-41	1.80725
AT5G46710	-15.3795	1.80424	1.7699e-15	1.87788e-14	1.80424
AT3G25585	-14.7488	1.78908	1.43224e-19	2.05825e-18	1.78908
AT1G10340	-17.7939	1.78645	0.00050777	0.00144383	1.78645
AT2G15960	-12.5858	1.78622	7.81125e-47	3.88785e-45	1.78622
AT1G56300	-14.2891	1.77867	6.61479e-25	1.34537e-23	1.77867
AT5G03545	-11.7351	1.76924	1.04059e-55	6.70577e-54	1.76924
AT2G30840	-11.4712	1.7638	7.65436e-59	5.44883e-57	1.7638
AT5G17840	-14.2267	1.76141	1.17399e-23	2.26011e-22	1.76141
AT3G56060	-16.275	1.76056	1.48939e-08	8.25161e-08	1.76056
AT3G15518	-17.6612	1.75489	0.000138206	0.00043862	1.75489
AT1G78960	-12.4553	1.74986	3.27381e-47	1.65639e-45	1.74986
AT2G40920	-13.6809	1.74906	6.07926e-30	1.54428e-28	1.74906
AT4G21865	-17.6619	1.74689	0.000463048	0.0013259	1.74689
AT5G57785	-14.9641	1.74044	8.04833e-17	9.49362e-16	1.74044
AT5G07960	-13.9711	1.74032	2.71871e-26	5.90212e-25	1.74032
AT3G04070	-18.4089	1.73038	0.00264993	0.00649435	1.73038
AT4G28680	-14.8471	1.72094	9.45784e-18	1.20627e-16	1.72094
AT1G76650	-16.1396	1.72005	8.78033e-09	5.00495e-08	1.72005
AT5G64552	-18.677	1.71682	0.0158389	0.0318756	1.71682
AT2G27310	-18.6787	1.71349	0.0242395	0.0463443	1.71349
AT1G10030	-15.6887	1.71183	2.1767e-12	1.80566e-11	1.71183
AT3G09640	-17.3073	1.70427	0.000101877	0.000331223	1.70427
AT3G07410	-15.9654	1.6996	1.66683e-09	1.03914e-08	1.6996
AT5G23920	-15.1279	1.69818	1.33432e-14	1.30699e-13	1.69818
AT1G78040	-9.69934	1.69015	1.5611e-66	1.30918e-64	1.69015
AT2G38430	-11.5592	1.68556	1.24078e-52	7.23431e-51	1.68556
AT1G80890	-14.3166	1.68082	1.3336e-20	2.08806e-19	1.68082
AT2G43590	-12.3913	1.67822	5.90457e-43	2.51026e-41	1.67822
AT1G22280	-16.6282	1.67463	6.51338e-07	2.9537e-06	1.67463
AT2G38110	-14.707	1.67444	2.19386e-18	2.91341e-17	1.67444
AT4G19985	-14.7767	1.6741	1.29983e-17	1.63399e-16	1.6741
AT4G19150	-14.7997	1.67293	1.75235e-17	2.18937e-16	1.67293
AT5G27830	-15.1118	1.66716	2.35397e-14	2.26588e-13	1.66716
AT4G16146	-12.2173	1.6654	9.96305e-45	4.586e-43	1.6654
AT1G35180	-14.9261	1.64805	2.29705e-15	2.4204e-14	1.64805
AT5G55460	-13.7047	1.63808	3.15123e-27	7.19844e-26	1.63808
AT2G17370	-16.1333	1.63572	5.01541e-08	2.60648e-07	1.63572
AT5G20935	-16.1389	1.6302	1.8232e-08	9.97466e-08	1.6302
AT5G40390	-14.6652	1.62064	1.55705e-16	1.78507e-15	1.62064
AT2G32120	-15.1697	1.60942	3.14225e-13	2.79606e-12	1.60942
AT4G39350	-13.939	1.6046	3.1406e-24	6.22225e-23	1.6046
AT1G65190	-15.8449	1.60354	6.97794e-09	4.01872e-08	1.60354
AT5G47760	-18.477	1.59743	0.0158389	0.0318756	1.59743
AT5G39050	-16.5999	1.59547	2.73453e-06	1.13037e-05	1.59547
AT4G17370	-11.684	1.59475	2.67874e-47	1.3666e-45	1.59475
AT2G34310	-14.4099	1.55905	2.04067e-18	2.71587e-17	1.55905
AT5G46760	-15.4084	1.55879	2.88614e-11	2.1733e-10	1.55879
AT1G53770	-15.9552	1.5499	4.79434e-08	2.49795e-07	1.5499
AT1G31410	-13.9914	1.54573	1.2354e-21	2.05519e-20	1.54573
AT5G46070	-17.6255	1.54021	0.00262115	0.00643153	1.54021
AT4G04620	-16.9233	1.53235	2.87243e-05	0.000102298	1.53235
AT5G55970	-16.7738	1.53183	2.34182e-05	8.44821e-05	1.53183
AT4G32930	-18.5098	1.52851	0.0102537	0.0218342	1.52851
AT5G54490	-17.9282	1.52437	0.0030364	0.00733576	1.52437
AT4G27280	-17.5091	1.5226	0.00226765	0.00563187	1.5226
AT2G14610	-10.8034	1.5197	2.78087e-49	1.46763e-47	1.5197
AT1G63220	-13.9637	1.51684	1.98733e-21	3.25306e-20	1.51684
AT5G40380	-13.8719	1.5161	2.51655e-22	4.43987e-21	1.5161
AT3G49530	-16.576	1.51237	1.35985e-05	5.1088e-05	1.51237
AT2G26470	-14.9732	1.50374	1.0582e-12	8.93555e-12	1.50374
AT1G53400	-14.3081	1.49703	4.50367e-17	5.43816e-16	1.49703
AT5G55160	-14.7804	1.49616	1.0477e-14	1.04293e-13	1.49616
AT1G51730	-15.1143	1.49256	4.13804e-12	3.32892e-11	1.49256
AT5G64880	-18.1148	1.48924	0.005213	0.0119038	1.48924
AT1G72690	-14.742	1.48906	9.10062e-15	9.08874e-14	1.48906
AT1G56170	-17.0246	1.48426	0.000333245	0.000976137	1.48426
AT1G80840	-15.5313	1.48053	1.16537e-09	7.4239e-09	1.48053
AT1G24310	-15.2102	1.47291	5.10124e-11	3.74907e-10	1.47291
AT2G25900	-17.9472	1.46877	0.0108666	0.0229714	1.46877
AT1G80810	-17.6704	1.4624	0.00158072	0.00407117	1.4624
AT1G78560	-15.5771	1.46072	4.82364e-09	2.81509e-08	1.46072
AT5G49300	-15.2719	1.45252	2.07129e-10	1.4312e-09	1.45252
AT2G39650	-18.5482	1.45146	0.0242395	0.0463443	1.45146
AT5G57830	-16.9647	1.44865	0.000128621	0.000410542	1.44865
AT3G12260	-12.6131	1.4472	6.0598e-31	1.60598e-29	1.4472
AT2G35760	-17.5442	1.44611	0.00566681	0.0128633	1.44611
AT5G43570	-18.3328	1.43876	0.013752	0.0281382	1.43876
AT1G15400	-12.4502	1.42856	2.84314e-32	8.17168e-31	1.42856
AT3G57630	-14.9401	1.428	3.14632e-12	2.56824e-11	1.428
ATCG00790	-14.7666	1.42721	2.31096e-13	2.07141e-12	1.42721
AT4G35060	-12.7735	1.42475	2.03758e-28	4.87269e-27	1.42475
AT4G28250	-12.19	1.42085	4.75121e-34	1.46165e-32	1.42085
AT5G60890	-16.0601	1.42062	1.46506e-06	6.26773e-06	1.42062
AT4G32470	-12.9577	1.41627	4.02276e-27	9.15515e-26	1.41627
AT1G80270	-16.402	1.41622	2.96908e-06	1.21995e-05	1.41622
AT1G23100	-13.727	1.41597	1.42269e-20	2.2111e-19	1.41597
AT2G19750	-13.8373	1.41447	7.48904e-19	1.01658e-17	1.41447
AT5G18180	-15.9417	1.40475	6.90782e-07	3.12101e-06	1.40475
AT2G17340	-13.7423	1.39425	1.12763e-19	1.62815e-18	1.39425
AT5G15970	-7.15302	1.39423	1.24564e-50	6.74851e-49	1.39423
AT1G07620	-15.3395	1.38974	5.47181e-10	3.62229e-09	1.38974
AT2G43780	-15.9556	1.38774	7.68633e-07	3.45237e-06	1.38774
AT5G24520	-13.4267	1.38367	1.08291e-21	1.81632e-20	1.38367
AT1G26470	-18.0002	1.37927	0.00458036	0.0106015	1.37927
AT4G32320	-14.619	1.37918	1.11029e-13	1.01602e-12	1.37918
AT3G57160	-16.0026	1.37912	6.87239e-07	3.10729e-06	1.37912
AT2G36930	-14.4817	1.37867	5.95513e-14	5.566e-13	1.37867
AT2G25200	-17.7147	1.37281	0.00348491	0.00830788	1.37281
AT1G62990	-18.3661	1.37206	0.0207457	0.0405898	1.37206
AT3G49160	-16.8641	1.35443	0.000114002	0.000367521	1.35443
AT5G39670	-16.2303	1.35349	1.17486e-05	4.4508e-05	1.35349
AT2G41870	-14.5347	1.34848	6.29425e-13	5.45027e-12	1.34848
AT1G04350	-15.4311	1.34168	3.24999e-08	1.72862e-07	1.34168
AT5G50400	-14.7177	1.33775	2.66768e-12	2.19215e-11	1.33775
AT5G18200	-14.664	1.33744	6.52204e-12	5.17872e-11	1.33744
AT3G62560	-13.522	1.33739	4.9324e-20	7.29375e-19	1.33739
AT5G22820	-16.2371	1.33672	1.17486e-05	4.4508e-05	1.33672
AT4G02790	-14.9029	1.33385	1.20079e-10	8.52814e-10	1.33385
AT4G34970	-17.4901	1.33248	0.00797777	0.0174615	1.33248
AT4G34540	-17.8727	1.33133	0.00593887	0.0134013	1.33133
AT1G16916	-14.5456	1.32863	1.69368e-12	1.41456e-11	1.32863
AT5G48953	-16.8729	1.32852	0.00020527	0.000627669	1.32852
AT5G59410	-17.8743	1.32846	0.00593887	0.0134013	1.32846
AT1G70000	-11.8288	1.32409	2.91925e-32	8.35124e-31	1.32409
AT2G31160	-18.0311	1.32105	0.005213	0.0119038	1.32105
AT1G06800	-15.7434	1.31912	2.18562e-07	1.0478e-06	1.31912
AT4G21570	-12.7399	1.31826	6.2965e-26	1.34311e-24	1.31826
AT3G13750	-11.7049	1.30804	3.80794e-32	1.07927e-30	1.30804
AT2G16600	-8.69627	1.30715	2.58553e-43	1.13062e-41	1.30715
AT2G29450	-11.4612	1.30502	1.69009e-33	5.12215e-32	1.30502
AT1G05835	-15.5075	1.30157	1.40121e-07	6.89014e-07	1.30157
AT1G75840	-16.2098	1.30085	1.04101e-05	3.97077e-05	1.30085
AT5G50100	-13.4413	1.3007	1.81348e-19	2.58578e-18	1.3007
AT2G24150	-13.8022	1.29634	2.27265e-17	2.79943e-16	1.29634
AT1G51380	-13.9925	1.29526	4.47529e-16	4.9814e-15	1.29526
AT4G01850	-11.3139	1.29381	3.2178e-34	9.94918e-33	1.29381
AT2G34720	-12.2751	1.29312	5.40591e-28	1.28275e-26	1.29312
AT1G16510	-17.6297	1.29205	0.0044165	0.0102688	1.29205
AT1G03030	-17.7555	1.28594	0.00922954	0.0198815	1.28594
AT3G26220	-15.5142	1.28437	1.40121e-07	6.89014e-07	1.28437
AT4G32400	-17.755	1.28377	0.00922954	0.0198815	1.28377
AT4G21450	-15.3409	1.27745	2.42336e-08	1.30253e-07	1.27745
AT5G41610	-15.7655	1.27695	7.44786e-07	3.34771e-06	1.27695
AT5G51750	-13.648	1.2761	1.27811e-17	1.60999e-16	1.2761
AT3G49340	-12.5547	1.27493	3.51255e-25	7.21604e-24	1.27493
AT2G27970	-14.5466	1.27216	1.31998e-11	1.02942e-10	1.27216
AT1G62540	-11.3712	1.26849	2.29589e-32	6.62994e-31	1.26849
AT3G46540	-14.6785	1.25914	2.4779e-11	1.87744e-10	1.25914
AT4G36420	-17.1426	1.25362	0.00413763	0.00966815	1.25362
AT5G19900	-14.471	1.25106	2.03454e-11	1.55305e-10	1.25106
AT3G48540	-14.5603	1.25097	1.5258e-11	1.1809e-10	1.25097
AT4G34190	-10.8002	1.2447	1.33756e-34	4.19926e-33	1.2447
AT3G56290	-16.4285	1.24308	0.000118296	0.000379166	1.24308
AT1G29510	-16.9881	1.24267	0.0015748	0.00405934	1.24267
AT2G26900	-12.3359	1.2422	3.49424e-25	7.2026e-24	1.2422
AT3G12400	-17.6514	1.24096	0.0157451	0.031739	1.24096
AT2G37970	-13.1944	1.24051	8.46422e-20	1.23376e-18	1.24051
AT3G13550	-14.7697	1.23766	1.39267e-10	9.82249e-10	1.23766
AT2G37870	-12.4154	1.23761	3.48735e-25	7.2026e-24	1.23761
AT2G36835	-11.3423	1.23574	4.18666e-31	1.12415e-29	1.23574
AT1G20560	-12.9904	1.23063	2.52607e-20	3.80901e-19	1.23063
AT1G22885	-15.8231	1.22562	5.03135e-06	2.00013e-05	1.22562
AT3G29010	-16.2876	1.22468	0.000147763	0.00046436	1.22468
AT5G15190	-15.0548	1.22178	1.04827e-08	5.92569e-08	1.22178
AT1G65690	-17.9233	1.22163	0.0223505	0.0430844	1.22163
AT5G48730	-15.6291	1.21526	3.4825e-06	1.41943e-05	1.21526
AT1G48750	-12.2385	1.21147	5.27614e-25	1.08029e-23	1.21147
AT2G22570	-14.4236	1.21146	3.34048e-12	2.70867e-11	1.21146
AT3G23490	-13.7114	1.21027	1.24606e-15	1.33364e-14	1.21027
AT2G19790	-15.929	1.20701	1.82961e-05	6.72726e-05	1.20701
AT5G15490	-12.6502	1.20537	5.38494e-22	9.28638e-21	1.20537
AT4G36910	-15.4234	1.2035	3.34326e-07	1.56959e-06	1.2035
AT5G41340	-12.8439	1.20008	1.58547e-20	2.45107e-19	1.20008
AT4G14620	-17.6703	1.20001	0.0255904	0.048563	1.20001
AT1G69740	-13.546	1.19856	4.79886e-16	5.33187e-15	1.19856
AT3G03590	-14.2752	1.19491	6.67948e-13	5.7513e-12	1.19491
AT1G09130	-12.0892	1.19003	1.65707e-25	3.49778e-24	1.19003
AT1G12310	-13.1051	1.18727	6.01289e-19	8.19843e-18	1.18727
AT1G01090	-13.8728	1.18418	5.61434e-14	5.2555e-13	1.18418
AT2G42910	-16.2684	1.17741	0.000198455	0.000608994	1.17741
AT5G14570	-12.6606	1.17568	3.19983e-21	5.19611e-20	1.17568
AT3G06320	-14.5469	1.17536	1.30847e-10	9.27134e-10	1.17536
AT5G61290	-13.4323	1.16936	1.09702e-15	1.17824e-14	1.16936
AT1G06820	-14.1274	1.169	3.06694e-12	2.50679e-11	1.169
AT1G70220	-15.1129	1.16845	2.54131e-07	1.20417e-06	1.16845
AT1G20440	-9.04559	1.16544	9.95917e-35	3.14279e-33	1.16544
AT5G51340	-15.1136	1.16287	2.54131e-07	1.20417e-06	1.16287
AT4G02010	-14.1073	1.1626	2.50849e-12	2.06967e-11	1.1626
AT3G61260	-13.6397	1.16233	4.4014e-15	4.50592e-14	1.16233
AT1G76590	-13.383	1.15908	8.77969e-16	9.44627e-15	1.15908
AT2G22880	-15.5172	1.15443	6.31693e-06	2.48217e-05	1.15443
AT5G35590	-14.919	1.15359	2.29042e-08	1.23651e-07	1.15359
AT4G25300	-17.2852	1.15142	0.00342052	0.00817028	1.15142
AT5G35330	-14.6623	1.15012	5.14752e-09	2.99554e-08	1.15012
AT3G52500	-13.064	1.1453	1.19617e-17	1.51301e-16	1.1453
AT4G02770	-11.4956	1.14494	3.34479e-26	7.23562e-25	1.14494
AT5G18650	-15.4524	1.14453	1.29973e-06	5.61534e-06	1.14453
AT1G73010	-14.6263	1.14385	2.15803e-09	1.32512e-08	1.14385
AT5G18310	-13.6758	1.14318	8.52741e-15	8.53019e-14	1.14318
AT5G15770	-15.5897	1.14277	2.64568e-06	1.09586e-05	1.14277
AT2G01140	-12.333	1.14258	4.45278e-22	7.7443e-21	1.14258
AT3G59840	-12.4431	1.13693	5.5531e-21	8.89949e-20	1.13693
AT1G64440	-16.2031	1.13488	0.000149541	0.000469242	1.13488
AT3G13700	-15.6581	1.13233	2.06293e-06	8.668e-06	1.13233
AT1G11475	-14.1084	1.13024	7.03214e-12	5.56931e-11	1.13024
AT1G11580	-10.8858	1.1287	2.56487e-28	6.10979e-27	1.1287
AT2G33380	-9.83782	1.12388	5.11973e-31	1.36274e-29	1.12388
AT5G41640	-14.7587	1.12383	5.39834e-09	3.13852e-08	1.12383
AT5G23240	-13.0522	1.12319	1.34143e-17	1.68284e-16	1.12319
AT5G16450	-12.5076	1.12286	8.19254e-20	1.19701e-18	1.12286
AT4G02930	-13.222	1.12084	9.28749e-17	1.08923e-15	1.12084
AT2G15790	-17.496	1.11964	0.00380026	0.00897577	1.11964
AT1G07230	-12.1347	1.11926	4.19307e-22	7.31338e-21	1.11926
AT1G32920	-15.8774	1.11853	3.76244e-05	0.000131246	1.11853
AT5G09660	-9.59485	1.1184	3.50479e-31	9.49394e-30	1.1184
AT2G33530	-15.0309	1.11837	1.43968e-07	7.05663e-07	1.11837
AT3G22480	-13.5457	1.11779	1.14022e-14	1.12407e-13	1.11779
AT5G38640	-16.3455	1.11739	0.00035511	0.00103523	1.11739
AT1G02330	-13.7651	1.11621	9.84776e-14	9.07952e-13	1.11621
AT2G20960	-15.8719	1.11472	5.00481e-05	0.000171361	1.11472
AT1G70800	-15.5709	1.11424	1.19184e-05	4.50675e-05	1.11424
AT3G11110	-15.5797	1.11163	3.4825e-06	1.41943e-05	1.11163
AT2G06925	-16.7142	1.11138	0.00285482	0.00694642	1.11138
AT5G64343	-17.3051	1.10839	0.0109738	0.0231422	1.10839
AT2G18030	-15.1651	1.10823	1.01752e-07	5.09343e-07	1.10823
AT5G60590	-15.3571	1.10301	1.38125e-06	5.93403e-06	1.10301
AT2G46820	-8.32764	1.10084	5.97123e-32	1.67687e-30	1.10084
AT1G01160	-16.7846	1.09821	0.00292659	0.0071013	1.09821
AT1G02680	-14.2726	1.09771	9.83294e-11	7.07371e-10	1.09771
AT5G26680	-13.9735	1.09655	9.9038e-12	7.77321e-11	1.09655
AT4G34000	-14.0427	1.09081	4.6547e-12	3.72985e-11	1.09081
AT2G07721	-16.1033	1.08866	0.000173156	0.000535924	1.08866
AT3G61460	-14.5143	1.08754	2.07519e-09	1.2781e-08	1.08754
ATMG00516	-13.1836	1.08691	7.38333e-16	8.01431e-15	1.08691
AT2G06050	-13.1691	1.08234	3.35331e-15	3.45605e-14	1.08234
AT4G16566	-15.7887	1.08162	8.45381e-05	0.000278248	1.08162
AT3G12180	-14.1642	1.08104	1.92448e-10	1.33428e-09	1.08104
AT5G17210	-14.224	1.07896	1.09495e-10	7.83091e-10	1.07896
AT3G07230	-13.2649	1.07813	5.92074e-15	6.01108e-14	1.07813
AT2G17040	-16.6753	1.07774	0.00213116	0.00532528	1.07774
AT1G05340	-17.5159	1.07407	0.0213921	0.0416547	1.07407
AT2G30020	-15.1885	1.07202	1.72564e-06	7.33635e-06	1.07202
AT2G30790	-10.688	1.07095	2.57817e-26	5.63698e-25	1.07095
AT4G18197	-16.8018	1.06989	0.00343587	0.00820374	1.06989
AT1G71190	-13.3927	1.06962	5.34102e-14	5.01499e-13	1.06962
AT5G67470	-14.3024	1.06745	2.91e-10	1.97069e-09	1.06745
AT4G14880	-13.2181	1.06742	6.90257e-15	6.98472e-14	1.06742
AT1G60890	-16.9338	1.06646	0.00475408	0.0109537	1.06646
AT5G08380	-11.5297	1.06603	1.47393e-22	2.66964e-21	1.06603
AT3G25120	-16.9289	1.06591	0.010991	0.0231704	1.06591
AT4G35300	-13.5203	1.06278	2.37998e-13	2.13015e-12	1.06278
AT3G61320	-16.1922	1.05983	0.000786675	0.00215965	1.05983
AT3G13720	-15.0627	1.05728	6.84165e-07	3.09568e-06	1.05728
AT3G24200	-12.3996	1.05698	2.60547e-18	3.44507e-17	1.05698
AT2G16990	-13.8065	1.05694	8.60861e-12	6.79149e-11	1.05694
AT4G31560	-13.0235	1.05631	2.05696e-15	2.17116e-14	1.05631
AT2G35390	-15.9744	1.05605	0.000149688	0.000469461	1.05605
AT3G07310	-13.1979	1.05589	1.56709e-14	1.5301e-13	1.05589
AT5G20180	-14.6123	1.05468	1.20042e-08	6.72365e-08	1.05468
AT1G64230	-11.7659	1.05389	1.52817e-21	2.5285e-20	1.05389
AT4G00895	-12.6626	1.0516	2.4026e-17	2.95356e-16	1.0516
AT1G44770	-13.5856	1.04559	1.3593e-12	1.13995e-11	1.04559
AT5G54430	-12.1177	1.04558	1.87601e-19	2.66472e-18	1.04558
AT3G61113	-16.9497	1.0417	0.00411031	0.00961901	1.0417
AT2G39190	-16.8111	1.04006	0.010378	0.0220681	1.04006
AT5G02840	-13.3902	1.03801	5.02827e-13	4.40388e-12	1.03801
AT3G27820	-13.7033	1.03496	3.4685e-12	2.80134e-11	1.03496
AT3G44260	-16.7545	1.03002	0.00879586	0.0190209	1.03002
AT1G54830	-14.2968	1.02948	4.28534e-09	2.51533e-08	1.02948
AT3G15480	-10.9962	1.02714	1.80483e-23	3.41023e-22	1.02714
AT4G18380	-13.9313	1.02621	2.97264e-11	2.23569e-10	1.02621
AT2G46930	-12.4858	1.026	2.74561e-17	3.36172e-16	1.026
AT1G01720	-17.5429	1.02441	0.0157451	0.031739	1.02441
AT5G05100	-15.9893	1.02028	0.000223219	0.000677178	1.02028
AT5G41960	-13.2895	1.01944	4.01211e-13	3.54944e-12	1.01944
AT2G24290	-14.9832	1.01694	4.38933e-07	2.02651e-06	1.01694
AT2G32980	-15.6556	1.01688	3.36317e-05	0.000118602	1.01688
AT5G19510	-12.0274	1.01504	5.73362e-19	7.85262e-18	1.01504
AT4G21920	-17.4434	1.01479	0.0179202	0.035654	1.01479
AT5G66720	-12.2774	1.01453	4.74673e-18	6.14365e-17	1.01453
AT1G68160	-14.2733	1.0138	4.38616e-09	2.57203e-08	1.0138
AT4G01070	-11.2986	1.01373	6.78576e-22	1.1604e-20	1.01373
AT2G42750	-12.059	1.0122	1.69665e-18	2.26788e-17	1.0122
AT5G19100	-14.8972	1.01107	4.09393e-07	1.9016e-06	1.01107
AT3G57470	-14.5118	1.00822	3.28792e-08	1.74728e-07	1.00822
AT3G55750	-15.8296	1.00793	0.000209711	0.00063905	1.00793
AT1G28815	-16.4913	1.00779	0.00392541	0.0092535	1.00779
AT2G12550	-14.7071	1.00236	3.45702e-07	1.62051e-06	1.00236
AT5G59350	-14.4945	1.0004	1.75346e-08	9.62751e-08	1.0004
AT1G64610	-13.888	0.999906	2.27416e-10	1.55732e-09	0.999906
AT2G20630	-12.2962	0.999786	3.43303e-17	4.18665e-16	0.999786
AT1G61290	-14.9903	0.999048	4.75357e-06	1.89833e-05	0.999048
AT2G26340	-12.9436	0.998256	3.12835e-14	2.98314e-13	0.998256
AT5G59030	-12.8764	0.997288	3.72896e-15	3.83676e-14	0.997288
AT1G57990	-17.1085	0.996266	0.0183265	0.0363678	0.996266
AT4G01410	-13.1297	0.995103	1.83233e-13	1.65206e-12	0.995103
AT1G01240	-15.9669	0.991303	0.000614005	0.00172113	0.991303
AT4G00520	-14.2711	0.991146	7.91176e-09	4.5437e-08	0.991146
AT3G44860	-13.8059	0.988585	2.65609e-10	1.80874e-09	0.988585
AT1G01250	-15.2243	0.987883	5.07877e-06	2.01766e-05	0.987883
AT1G34350	-15.9796	0.985919	0.000257305	0.000770656	0.985919
AT3G46550	-14.8767	0.983623	1.00949e-06	4.43652e-06	0.983623
AT3G19240	-14.2802	0.982436	3.76442e-08	1.98842e-07	0.982436
AT2G45080	-16.7802	0.982131	0.00787849	0.0172813	0.982131
AT1G12420	-15.8468	0.981909	0.000165675	0.000515115	0.981909
AT3G58040	-16.1178	0.981409	0.00098909	0.00265696	0.981409
AT2G21060	-13.2508	0.981121	4.97778e-13	4.3659e-12	0.981121
AT1G18210	-13.4055	0.980548	4.69356e-12	3.75607e-11	0.980548
AT2G40300	-14.4664	0.977606	1.40573e-07	6.90679e-07	0.977606
AT5G12170	-14.0085	0.976898	2.79787e-09	1.69375e-08	0.976898
AT2G28660	-15.0186	0.976233	2.78867e-06	1.15017e-05	0.976233
AT4G24040	-17.468	0.973503	0.0213921	0.0416547	0.973503
AT2G19310	-13.4238	0.969605	3.5061e-12	2.82797e-11	0.969605
AT1G27290	-13.9589	0.968004	2.26519e-09	1.38537e-08	0.968004
AT4G16520	-12.8852	0.967309	8.31568e-14	7.71342e-13	0.967309
AT2G27290	-11.4992	0.967035	2.07205e-19	2.92958e-18	0.967035
ATCG00580	-16.8517	0.966954	0.0122626	0.0255258	0.966954
AT1G13640	-13.6408	0.965091	4.36472e-11	3.22326e-10	0.965091
AT5G41870	-15.9539	0.96043	0.000425662	0.00122978	0.96043
AT1G75040	-10.4294	0.959608	6.71877e-22	1.15216e-20	0.959608
AT5G37070	-14.491	0.959079	3.08629e-07	1.45341e-06	0.959079
AT2G43820	-10.9402	0.958275	5.94914e-21	9.48454e-20	0.958275
AT1G31660	-15.0949	0.956888	9.75573e-06	3.73512e-05	0.956888
AT5G38720	-16.425	0.956009	0.00335304	0.00802475	0.956009
AT2G33830	-8.20926	0.94842	2.7195e-24	5.40545e-23	0.94842
AT1G17350	-14.7637	0.947249	1.00093e-06	4.40206e-06	0.947249
AT1G79990	-16.3344	0.943403	0.00501813	0.0115146	0.943403
AT1G76570	-12.8647	0.941357	3.21547e-13	2.85705e-12	0.941357
AT1G29395	-9.73476	0.939834	1.39499e-22	2.53416e-21	0.939834
AT5G48570	-15.3897	0.937659	3.94265e-05	0.000137064	0.937659
AT4G34180	-13.1458	0.937388	9.85794e-13	8.38199e-12	0.937388
AT2G25605	-16.8665	0.937063	0.0160866	0.0322999	0.937063
AT1G53990	-14.141	0.93623	4.22013e-08	2.20998e-07	0.93623
AT3G07270	-16.5872	0.934362	0.00634486	0.0142492	0.934362
AT1G33470	-16.5373	0.930236	0.00411701	0.00962732	0.930236
AT3G49100	-13.6074	0.929702	2.66986e-10	1.8161e-09	0.929702
AT3G62790	-11.9779	0.929298	1.38322e-16	1.59175e-15	0.929298
AT3G51920	-9.71523	0.929236	4.46623e-22	7.74568e-21	0.929236
AT2G01200	-16.0409	0.926475	0.000951219	0.00256423	0.926475
AT1G48300	-13.3087	0.925589	1.89481e-11	1.45364e-10	0.925589
AT5G49940	-13.0589	0.924157	2.68138e-12	2.20045e-11	0.924157
AT5G23280	-15.8153	0.924116	0.000346883	0.00101366	0.924116
AT5G45360	-16.441	0.92396	0.00335304	0.00802475	0.92396
AT1G60470	-13.5594	0.923559	1.41798e-10	9.97801e-10	0.923559
AT4G29260	-14.378	0.92201	1.54705e-07	7.56475e-07	0.92201
AT2G23930	-13.5703	0.921514	5.70866e-10	3.76599e-09	0.921514
AT2G36630	-13.1679	0.921369	7.22223e-12	5.71246e-11	0.921369
AT4G16500	-14.7787	0.920244	3.80625e-06	1.54113e-05	0.920244
AT2G06010	-14.6111	0.919733	1.39814e-06	5.99819e-06	0.919733
AT1G12770	-16.4381	0.918711	0.00878256	0.0189989	0.918711
AT3G05200	-17.2337	0.918233	0.0126486	0.0262136	0.918233
AT5G65480	-12.9792	0.916398	4.37337e-12	3.50901e-11	0.916398
AT5G57350	-13.067	0.914904	1.47768e-11	1.14511e-10	0.914904
AT1G53035	-14.3234	0.913861	1.15755e-07	5.75673e-07	0.913861
AT4G18280	-13.3714	0.913378	1.02223e-10	7.32795e-10	0.913378
AT1G20450	-9.55139	0.910597	1.87479e-21	3.08535e-20	0.910597
AT1G70620	-13.3582	0.910584	7.22487e-11	5.25305e-10	0.910584
AT2G44310	-11.1414	0.909172	2.66603e-18	3.51755e-17	0.909172
AT1G01360	-12.241	0.909111	2.67765e-15	2.78312e-14	0.909111
AT5G47780	-14.1384	0.909033	9.29474e-08	4.67563e-07	0.909033
AT5G42850	-11.0736	0.908763	1.10279e-18	1.4838e-17	0.908763
AT4G39970	-12.2795	0.907373	8.39342e-15	8.43753e-14	0.907373
AT1G05010	-10.4677	0.906591	9.4628e-20	1.37278e-18	0.906591
AT1G11860	-9.28005	0.906403	1.54411e-21	2.548e-20	0.906403
AT2G38550	-12.059	0.905785	2.36366e-15	2.48204e-14	0.905785
AT2G32840	-14.1624	0.905601	4.60779e-08	2.4069e-07	0.905601
AT4G32940	-11.6237	0.904486	8.42166e-17	9.89585e-16	0.904486
AT1G67310	-16.2355	0.90351	0.00368653	0.00873411	0.90351
AT5G59160	-16.4578	0.898628	0.00511716	0.0117111	0.898628
AT1G50110	-14.4347	0.898019	2.52937e-07	1.20037e-06	0.898019
AT1G55750	-13.154	0.897852	1.39654e-11	1.08635e-10	0.897852
AT1G61670	-14.5089	0.896668	9.96838e-07	4.38723e-06	0.896668
AT1G26880	-11.899	0.895881	7.28274e-16	7.91918e-15	0.895881
AT4G19960	-16.3627	0.895436	0.00456389	0.0105674	0.895436
AT3G63390	-15.368	0.894282	0.000150714	0.000471949	0.894282
AT1G77810	-14.6567	0.890952	2.60344e-06	1.07983e-05	0.890952
AT5G57560	-15.5069	0.88916	0.000266024	0.000794051	0.88916
AT5G08370	-13.8012	0.888724	1.66184e-08	9.13264e-08	0.888724
AT5G25220	-13.5264	0.887814	5.98922e-10	3.93412e-09	0.887814
AT2G03310	-13.5567	0.887232	1.41812e-09	8.93183e-09	0.887232
AT1G75950	-9.92721	0.886501	5.61238e-20	8.25937e-19	0.886501
AT3G16660	-11.4163	0.885087	1.07559e-16	1.24948e-15	0.885087
AT1G04340	-15.4335	0.884747	0.000509714	0.00144801	0.884747
AT5G59950	-14.3875	0.883277	1.17348e-06	5.11319e-06	0.883277
AT4G22710	-13.7592	0.88152	5.09952e-09	2.97043e-08	0.88152
AT5G20270	-13.7854	0.881058	6.40292e-09	3.70148e-08	0.881058
AT4G25100	-11.8329	0.880829	2.98589e-15	3.093e-14	0.880829
AT5G25900	-15.6887	0.875336	0.00118221	0.00311962	0.875336
AT2G42760	-14.5277	0.873138	9.21626e-07	4.07379e-06	0.873138
AT5G56420	-15.3131	0.869733	0.000139368	0.000441392	0.869733
AT2G43540	-15.2172	0.868739	6.75343e-05	0.000225803	0.868739
AT5G59220	-17.0381	0.866673	0.0137455	0.0281343	0.866673
AT1G18490	-15.3863	0.862807	0.000171727	0.000532579	0.862807
AT1G18060	-13.4125	0.86209	6.19864e-10	4.06296e-09	0.86209
AT3G17000	-15.0056	0.861832	2.94207e-05	0.000104595	0.861832
AT4G24570	-15.0137	0.861738	4.29844e-05	0.000148421	0.861738
AT2G39780	-16.5678	0.861147	0.00779927	0.0171198	0.861147
AT5G56980	-14.9771	0.859026	4.50744e-05	0.000155113	0.859026
AT3G18280	-10.368	0.858662	3.50913e-18	4.60019e-17	0.858662
AT5G18520	-14.6649	0.857977	5.68465e-06	2.24381e-05	0.857977
AT1G16370	-16.3072	0.85739	0.00245506	0.00605793	0.85739
AT2G44510	-13.6486	0.857365	5.69116e-09	3.30249e-08	0.857365
AT3G14110	-12.3822	0.856535	5.57039e-13	4.84402e-12	0.856535
AT3G02730	-10.4582	0.855658	6.59767e-18	8.4677e-17	0.855658
AT5G02580	-14.346	0.854171	2.24312e-06	9.38005e-06	0.854171
AT1G07390	-12.2522	0.851005	2.10646e-13	1.89087e-12	0.851005
AT2G26330	-13.5275	0.850076	8.76865e-09	5.00295e-08	0.850076
AT1G57590	-14.5331	0.849821	3.66733e-06	1.48783e-05	0.849821
AT1G26230	-11.8505	0.849258	2.02669e-14	1.9601e-13	0.849258
AT2G22240	-12.6993	0.848625	6.62595e-12	5.25441e-11	0.848625
AT4G18360	-13.9564	0.847166	1.01629e-07	5.09142e-07	0.847166
AT2G39920	-12.3665	0.84625	1.00192e-12	8.49546e-12	0.84625
AT1G30260	-14.2824	0.845883	1.15728e-06	5.05339e-06	0.845883
AT4G12400	-16.4854	0.842109	0.00511716	0.0117111	0.842109
AT1G53000	-12.263	0.838941	5.53049e-13	4.81617e-12	0.838941
AT1G57765	-14.7896	0.83869	3.2247e-05	0.000114168	0.83869
AT4G08540	-14.8404	0.837572	2.16725e-05	7.88348e-05	0.837572
AT5G11060	-13.7941	0.837465	6.14346e-08	3.16585e-07	0.837465
AT5G40780	-12.9946	0.836582	1.14211e-10	8.13025e-10	0.836582
AT1G68010	-8.7845	0.836466	4.39259e-19	6.08403e-18	0.836466
AT3G21350	-14.4765	0.835437	1.56766e-06	6.69729e-06	0.835437
AT2G21530	-12.2356	0.833173	4.64003e-13	4.08136e-12	0.833173
AT2G18040	-13.3273	0.830691	1.14294e-09	7.2886e-09	0.830691
AT4G08570	-13.6706	0.830549	1.40283e-08	7.79321e-08	0.830549
AT2G15020	-12.2724	0.829299	2.73942e-12	2.24508e-11	0.829299
AT4G32020	-9.83232	0.82876	9.13608e-18	1.16766e-16	0.82876
AT1G52870	-12.0402	0.827674	2.75679e-13	2.45663e-12	0.827674
AT1G06790	-13.6639	0.827007	3.13172e-08	1.66862e-07	0.827007
AT5G01260	-15.6108	0.826264	0.000973178	0.00261881	0.826264
AT1G44835	-16.1612	0.825879	0.00442186	0.0102774	0.825879
AT1G80190	-14.3549	0.825347	4.05109e-06	1.63378e-05	0.825347
AT3G10330	-13.5865	0.820854	2.09693e-08	1.13605e-07	0.820854
AT1G50430	-13.6244	0.820789	1.85337e-08	1.01307e-07	0.820789
AT5G26742	-9.78843	0.816744	2.0785e-17	2.57582e-16	0.816744
AT3G27350	-16.5942	0.816625	0.0118651	0.0247646	0.816625
AT1G30500	-14.7015	0.814903	1.25948e-05	4.74204e-05	0.814903
AT5G38520	-13.0703	0.814296	9.27152e-10	5.98106e-09	0.814296
AT2G26200	-15.0002	0.812236	0.000120663	0.000386348	0.812236
AT2G03390	-13.5368	0.811207	1.01729e-08	5.76117e-08	0.811207
AT1G79590	-13.4323	0.811167	1.27793e-08	7.14476e-08	0.811167
AT5G45130	-11.694	0.810417	1.05015e-13	9.63874e-13	0.810417
AT5G12230	-16.4561	0.810266	0.00941824	0.0202098	0.810266
AT1G20770	-15.1806	0.809616	0.0003801	0.00110388	0.809616
AT5G65495	-14.6117	0.809593	1.11554e-05	4.2471e-05	0.809593
AT4G10110	-14.4246	0.808352	3.88602e-06	1.57135e-05	0.808352
AT4G02840	-13.1306	0.80808	1.77401e-09	1.10371e-08	0.80808
AT5G55610	-13.1763	0.806561	2.55571e-09	1.55065e-08	0.806561
AT1G29720	-11.2504	0.805063	1.69786e-14	1.65251e-13	0.805063
AT3G07010	-14.5069	0.80432	1.86769e-05	6.86314e-05	0.80432
AT1G68020	-14.4508	0.804235	3.69109e-06	1.49549e-05	0.804235
AT4G14746	-12.8866	0.802943	6.93467e-10	4.52602e-09	0.802943
AT1G60000	-13.5781	0.80224	1.47026e-08	8.15303e-08	0.80224
AT3G57280	-14.4285	0.801865	5.53458e-06	2.18881e-05	0.801865
AT1G73030	-12.6145	0.801171	7.6654e-11	5.56014e-10	0.801171
AT1G11600	-17.0711	0.800401	0.0242857	0.046418	0.800401
AT1G19770	-14.2834	0.798963	4.72649e-06	1.88998e-05	0.798963
AT5G41270	-14.7114	0.798495	1.70234e-05	6.29332e-05	0.798495
AT5G49890	-13.3609	0.797686	2.0466e-08	1.10977e-07	0.797686
AT4G34640	-13.2687	0.795401	1.30544e-08	7.28521e-08	0.795401
AT2G43290	-15.7889	0.795075	0.00207466	0.00520109	0.795075
AT5G49015	-14.9326	0.793837	0.000207561	0.000634077	0.793837
AT4G21560	-14.0724	0.793534	6.12018e-07	2.78778e-06	0.793534
AT1G72830	-15.9097	0.793136	0.00271414	0.00664372	0.793136
AT4G35900	-14.9588	0.79252	6.70993e-05	0.000224471	0.79252
AT1G66750	-16.0731	0.792107	0.00567891	0.0128789	0.792107
AT2G42790	-15.7938	0.79136	0.00191295	0.00483528	0.79136
AT5G16570	-9.65933	0.789583	1.74454e-16	1.99628e-15	0.789583
AT4G18593	-13.7894	0.788984	2.01908e-07	9.72527e-07	0.788984
AT3G59080	-16.3793	0.787097	0.0153592	0.0310738	0.787097
AT1G23860	-12.9416	0.786679	1.00795e-09	6.47497e-09	0.786679
AT2G29650	-12.2741	0.786571	6.52084e-12	5.17872e-11	0.786571
AT2G27490	-14.5635	0.783071	3.38796e-05	0.000119339	0.783071
AT1G01560	-14.7347	0.781833	8.61585e-05	0.000283277	0.781833
AT3G09690	-14.7914	0.781749	3.34466e-05	0.000118086	0.781749
AT1G07430	-15.88	0.778168	0.00656547	0.0146693	0.778168
AT5G06220	-12.6495	0.77685	1.9981e-10	1.38219e-09	0.77685
AT1G19960	-12.7534	0.77675	1.9285e-09	1.19376e-08	0.77675
AT5G07470	-13.1345	0.776256	8.29596e-09	4.74653e-08	0.776256
AT5G65620	-12.7137	0.776172	5.82882e-10	3.84112e-09	0.776172
AT4G35320	-12.3098	0.772503	4.07895e-11	3.0305e-10	0.772503
AT1G73020	-15.5252	0.771166	0.000995749	0.0026725	0.771166
AT5G55730	-12.8422	0.769571	1.80619e-09	1.12145e-08	0.769571
AT4G02200	-12.9635	0.769554	3.39867e-09	2.02794e-08	0.769554
AT5G11740	-10.5805	0.767759	1.35392e-14	1.32407e-13	0.767759
AT3G47360	-16.0448	0.764656	0.0109696	0.0231412	0.764656
AT2G39960	-10.9537	0.764364	9.29398e-14	8.60783e-13	0.764364
AT2G47910	-14.6458	0.763369	0.000161091	0.000502138	0.763369
AT4G14385	-14.0309	0.762367	1.82361e-06	7.74747e-06	0.762367
AT2G02570	-13.5791	0.760864	3.50022e-07	1.63825e-06	0.760864
AT2G15320	-15.0571	0.758987	0.000267583	0.000797928	0.758987
AT4G39710	-12.4726	0.758668	5.17202e-10	3.43046e-09	0.758668
AT2G43940	-14.0907	0.758278	9.40412e-06	3.6118e-05	0.758278
AT5G17630	-15.1767	0.757574	0.000680064	0.00189071	0.757574
AT1G20030	-14.2594	0.755165	1.56006e-05	5.80942e-05	0.755165
AT2G43570	-12.6736	0.754663	9.08453e-10	5.86661e-09	0.754663
AT2G42780	-13.4441	0.752637	6.68093e-08	3.41979e-07	0.752637
AT5G52210	-15.1819	0.752589	0.000635936	0.00177853	0.752589
AT2G42300	-14.3351	0.752119	8.81541e-06	3.39634e-05	0.752119
AT5G13120	-12.7908	0.752054	1.52644e-09	9.58448e-09	0.752054
AT2G45070	-12.4427	0.751692	3.49342e-10	2.35536e-09	0.751692
AT2G35635	-14.0816	0.751684	1.15518e-05	4.38168e-05	0.751684
AT1G74590	-15.7812	0.751314	0.00692739	0.0153825	0.751314
AT4G17530	-10.4959	0.749974	4.50367e-14	4.2483e-13	0.749974
AT5G63770	-15.5165	0.748622	0.00123151	0.00324131	0.748622
AT1G52770	-14.1712	0.747082	7.25972e-06	2.83083e-05	0.747082
AT1G55530	-14.8287	0.747009	0.000326137	0.000957148	0.747009
AT3G12780	-10.9958	0.743945	5.45906e-13	4.76074e-12	0.743945
AT4G21150	-12.1744	0.742884	1.05826e-10	7.57741e-10	0.742884
AT5G38530	-16.2401	0.742589	0.0163227	0.0327201	0.742589
AT3G44785	-16.2058	0.741087	0.00653478	0.0146114	0.741087
AT5G43150	-12.357	0.739587	1.45863e-10	1.02288e-09	0.739587
AT4G38910	-13.9509	0.737307	1.98777e-06	8.36943e-06	0.737307
AT1G48570	-13.2568	0.736735	5.50869e-08	2.85315e-07	0.736735
AT3G61150	-15.3301	0.735741	0.000565124	0.00159286	0.735741
AT5G26260	-14.7783	0.735554	0.000172352	0.000534246	0.735554
AT2G41410	-11.4426	0.735453	4.11281e-12	3.31297e-11	0.735453
AT2G24390	-14.429	0.732812	5.24839e-05	0.000179101	0.732812
AT1G09400	-12.868	0.732648	1.63973e-08	9.03548e-08	0.732648
AT3G14190	-16.2858	0.732388	0.0112441	0.0236389	0.732388
AT1G04200	-14.8557	0.731613	0.000225038	0.000682022	0.731613
AT1G29050	-13.0222	0.730567	2.13092e-08	1.15243e-07	0.730567
AT5G58005	-15.6466	0.727833	0.00183207	0.00465005	0.727833
AT2G05990	-12.6334	0.727659	7.46751e-09	4.29259e-08	0.727659
AT4G19470	-13.3042	0.725443	8.00116e-08	4.05825e-07	0.725443
AT4G17640	-14.4845	0.724648	0.000108064	0.000350037	0.724648
AT3G25800	-13.6962	0.723396	1.10525e-06	4.83312e-06	0.723396
AT4G04340	-12.5943	0.723346	2.83515e-09	1.71171e-08	0.723346
AT1G43860	-14.3569	0.7233	4.61361e-05	0.000158499	0.7233
AT5G10350	-13.0042	0.72221	1.53739e-08	8.48835e-08	0.72221
AT1G14870	-15.4249	0.721801	0.00276462	0.00674302	0.721801
AT5G20620	-8.24584	0.721693	7.87213e-15	7.93957e-14	0.721693
AT3G51510	-11.9669	0.718729	7.89443e-11	5.71273e-10	0.718729
AT5G37600	-9.95028	0.717781	1.3087e-13	1.1887e-12	0.717781
AT5G24570	-15.2181	0.717503	0.00105721	0.00281893	0.717503
AT4G35760	-12.2965	0.717418	1.26933e-09	8.01941e-09	0.717418
AT2G28305	-14.8138	0.716448	0.000115912	0.000373307	0.716448
AT5G43460	-13.5251	0.716409	1.16414e-06	5.07971e-06	0.716409
AT3G47630	-15.7199	0.716311	0.00641433	0.014363	0.716311
AT2G31560	-13.9181	0.713878	4.39222e-06	1.76629e-05	0.713878
AT1G75300	-14.9117	0.713321	0.00029958	0.000887289	0.713321
AT4G26110	-14.8789	0.712209	0.000302635	0.000894174	0.712209
AT1G70780	-10.9183	0.71141	3.40482e-12	2.75719e-11	0.71141
AT3G10410	-11.3862	0.708932	2.20086e-11	1.67375e-10	0.708932
AT1G52290	-12.2096	0.70678	1.39699e-09	8.80778e-09	0.70678
AT3G29390	-13.7126	0.703627	1.36278e-06	5.86704e-06	0.703627
AT4G33980	-12.8199	0.702163	3.33566e-08	1.77111e-07	0.702163
AT2G23620	-9.8422	0.701279	3.58921e-13	3.18451e-12	0.701279
AT3G10060	-10.9731	0.700866	8.83221e-12	6.95892e-11	0.700866
AT2G47880	-12.1772	0.700069	1.18368e-09	7.51708e-09	0.700069
AT5G56550	-14.9692	0.699877	0.000822887	0.00224998	0.699877
AT4G09970	-15.5969	0.699148	0.0054215	0.0123522	0.699148
AT5G10810	-16.1163	0.698494	0.0223318	0.0430844	0.698494
AT1G09800	-13.8403	0.698352	6.17878e-06	2.43101e-05	0.698352
AT3G13340	-12.2462	0.697592	1.81058e-09	1.12304e-08	0.697592
AT2G23810	-13.4461	0.69646	1.11028e-06	4.85164e-06	0.69646
AT3G57030	-15.9858	0.696132	0.0101194	0.0215632	0.696132
AT3G62190	-12.7743	0.695108	4.22359e-08	2.20998e-07	0.695108
AT5G56760	-11.0551	0.695012	1.30258e-11	1.01714e-10	0.695012
AT1G65280	-14.8462	0.694801	0.000610165	0.00171193	0.694801
AT5G50250	-14.4096	0.694562	7.2262e-05	0.000240559	0.694562
AT5G38880	-15.6997	0.694537	0.00930221	0.0200029	0.694537
AT3G45600	-13.3644	0.692877	8.56746e-07	3.81455e-06	0.692877
AT3G55920	-16.1909	0.692061	0.018626	0.0369144	0.692061
AT5G39320	-14.0074	0.6911	1.98177e-05	7.25622e-05	0.6911
AT3G49430	-14.6961	0.688947	0.000328881	0.000964738	0.688947
AT2G31305	-15.726	0.688885	0.0106573	0.022568	0.688885
AT1G06010	-13.8549	0.686981	6.59011e-06	2.5862e-05	0.686981
AT4G28610	-13.7165	0.684804	6.15892e-06	2.42475e-05	0.684804
AT5G57110	-13.1708	0.683635	2.19271e-07	1.05037e-06	0.683635
AT4G16210	-13.9622	0.683243	2.70641e-05	9.66667e-05	0.683243
AT2G21195	-13.7753	0.683198	1.23733e-05	4.66723e-05	0.683198
AT3G12120	-12.012	0.682456	1.5783e-09	9.89996e-09	0.682456
AT4G30650	-8.03461	0.680912	1.87901e-13	1.68941e-12	0.680912
AT1G69200	-14.1533	0.679234	6.13407e-05	0.000207016	0.679234
AT1G14345	-11.7874	0.678052	9.53799e-10	6.14648e-09	0.678052
AT5G27760	-11.4208	0.67798	1.70968e-10	1.19482e-09	0.67798
AT4G00270	-13.9028	0.675762	2.90875e-05	0.000103531	0.675762
AT1G80720	-16.1018	0.675757	0.00828289	0.0180134	0.675757
AT1G01750	-15.3904	0.675583	0.00539055	0.0122863	0.675583
AT4G08230	-12.9014	0.675324	1.08243e-07	5.39629e-07	0.675324
AT5G04600	-12.8819	0.675101	7.08991e-08	3.61704e-07	0.675101
AT1G18170	-13.8911	0.674435	8.80989e-06	3.39634e-05	0.674435
AT1G51400	-9.36661	0.673825	1.13206e-12	9.54609e-12	0.673825
AT2G01590	-15.9466	0.672622	0.00764633	0.0168384	0.672622
AT5G49230	-13.9448	0.672039	1.79441e-05	6.61371e-05	0.672039
AT4G20300	-14.0469	0.671474	3.4382e-05	0.00012083	0.671474
AT3G52590	-15.6913	0.670872	0.00723969	0.0160294	0.670872
AT4G39230	-13.182	0.670131	4.95814e-07	2.2771e-06	0.670131
AT3G51480	-11.9673	0.66986	3.07281e-09	1.8461e-08	0.66986
AT2G46200	-15.2068	0.66863	0.00163368	0.00418819	0.66863
AT3G23640	-13.3421	0.668128	9.18997e-07	4.06747e-06	0.668128
AT5G11970	-13.7034	0.667398	7.71065e-06	3.00284e-05	0.667398
AT1G29700	-13.6409	0.666147	9.75491e-06	3.73512e-05	0.666147
AT1G18710	-13.5456	0.665628	4.60413e-06	1.84346e-05	0.665628
AT3G01540	-11.8504	0.665225	4.17233e-09	2.4537e-08	0.665225
AT5G22210	-13.6265	0.664777	4.80268e-06	1.91669e-05	0.664777
AT1G08570	-12.9104	0.664444	2.93493e-07	1.38425e-06	0.664444
AT5G08720	-11.9267	0.664349	3.83086e-09	2.26595e-08	0.664349
AT5G11580	-14.9521	0.663793	0.000972422	0.00261793	0.663793
AT2G17033	-15.1953	0.663663	0.00711231	0.0157754	0.663663
AT1G14980	-15.3419	0.663405	0.00273561	0.00668278	0.663405
AT3G26980	-13.7957	0.658508	8.12137e-06	3.15076e-05	0.658508
AT5G18480	-14.1714	0.657442	3.88897e-05	0.000135351	0.657442
AT5G48250	-13.2034	0.65744	2.8837e-06	1.18722e-05	0.65744
AT5G65880	-14.0519	0.657247	4.12068e-05	0.000142766	0.657247
AT3G03980	-15.7045	0.654047	0.00681981	0.0151766	0.654047
AT5G03660	-11.5812	0.653513	9.0542e-10	5.8532e-09	0.653513
AT1G32340	-14.568	0.653455	0.000470845	0.00134571	0.653455
AT2G21185	-14.8559	0.652065	0.000725938	0.00200822	0.652065
AT2G27080	-14.7671	0.651202	0.000711868	0.00197197	0.651202
AT5G19460	-15.1456	0.650606	0.002583	0.00634302	0.650606
AT3G59140	-10.8213	0.650322	1.2736e-10	9.0347e-10	0.650322
AT2G36880	-12.5612	0.649909	6.50107e-08	3.33609e-07	0.649909
AT2G43970	-11.9027	0.647896	6.22196e-09	3.60367e-08	0.647896
AT3G29320	-13.8242	0.647286	2.39864e-05	8.64302e-05	0.647286
AT1G19670	-11.4669	0.64726	1.23934e-09	7.85429e-09	0.64726
AT1G10360	-12.215	0.645699	2.19085e-08	1.18379e-07	0.645699
AT2G21860	-13.8997	0.645379	3.93861e-05	0.000137001	0.645379
AT1G10370	-11.3507	0.645031	1.1738e-09	7.46988e-09	0.645031
AT1G73177	-12.4639	0.644819	8.10621e-08	4.10473e-07	0.644819
AT5G13190	-13.1493	0.643735	1.86255e-06	7.89102e-06	0.643735
AT3G59010	-13.9088	0.643205	2.18722e-05	7.95142e-05	0.643205
AT3G28950	-15.3345	0.640938	0.00417813	0.00974419	0.640938
AT1G60610	-13.2589	0.640351	3.08837e-06	1.26468e-05	0.640351
AT1G02410	-14.349	0.638546	0.000271986	0.000810662	0.638546
AT4G02530	-14.1155	0.638245	0.00012414	0.000396952	0.638245
AT4G34680	-14.2953	0.637471	0.000222476	0.000675258	0.637471
AT4G09810	-13.0108	0.637139	9.64844e-07	4.2556e-06	0.637139
AT5G40340	-14.5616	0.637099	0.000603948	0.00169604	0.637099
AT2G37110	-14.1565	0.63565	0.000156636	0.00048875	0.63565
AT5G62350	-10.7513	0.635026	3.30398e-10	2.23009e-09	0.635026
AT2G47930	-15.2215	0.634668	0.00421572	0.00982438	0.634668
AT4G38840	-13.6576	0.63385	2.43699e-05	8.77086e-05	0.63385
AT3G55050	-15.2407	0.631738	0.00476848	0.0109788	0.631738
AT1G48050	-14.6812	0.631505	0.000699636	0.00194072	0.631505
AT2G35520	-13.4575	0.631106	1.57674e-05	5.86797e-05	0.631106
AT5G11070	-14.9836	0.630949	0.0012402	0.00326139	0.630949
AT1G68520	-11.8772	0.63089	1.24336e-08	6.9578e-08	0.63089
AT5G19810	-10.1051	0.630695	8.83148e-11	6.36823e-10	0.630695
AT4G01560	-13.3313	0.629181	6.96875e-06	2.72431e-05	0.629181
AT4G33670	-13.0716	0.627773	2.25889e-06	9.43312e-06	0.627773
AT4G13770	-8.88852	0.627025	2.34655e-11	1.78233e-10	0.627025
AT2G40100	-11.724	0.626369	1.03153e-08	5.83641e-08	0.626369
AT3G03120	-15.5041	0.626263	0.00814453	0.0177504	0.626263
AT3G22970	-13.4944	0.626131	1.73802e-05	6.42134e-05	0.626131
AT3G13080	-12.7621	0.623994	5.66221e-07	2.58687e-06	0.623994
AT1G18265	-14.6164	0.622292	0.000477132	0.00136177	0.622292
AT3G53980	-15.2538	0.62224	0.00865968	0.0187529	0.62224
AT2G17840	-15.0507	0.622086	0.00340192	0.00813219	0.622086
AT3G10860	-12.0835	0.622052	6.6203e-08	3.39159e-07	0.622052
AT5G54870	-12.6686	0.62181	4.3652e-07	2.01689e-06	0.62181
AT5G55810	-15.3241	0.620496	0.00526444	0.0120167	0.620496
AT5G04410	-13.5015	0.620379	2.01269e-05	7.35622e-05	0.620379
AT5G60620	-13.0875	0.61974	2.07128e-06	8.69712e-06	0.61974
AT2G14045	-14.9792	0.618884	0.00347339	0.00829008	0.618884
AT5G23040	-14.0006	0.618197	0.000112051	0.000362183	0.618197
AT3G19810	-14.2457	0.61814	0.000230399	0.000696889	0.61814
AT4G16490	-12.9966	0.617552	1.95186e-06	8.22953e-06	0.617552
AT2G17720	-14.1998	0.616468	0.000208361	0.000636202	0.616468
AT5G19250	-14.978	0.616462	0.00295839	0.00716993	0.616462
AT1G32583	-15.6465	0.616306	0.0124706	0.0258854	0.616306
AT3G56710	-13.155	0.614038	4.09065e-06	1.64865e-05	0.614038
AT4G16750	-14.0023	0.614017	0.000145406	0.00045791	0.614017
AT4G37470	-13.0423	0.613558	2.48632e-06	1.03405e-05	0.613558
AT5G58110	-15.4205	0.613394	0.0108785	0.0229879	0.613394
AT1G03250	-11.6362	0.612886	1.87128e-08	1.02194e-07	0.612886
AT3G54085	-14.1568	0.611322	0.000179667	0.000554395	0.611322
AT3G21060	-15.5561	0.611092	0.0126635	0.0262267	0.611092
AT5G34850	-13.788	0.61101	4.7556e-05	0.000163102	0.61101
AT1G01710	-13.3634	0.610898	1.21202e-05	4.57742e-05	0.610898
AT5G25280	-12.28	0.609692	2.60462e-07	1.23226e-06	0.609692
AT3G62970	-12.6704	0.609334	8.33879e-07	3.72085e-06	0.609334
AT3G56130	-14.1711	0.607952	0.000308617	0.000909217	0.607952
AT5G52960	-12.3583	0.607209	1.85417e-07	9.00179e-07	0.607209
AT3G27080	-14.473	0.606824	0.000850156	0.0023204	0.606824
AT4G18810	-12.1466	0.606739	1.20369e-07	5.97648e-07	0.606739
AT3G15690	-12.166	0.60658	1.33086e-07	6.57059e-07	0.60658
AT3G15450	-14.2508	0.60557	0.000242408	0.00072925	0.60557
AT2G17520	-16.0345	0.605407	0.0263168	0.0497719	0.605407
AT1G54350	-12.3251	0.605109	2.58244e-07	1.22272e-06	0.605109
AT1G28680	-14.1939	0.60454	0.000424296	0.00122641	0.60454
AT3G11530	-14.8383	0.603981	0.00422664	0.00984607	0.603981
AT4G36390	-13.0327	0.60162	5.42081e-06	2.14659e-05	0.60162
AT4G14070	-11.3822	0.600533	1.34199e-08	7.48241e-08	0.600533
AT3G04040	-15.5987	0.600362	0.0179981	0.0357799	0.600362
AT4G13520	-13.9236	0.599599	0.000180845	0.000557751	0.599599
AT1G16840	-12.2956	0.599553	1.30591e-07	6.45259e-07	0.599553
AT4G34700	-11.7544	0.598917	4.79937e-08	2.49845e-07	0.598917
AT4G39955	-13.3723	0.598497	1.60955e-05	5.97918e-05	0.598497
AT5G14210	-14.6107	0.596949	0.00143735	0.00373017	0.596949
AT3G26380	-15.4367	0.594702	0.00991879	0.0211947	0.594702
AT1G71040	-12.1854	0.594393	3.20869e-07	1.50872e-06	0.594393
AT4G05060	-13.9399	0.593666	0.000214322	0.000652453	0.593666
AT3G19000	-12.7612	0.592725	1.93501e-06	8.16413e-06	0.592725
AT1G72810	-15.8304	0.591825	0.01937	0.038191	0.591825
AT2G46410	-13.257	0.591174	1.49354e-05	5.56847e-05	0.591174
AT5G47100	-15.5728	0.590578	0.011482	0.0240596	0.590578
AT5G25210	-14.7863	0.590225	0.0021572	0.00538595	0.590225
AT1G52880	-13.5499	0.588869	4.22334e-05	0.000145993	0.588869
AT2G45530	-15.5846	0.588495	0.0179981	0.0357799	0.588495
AT4G31010	-15.5848	0.587208	0.018797	0.037157	0.587208
AT2G30410	-14.6495	-0.585463	0.00315752	0.00758648	0.585463
AT2G26670	-13.2856	-0.585759	1.7547e-05	6.47906e-05	0.585759
AT3G09735	-12.8691	-0.587156	5.1067e-06	2.02744e-05	0.587156
AT1G07640	-14.0196	-0.587336	0.000289618	0.000859448	0.587336
AT5G52882	-13.4758	-0.58761	5.58205e-05	0.000190063	0.58761
AT3G66658	-13.6161	-0.587675	5.53318e-05	0.000188609	0.587675
AT3G05560	-12.9084	-0.588264	3.92079e-06	1.58436e-05	0.588264
AT1G30590	-14.728	-0.588823	0.00266571	0.00653041	0.588823
AT3G26520	-10.2467	-0.588975	1.60984e-09	1.00771e-08	0.588975
AT1G15700	-15.2383	-0.589612	0.0079334	0.0173893	0.589612
AT2G17770	-14.9834	-0.589984	0.00372702	0.00881981	0.589984
AT3G26618	-14.383	-0.590051	0.000620826	0.00173786	0.590051
AT5G07180	-14.7176	-0.591008	0.00197622	0.00497878	0.591008
AT5G28050	-12.7114	-0.591215	1.90296e-06	8.03996e-06	0.591215
AT3G55120	-12.2836	-0.591292	3.25794e-07	1.53071e-06	0.591292
AT5G01950	-13.4662	-0.592296	3.63295e-05	0.000127091	0.592296
AT5G02970	-12.5734	-0.592525	9.74311e-07	4.29426e-06	0.592525
AT4G33910	-13.7711	-0.593054	9.08303e-05	0.000297042	0.593054
AT4G32950	-14.9319	-0.594032	0.00309663	0.00746068	0.594032
AT3G11930	-11.0695	-0.595742	7.10777e-09	4.08964e-08	0.595742
AT4G38130	-12.5567	-0.596868	7.41906e-07	3.33721e-06	0.596868
AT1G17870	-14.1654	-0.59721	0.000324904	0.000953985	0.59721
AT1G60940	-13.268	-0.5975	1.3883e-05	5.20464e-05	0.5975
AT1G48140	-14.4748	-0.598361	0.000997485	0.00267599	0.598361
AT1G22540	-14.8421	-0.599504	0.00192354	0.00486006	0.599504
AT2G39840	-15.6851	-0.599752	0.0233455	0.044803	0.599752
AT3G62870	-11.0594	-0.600599	4.81614e-09	2.8134e-08	0.600599
AT1G69640	-13.265	-0.601545	1.1307e-05	4.29681e-05	0.601545
AT5G49990	-14.2459	-0.601835	0.00044053	0.00126795	0.601835
AT5G36880	-12.1674	-0.602326	1.8745e-07	9.08605e-07	0.602326
AT5G60670	-13.0188	-0.602935	6.15295e-06	2.42396e-05	0.602935
AT3G48500	-14.5925	-0.603325	0.00118682	0.00313044	0.603325
AT2G25110	-13.1567	-0.604221	9.59975e-06	3.68231e-05	0.604221
AT2G43130	-14.7754	-0.60437	0.00135218	0.00352857	0.60437
AT4G15802	-12.8666	-0.604741	2.031e-06	8.53968e-06	0.604741
AT1G49230	-13.3459	-0.60497	1.99894e-05	7.31036e-05	0.60497
AT3G12320	-12.0448	-0.605441	6.37824e-08	3.28131e-07	0.605441
AT5G51020	-12.5514	-0.605701	6.73582e-07	3.05005e-06	0.605701
AT1G04250	-15.2709	-0.606738	0.00640321	0.0143486	0.606738
AT5G24840	-14.8693	-0.607179	0.00158772	0.00408577	0.607179
AT2G20560	-7.71112	-0.607356	4.33208e-11	3.20302e-10	0.607356
AT4G21860	-9.78272	-0.60757	2.26387e-10	1.55201e-09	0.60757
AT4G02580	-12.0871	-0.607731	8.29303e-08	4.19543e-07	0.607731
AT5G50375	-12.7736	-0.607841	1.36277e-06	5.86704e-06	0.607841
AT1G55080	-15.281	-0.608142	0.00464199	0.0107279	0.608142
AT4G01460	-14.9443	-0.609439	0.00309663	0.00746068	0.609439
AT4G14890	-12.3439	-0.610616	1.88271e-07	9.11325e-07	0.610616
AT3G06035	-11.8242	-0.611625	3.55314e-08	1.88006e-07	0.611625
AT3G61110	-11.142	-0.611913	3.31233e-09	1.98028e-08	0.611913
AT1G48660	-15.4089	-0.611924	0.00696389	0.0154523	0.611924
AT5G22480	-14.0566	-0.612685	0.000168489	0.000523332	0.612685
AT2G24765	-15.1063	-0.613348	0.00585669	0.0132501	0.613348
AT5G57950	-14.2121	-0.613628	0.000240871	0.000724982	0.613628
AT5G13450	-11.6239	-0.614781	1.07057e-08	6.03002e-08	0.614781
AT1G08580	-15.2466	-0.614818	0.008292	0.0180166	0.614818
AT1G55910	-13.1519	-0.615407	4.95481e-06	1.97226e-05	0.615407
AT4G13020	-12.8699	-0.615466	1.06478e-06	4.66277e-06	0.615466
AT5G45600	-14.2819	-0.616831	0.000280967	0.000835801	0.616831
AT2G42210	-10.4515	-0.617267	4.01899e-10	2.68899e-09	0.617267
AT3G51250	-15.2324	-0.617373	0.008292	0.0180166	0.617373
AT1G78830	-12.7981	-0.617607	1.08122e-06	4.73139e-06	0.617607
AT4G12470	-10.737	-0.617711	8.39023e-10	5.45276e-09	0.617711
AT3G06270	-14.3511	-0.618239	0.000286604	0.00085133	0.618239
AT1G33290	-14.3906	-0.618363	0.0006477	0.00180813	0.618363
AT5G52810	-14.1079	-0.619553	0.000302365	0.00089381	0.619553
AT3G11330	-13.9196	-0.62243	8.21503e-05	0.000270826	0.62243
AT1G69250	-14.0979	-0.623261	0.000232208	0.000702013	0.623261
AT5G53550	-12.7119	-0.623753	5.89923e-07	2.69315e-06	0.623753
AT1G20430	-15.5599	-0.624342	0.018797	0.037157	0.624342
AT3G45770	-14.2198	-0.624429	0.000200222	0.000614109	0.624429
AT1G76760	-15.2821	-0.625041	0.00691205	0.015354	0.625041
AT3G26100	-14.2495	-0.62598	0.000253463	0.000761011	0.62598
AT3G56400	-15.1539	-0.62686	0.00511275	0.0117111	0.62686
AT4G36760	-13.8724	-0.627018	6.08865e-05	0.000205824	0.627018
AT5G11640	-15.298	-0.627152	0.00464199	0.0107279	0.627152
AT1G12830	-13.9911	-0.627347	6.60142e-05	0.000221204	0.627347
AT2G44120	-12.2244	-0.629621	5.37509e-08	2.79103e-07	0.629621
AT1G10657	-11.8419	-0.629875	1.10185e-08	6.19426e-08	0.629875
AT5G37740	-12.5486	-0.632713	1.4271e-07	7.00617e-07	0.632713
AT5G12150	-13.2351	-0.634187	2.52766e-06	1.04982e-05	0.634187
AT4G33680	-15.042	-0.634889	0.00449662	0.0104313	0.634889
AT1G14200	-15.8685	-0.635362	0.0157339	0.031739	0.635362
AT1G48440	-14.2418	-0.637352	0.000278894	0.000830039	0.637352
AT5G43860	-14.2201	-0.637531	0.000209478	0.00063905	0.637531
AT5G19590	-11.41	-0.637641	2.16889e-09	1.33045e-08	0.637641
AT2G45180	-12.9394	-0.637725	6.09173e-07	2.77688e-06	0.637725
AT1G12790	-15.9957	-0.638054	0.01871	0.0370328	0.638054
AT4G33050	-15.1672	-0.638264	0.00329787	0.00791126	0.638264
AT4G30810	-13.43	-0.638756	4.72481e-06	1.88998e-05	0.638756
AT2G47470	-11.2889	-0.639014	1.03724e-09	6.65614e-09	0.639014
AT5G18540	-16.0526	-0.639246	0.0236304	0.0452927	0.639246
AT5G12410	-14.1095	-0.63947	7.45845e-05	0.000247617	0.63947
AT5G52200	-14.8473	-0.639596	0.00148803	0.00385027	0.639596
AT2G39020	-13.6714	-0.639726	1.81114e-05	6.66733e-05	0.639726
AT3G60600	-14.0114	-0.640514	6.8819e-05	0.000229347	0.640514
AT1G64400	-15.497	-0.641333	0.0145477	0.0296179	0.641333
AT5G14060	-14.4512	-0.641455	0.000263806	0.0007882	0.641455
AT2G30942	-14.8855	-0.642107	0.000865714	0.00235866	0.642107
AT1G22840	-14.616	-0.642177	0.000501829	0.00142893	0.642177
AT5G18140	-14.8441	-0.642922	0.00124642	0.00327633	0.642922
AT4G26610	-15.0432	-0.643061	0.00159078	0.0040919	0.643061
AT1G27340	-14.7274	-0.643451	0.000925186	0.00250066	0.643451
AT5G48180	-11.7259	-0.643498	3.43653e-09	2.04853e-08	0.643498
AT1G45010	-13.618	-0.644116	1.24364e-05	4.68815e-05	0.644116
AT3G12950	-14.6159	-0.644166	0.000428556	0.00123756	0.644166
AT3G63310	-14.4941	-0.64421	0.000654521	0.00182467	0.64421
AT5G45170	-14.3013	-0.645377	0.000202577	0.000620709	0.645377
AT3G18130	-11.9185	-0.645449	8.25165e-09	4.72559e-08	0.645449
AT5G17280	-14.9271	-0.64665	0.00190245	0.0048167	0.64665
AT1G12090	-10.8966	-0.647416	1.65312e-10	1.15662e-09	0.647416
AT5G48220	-11.8393	-0.647733	3.84382e-09	2.27141e-08	0.647733
AT5G35220	-13.6639	-0.647768	8.99558e-06	3.46358e-05	0.647768
AT1G31910	-14.5715	-0.649354	0.000523263	0.00148402	0.649354
AT5G53120	-15.7071	-0.649538	0.00953204	0.0204253	0.649538
AT1G30130	-12.1497	-0.65001	1.35906e-08	7.57064e-08	0.65001
AT1G16920	-14.2957	-0.650348	0.000124169	0.000396952	0.650348
AT1G66200	-15.8074	-0.650358	0.0152445	0.0309132	0.650358
AT5G52010	-15.2849	-0.651012	0.00224727	0.00558805	0.651012
AT5G40970	-16.022	-0.651201	0.019286	0.03805	0.651201
AT2G06520	-7.52386	-0.651394	1.47929e-12	1.23888e-11	0.651394
AT5G03040	-12.777	-0.651528	1.96532e-07	9.48125e-07	0.651528
AT1G42970	-9.27477	-0.652211	5.44978e-12	4.34988e-11	0.652211
AT5G13320	-14.3582	-0.652805	0.000260853	0.00078052	0.652805
AT3G15010	-14.2549	-0.653061	0.000112863	0.000364616	0.653061
AT4G22000	-13.2061	-0.654657	1.18164e-06	5.14142e-06	0.654657
AT3G05080	-13.1681	-0.654721	8.15053e-07	3.64482e-06	0.654721
AT2G21385	-13.2869	-0.654821	2.2266e-06	9.31732e-06	0.654821
AT4G10040	-13.9593	-0.655682	4.23041e-05	0.000146154	0.655682
AT4G00040	-14.7745	-0.655842	0.000542957	0.00153462	0.655842
AT1G74260	-16.0423	-0.656494	0.0135439	0.0277667	0.656494
AT5G07250	-14.3436	-0.657468	0.000143634	0.000453029	0.657468
AT3G05890	-11.5281	-0.65764	6.91826e-10	4.52013e-09	0.65764
AT1G04630	-15.5102	-0.659049	0.00928168	0.0199798	0.659049
AT5G02240	-11.6325	-0.659653	1.05226e-09	6.73427e-09	0.659653
AT3G21200	-12.7581	-0.660455	1.30095e-07	6.43331e-07	0.660455
AT1G22450	-11.9308	-0.660708	2.53231e-09	1.53951e-08	0.660708
AT4G26570	-12.7769	-0.660796	1.43664e-07	7.04737e-07	0.660796
AT1G64520	-12.4066	-0.660938	1.62567e-08	8.96606e-08	0.660938
AT1G57720	-13.2165	-0.661078	7.17266e-07	3.23351e-06	0.661078
AT5G41260	-14.8017	-0.661107	0.00137399	0.00357786	0.661107
AT5G42790	-15.2503	-0.662225	0.00285855	0.00695274	0.662225
AT5G06660	-12.6289	-0.662318	7.14321e-08	3.6412e-07	0.662318
AT4G32770	-12.5101	-0.662663	3.55221e-08	1.88006e-07	0.662663
AT5G25080	-15.8628	-0.665096	0.014051	0.0286829	0.665096
AT1G54140	-12.52	-0.665701	2.88884e-08	1.54055e-07	0.665701
AT5G23740	-11.2493	-0.665991	1.84399e-10	1.28283e-09	0.665991
AT1G67620	-15.5222	-0.666036	0.00928168	0.0199798	0.666036
AT5G27380	-13.6572	-0.66804	4.93116e-06	1.96412e-05	0.66804
AT5G40580	-15.1411	-0.668232	0.00135179	0.00352857	0.668232
AT3G60820	-13.9441	-0.669372	3.22624e-05	0.000114168	0.669372
AT1G16810	-11.6181	-0.670437	6.08239e-10	3.99104e-09	0.670437
AT1G75990	-15.0493	-0.670585	0.000778619	0.00214042	0.670585
AT5G47890	-13.6352	-0.67093	5.35376e-06	2.12141e-05	0.67093
AT2G32010	-15.9779	-0.67104	0.0152957	0.030976	0.67104
AT4G09030	-14.9815	-0.671187	0.00206914	0.00519363	0.671187
AT1G51510	-14.4576	-0.6713	0.000238507	0.000718573	0.6713
AT1G29980	-13.0461	-0.671822	1.66733e-07	8.13341e-07	0.671822
AT2G27860	-13.3052	-0.671943	1.02995e-06	4.51996e-06	0.671943
AT4G32560	-14.8318	-0.672642	0.000545673	0.00154158	0.672642
AT1G78290	-12.7728	-0.672935	9.40599e-08	4.72771e-07	0.672935
AT5G60680	-16.0636	-0.674157	0.0147298	0.0299389	0.674157
AT4G15530	-12.3066	-0.674473	6.32128e-09	3.65774e-08	0.674473
AT1G50575	-15.1943	-0.674652	0.00163368	0.00418819	0.674652
AT3G01310	-15.827	-0.674835	0.00748568	0.0165084	0.674835
AT2G26830	-14.0069	-0.675394	1.954e-05	7.16311e-05	0.675394
AT4G24470	-15.6684	-0.675674	0.00723969	0.0160294	0.675674
AT2G20820	-10.8798	-0.675814	2.53531e-11	1.91856e-10	0.675814
AT5G58090	-14.4008	-0.675921	0.000142867	0.000451073	0.675921
AT5G62390	-13.1867	-0.677088	4.84099e-07	2.22664e-06	0.677088
AT2G25490	-13.2418	-0.677573	4.18183e-07	1.93801e-06	0.677573
AT3G25910	-14.1372	-0.67781	2.08968e-05	7.61944e-05	0.67781
AT5G01600	-11.5799	-0.677813	3.13058e-10	2.11773e-09	0.677813
AT3G15430	-16.0561	-0.678152	0.0236304	0.0452927	0.678152
AT2G17280	-14.3495	-0.678732	7.72504e-05	0.00025536	0.678732
AT1G28960	-15.9437	-0.678966	0.0171497	0.0342658	0.678966
AT1G23740	-11.2323	-0.679452	5.89133e-11	4.30904e-10	0.679452
AT3G25860	-13.5253	-0.68066	2.1126e-06	8.86453e-06	0.68066
AT4G23470	-13.9417	-0.681619	1.29175e-05	4.86053e-05	0.681619
AT2G17380	-15.0828	-0.681903	0.00105336	0.00281111	0.681903
AT1G72370	-15.2591	-0.682162	0.00255168	0.00627617	0.682162
AT2G23940	-14.8583	-0.682338	0.000686838	0.00190817	0.682338
AT3G51880	-11.5487	-0.68238	1.826e-10	1.27176e-09	0.68238
AT1G62850	-15.3033	-0.682517	0.0034836	0.00830788	0.682517
AT5G01430	-14.6541	-0.68262	0.000367053	0.00106852	0.68262
AT5G36230	-12.1284	-0.683498	1.43127e-09	9.00536e-09	0.683498
AT5G44720	-12.2235	-0.683717	3.11476e-09	1.86947e-08	0.683717
AT4G27700	-13.2454	-0.683724	5.61759e-07	2.5684e-06	0.683724
AT5G54160	-14.9014	-0.683729	0.000729175	0.00201536	0.683729
AT3G27120	-14.7145	-0.684388	0.000410285	0.00118787	0.684388
AT2G14910	-13.5313	-0.685362	1.64926e-06	7.02627e-06	0.685362
AT3G51780	-14.2436	-0.686417	6.22688e-05	0.000209802	0.686417
AT5G40650	-12.1746	-0.687192	2.05981e-09	1.2699e-08	0.687192
AT4G32360	-15.5366	-0.688065	0.00694178	0.0154088	0.688065
AT2G32090	-14.5702	-0.688271	0.000116485	0.000374555	0.688271
AT1G67730	-12.5799	-0.688398	1.78749e-08	9.78802e-08	0.688398
AT3G17940	-14.8374	-0.688476	0.000577254	0.00162555	0.688476
AT5G53840	-15.9941	-0.688493	0.022807	0.0438795	0.688493
AT2G03350	-15.7475	-0.688909	0.0109448	0.0231095	0.688909
AT1G75760	-14.2211	-0.689729	4.41141e-05	0.000152065	0.689729
AT4G25910	-14.8547	-0.690676	0.000342534	0.00100239	0.690676
AT1G69510	-14.7342	-0.69079	0.000512501	0.00145525	0.69079
AT4G00620	-15.2283	-0.69095	0.0022236	0.00553261	0.69095
AT3G53610	-13.9526	-0.691382	6.80662e-06	2.66774e-05	0.691382
AT3G46940	-15.3673	-0.692638	0.00188175	0.00476824	0.692638
AT2G31670	-13.5411	-0.692773	1.02091e-06	4.48351e-06	0.692773
AT1G08540	-14.1047	-0.693767	2.2435e-05	8.14634e-05	0.693767
AT5G22120	-15.2541	-0.694104	0.00145125	0.00376145	0.694104
AT2G35190	-15.3969	-0.695986	0.00334032	0.00800682	0.695986
AT5G22000	-12.8129	-0.697168	3.88019e-08	2.04604e-07	0.697168
AT2G39580	-14.0427	-0.698079	1.11532e-05	4.2471e-05	0.698079
AT5G12480	-14.5899	-0.698865	0.000129733	0.000413876	0.698865
AT1G47260	-15.2805	-0.699057	0.000922139	0.00249573	0.699057
AT3G23280	-11.5173	-0.69949	5.97901e-11	4.36275e-10	0.69949
AT4G13930	-11.2469	-0.699528	1.70301e-11	1.30814e-10	0.699528
AT3G04290	-13.0013	-0.700077	8.72862e-08	4.39807e-07	0.700077
AT3G57090	-12.7992	-0.700314	1.76073e-08	9.65876e-08	0.700314
AT3G50920	-14.7246	-0.701783	0.000197217	0.000605498	0.701783
AT1G06430	-10.9525	-0.701915	5.6419e-12	4.49736e-11	0.701915
AT1G66240	-11.8988	-0.70216	2.80767e-10	1.9035e-09	0.70216
AT1G14700	-12.5814	-0.702734	4.80745e-09	2.811e-08	0.702734
AT5G51100	-14.3122	-0.70288	0.000106533	0.000345443	0.70288
AT5G15802	-14.8315	-0.703954	0.000239942	0.000722542	0.703954
AT4G29400	-13.1749	-0.704453	1.2941e-07	6.4098e-07	0.704453
AT1G23280	-15.2295	-0.704786	0.00112509	0.00298692	0.704786
AT5G60300	-15.121	-0.705082	0.000530245	0.00150007	0.705082
AT5G58030	-16.0795	-0.705163	0.00659895	0.0147333	0.705163
AT5G08180	-13.2545	-0.7053	3.466e-07	1.62348e-06	0.7053
AT3G47300	-12.0153	-0.705322	3.82591e-10	2.56542e-09	0.705322
AT1G06515	-13.3297	-0.705431	3.43375e-07	1.61084e-06	0.705431
AT1G54520	-14.1387	-0.705747	1.60658e-05	5.97177e-05	0.705747
AT4G01610	-13.1134	-0.707078	7.04771e-08	3.5985e-07	0.707078
AT1G70480	-13.6508	-0.707216	2.45636e-06	1.02228e-05	0.707216
AT3G51870	-8.2073	-0.708174	2.29488e-14	2.21248e-13	0.708174
AT3G08640	-15.1013	-0.708279	0.000879002	0.00238848	0.708279
AT3G51420	-15.17	-0.709146	0.00152998	0.0039488	0.709146
AT4G31180	-13.5742	-0.709342	8.92825e-07	3.96365e-06	0.709342
AT4G33510	-13.6538	-0.709363	1.37534e-06	5.91281e-06	0.709363
AT2G46260	-14.7698	-0.709578	0.000345881	0.00101121	0.709578
AT5G16000	-15.9891	-0.709706	0.0109696	0.0231412	0.709706
AT2G16740	-13.2455	-0.709941	1.47094e-07	7.20406e-07	0.709941
AT3G17310	-15.7149	-0.710322	0.00953204	0.0204253	0.710322
AT4G32520	-14.8609	-0.71191	0.000725938	0.00200822	0.71191
AT5G60100	-14.2418	-0.712099	3.02757e-05	0.000107448	0.712099
AT4G08685	-14.5362	-0.712484	0.000117773	0.000377886	0.712484
AT1G73230	-11.3901	-0.713342	1.44057e-11	1.11776e-10	0.713342
AT3G01680	-14.2667	-0.713436	2.08904e-05	7.61944e-05	0.713436
AT1G75500	-12.4684	-0.713771	2.46036e-09	1.49725e-08	0.713771
AT2G29960	-13.4294	-0.713861	2.20958e-07	1.05763e-06	0.713861
AT3G21360	-13.3355	-0.714232	2.44725e-07	1.16411e-06	0.714232
AT5G45930	-12.7259	-0.714641	8.6001e-09	4.91136e-08	0.714641
AT4G33140	-13.9524	-0.714789	9.90626e-06	3.79038e-05	0.714789
AT3G26060	-10.0223	-0.715936	1.54808e-13	1.40197e-12	0.715936
AT4G00750	-14.6525	-0.717117	0.000134664	0.000428268	0.717117
AT3G12650	-15.147	-0.717131	0.00119483	0.00314885	0.717131
AT4G22240	-14.0913	-0.717177	1.33903e-05	5.03534e-05	0.717177
AT3G63080	-15.9597	-0.718256	0.0144068	0.0293702	0.718256
AT1G18590	-13.6251	-0.719733	1.27599e-06	5.5284e-06	0.719733
AT5G12190	-14.5227	-0.720247	7.59716e-05	0.000251677	0.720247
AT3G56310	-12.9474	-0.720433	1.50877e-08	8.34388e-08	0.720433
AT5G26830	-14.7664	-0.720487	0.000410379	0.00118787	0.720487
AT1G03600	-12.0846	-0.720906	2.41048e-10	1.64515e-09	0.720906
AT1G17370	-13.8383	-0.721184	2.14952e-06	9.00708e-06	0.721184
AT1G63940	-14.4117	-0.721716	4.66051e-05	0.00016002	0.721716
AT5G60160	-13.6803	-0.722017	1.84062e-06	7.81434e-06	0.722017
AT4G32915	-12.6794	-0.722042	8.91934e-09	5.07946e-08	0.722042
AT1G10522	-14.5167	-0.722894	6.83326e-05	0.000228098	0.722894
AT3G24020	-15.3721	-0.722899	0.0021443	0.00535593	0.722899
AT5G08060	-13.5745	-0.722933	5.29842e-07	2.4261e-06	0.722933
AT1G64770	-12.5718	-0.723108	2.34411e-09	1.43077e-08	0.723108
AT1G48620	-14.3322	-0.72344	2.15296e-05	7.83617e-05	0.72344
AT3G07510	-16.2466	-0.72369	0.0251958	0.0479479	0.72369
AT4G34110	-11.8973	-0.723897	5.71612e-11	4.1859e-10	0.723897
AT2G20450	-12.9577	-0.725238	1.99311e-08	1.08365e-07	0.725238
AT5G30495	-13.7832	-0.726487	3.54516e-06	1.44209e-05	0.726487
AT3G58840	-12.9051	-0.727015	1.1093e-08	6.23039e-08	0.727015
AT3G07710	-15.1578	-0.727061	0.000934458	0.0025246	0.727061
AT5G52530	-14.5873	-0.72719	0.000144539	0.000455649	0.72719
AT3G01470	-15.1911	-0.728657	0.000993768	0.00266835	0.728657
AT2G32280	-15.4238	-0.728818	0.00117485	0.0031042	0.728818
AT5G06320	-14.5455	-0.728892	5.66871e-05	0.000192585	0.728892
AT1G75750	-13.9967	-0.728933	5.45086e-06	2.15709e-05	0.728933
AT1G64660	-15.8146	-0.731324	0.00974842	0.0208671	0.731324
AT2G01330	-16.3126	-0.731718	0.0177621	0.0353625	0.731718
AT5G18600	-13.6254	-0.731725	8.32286e-07	3.71645e-06	0.731725
AT4G30480	-13.4344	-0.731997	1.94702e-07	9.40037e-07	0.731997
AT2G04390	-13.7141	-0.732276	1.06136e-06	4.65113e-06	0.732276
AT5G19430	-14.6771	-0.732338	7.87504e-05	0.000259898	0.732338
AT3G15970	-13.5192	-0.732788	4.28352e-07	1.98214e-06	0.732788
AT1G55340	-14.5398	-0.732866	8.44943e-05	0.000278248	0.732866
AT4G29040	-16.1742	-0.733636	0.0160303	0.0321974	0.733636
AT3G02020	-13.1782	-0.73417	5.53271e-08	2.86317e-07	0.73417
AT2G30766	-12.2373	-0.734547	1.75295e-10	1.22366e-09	0.734547
AT1G17510	-15.5966	-0.734706	0.00228958	0.00568173	0.734706
AT4G01600	-13.3128	-0.735446	1.16811e-07	5.80454e-07	0.735446
AT5G03850	-11.1905	-0.738102	9.77206e-13	8.33211e-12	0.738102
AT1G17140	-15.3418	-0.741043	0.0011151	0.00296423	0.741043
AT3G56430	-16.2073	-0.74334	0.0104069	0.0221066	0.74334
AT4G34220	-15.6556	-0.743762	0.00244589	0.00604024	0.743762
AT3G54080	-14.1089	-0.744019	4.546e-06	1.82257e-05	0.744019
AT5G43760	-13.9285	-0.745472	1.71199e-06	7.28339e-06	0.745472
AT4G28510	-15.6995	-0.74583	0.0021069	0.00527113	0.74583
AT2G22870	-16.2341	-0.746533	0.0163227	0.0327201	0.746533
AT5G62720	-12.0315	-0.747106	3.59606e-11	2.68804e-10	0.747106
AT3G10670	-9.64483	-0.747875	5.37572e-15	5.48503e-14	0.747875
AT4G17570	-14.5379	-0.74848	4.47934e-05	0.000154232	0.74848
AT3G20230	-12.8682	-0.748936	4.71332e-09	2.7586e-08	0.748936
AT4G15490	-14.7214	-0.750407	0.000185603	0.000571272	0.750407
AT4G32150	-15.888	-0.750574	0.00368396	0.00873141	0.750574
AT5G24314	-13.1066	-0.750978	1.37626e-08	7.65953e-08	0.750978
AT1G09415	-14.3005	-0.751259	1.9961e-05	7.30432e-05	0.751259
AT3G54400	-12.0853	-0.752332	4.11598e-11	3.05431e-10	0.752332
AT3G09650	-13.6022	-0.753021	1.87125e-07	9.07751e-07	0.753021
AT2G21870	-10.7611	-0.75357	7.47126e-14	6.95122e-13	0.75357
AT5G67590	-14.5171	-0.753888	1.68284e-05	6.23253e-05	0.753888
AT2G20900	-15.0973	-0.754053	0.000243436	0.000731981	0.754053
AT4G00560	-13.6775	-0.755322	2.52583e-07	1.19962e-06	0.755322
AT2G03090	-14.6827	-0.755544	7.70496e-05	0.000254834	0.755544
AT2G39630	-14.7077	-0.756497	5.60673e-05	0.000190797	0.756497
AT5G58575	-13.6937	-0.757219	5.08272e-07	2.33082e-06	0.757219
AT2G20610	-12.1892	-0.758665	3.27928e-11	2.45725e-10	0.758665
AT5G13980	-13.4039	-0.758823	4.11902e-08	2.16266e-07	0.758823
AT2G35790	-13.8459	-0.760326	1.35216e-06	5.83365e-06	0.760326
AT1G24450	-13.8088	-0.760925	8.35406e-07	3.72495e-06	0.760925
AT1G57540	-14.2757	-0.762204	1.18504e-05	4.4866e-05	0.762204
AT1G47250	-13.6882	-0.762904	5.08272e-07	2.33082e-06	0.762904
AT1G16080	-12.064	-0.762955	1.68972e-11	1.29955e-10	0.762955
AT5G53160	-15.2019	-0.763679	0.000392619	0.00113915	0.763679
AT1G67830	-13.5746	-0.763717	2.00907e-07	9.68465e-07	0.763717
AT3G62120	-12.8525	-0.764586	2.36064e-09	1.43942e-08	0.764586
AT4G04610	-11.4961	-0.764852	6.52601e-13	5.63502e-12	0.764852
AT1G70570	-15.391	-0.76505	0.000509714	0.00144801	0.76505
AT4G39040	-14.871	-0.765612	8.10086e-05	0.000267206	0.765612
AT1G08470	-14.2262	-0.765935	1.00357e-05	3.83753e-05	0.765935
AT3G18035	-15.3491	-0.768627	0.000790915	0.00216838	0.768627
AT1G27150	-14.7562	-0.768998	4.19961e-05	0.000145254	0.768998
AT3G21420	-14.9288	-0.769488	0.00016885	0.000524187	0.769488
AT4G25640	-11.823	-0.769924	1.88798e-12	1.57041e-11	0.769924
AT5G13520	-16.3637	-0.770191	0.019337	0.0381383	0.770191
AT1G23230	-15.5531	-0.772125	0.00114066	0.00301907	0.772125
AT4G15248	-11.9306	-0.772396	3.16463e-12	2.57974e-11	0.772396
AT2G35240	-15.5612	-0.772622	0.00120951	0.00318614	0.772622
AT2G28740	-14.9014	-0.773926	0.000110256	0.000356946	0.773926
AT3G06540	-14.0115	-0.774482	1.46289e-06	6.26279e-06	0.774482
AT1G20330	-15.1949	-0.775446	0.000635936	0.00177853	0.775446
AT3G47960	-14.8233	-0.777511	6.15777e-05	0.000207588	0.777511
AT3G62830	-14.0466	-0.779369	1.91805e-06	8.09812e-06	0.779369
AT2G15680	-13.8032	-0.779875	4.29095e-07	1.98408e-06	0.779875
AT1G73320	-14.0628	-0.780212	1.57177e-06	6.71018e-06	0.780212
AT4G36720	-12.7776	-0.780447	4.18601e-10	2.79463e-09	0.780447
AT1G47278	-14.7195	-0.780456	3.88509e-05	0.000135293	0.780456
AT2G29440	-15.3564	-0.781841	0.000790915	0.00216838	0.781841
AT1G73090	-14.0718	-0.7819	9.27611e-07	4.09728e-06	0.7819
AT1G66590	-16.3174	-0.782077	0.0177621	0.0353625	0.782077
AT2G23600	-12.9367	-0.782087	8.04126e-10	5.23152e-09	0.782087
AT2G45550	-13.1487	-0.782392	6.6529e-09	3.83512e-08	0.782392
AT3G23820	-13.8276	-0.782611	1.76584e-07	8.5934e-07	0.782611
AT3G62840	-12.5753	-0.782619	1.01641e-10	7.29483e-10	0.782619
AT5G54400	-16.0338	-0.782974	0.00489125	0.0112403	0.782974
AT1G43670	-10.67	-0.783893	5.68302e-15	5.78893e-14	0.783893
AT2G26650	-16.3172	-0.783895	0.0177621	0.0353625	0.783895
AT5G27930	-14.8591	-0.78437	5.94923e-05	0.000201445	0.78437
AT3G51610	-13.0594	-0.785098	2.11624e-09	1.30076e-08	0.785098
AT3G05060	-14.5516	-0.785679	1.80437e-05	6.64643e-05	0.785679
AT1G20225	-12.9181	-0.786913	8.5472e-10	5.543e-09	0.786913
AT3G60690	-15.0487	-0.787268	0.000156075	0.000487494	0.787268
AT5G57860	-14.6151	-0.787397	5.9106e-05	0.000200358	0.787397
AT5G43970	-14.9866	-0.787549	0.000153342	0.000479204	0.787549
AT2G44040	-15.7701	-0.787669	0.00493588	0.0113344	0.787669
AT5G18800	-13.8265	-0.789179	2.14402e-07	1.02866e-06	0.789179
AT5G25940	-14.4384	-0.790782	6.30922e-06	2.48073e-05	0.790782
AT5G48480	-15.5216	-0.790845	0.00246026	0.00606592	0.790845
AT3G44590	-13.7102	-0.790987	1.40088e-07	6.89014e-07	0.790987
AT5G41810	-15.4638	-0.791882	0.00124867	0.00327943	0.791882
AT2G26810	-13.4735	-0.792563	2.77709e-08	1.48613e-07	0.792563
AT1G57660	-12.3174	-0.793746	2.10315e-11	1.60343e-10	0.793746
AT3G26570	-16.6752	-0.794421	0.021237	0.041427	0.794421
AT3G08780	-14.4518	-0.794608	3.49724e-06	1.42449e-05	0.794608
AT4G26230	-12.0886	-0.794766	3.2197e-12	2.61767e-11	0.794766
AT5G24800	-16.5465	-0.795038	0.0129908	0.0268228	0.795038
AT4G34260	-14.6044	-0.796779	1.9346e-05	7.09622e-05	0.796779
AT4G17010	-13.844	-0.796888	2.33009e-07	1.11096e-06	0.796888
AT1G68220	-14.179	-0.797275	1.23966e-06	5.37858e-06	0.797275
AT1G56050	-13.8375	-0.798142	4.17628e-07	1.93691e-06	0.798142
AT2G42040	-15.4375	-0.798207	0.00117485	0.0031042	0.798207
AT1G32550	-14.1511	-0.798677	1.21364e-06	5.27318e-06	0.798677
AT1G63180	-15.1376	-0.799155	0.000219515	0.000667596	0.799155
AT1G73530	-15.478	-0.79921	0.000494189	0.00140849	0.79921
AT3G22290	-15.8873	-0.800158	0.00234729	0.00581316	0.800158
AT3G22840	-7.52831	-0.800534	4.12491e-18	5.37291e-17	0.800534
AT5G49630	-13.6137	-0.801234	5.38593e-08	2.79429e-07	0.801234
AT5G52820	-15.3071	-0.801351	0.00043594	0.00125651	0.801351
AT3G01100	-14.7344	-0.801801	3.35198e-05	0.000118276	0.801801
AT5G24760	-14.7414	-0.802023	4.19961e-05	0.000145254	0.802023
AT4G21160	-14.2686	-0.802488	4.53903e-06	1.82097e-05	0.802488
AT5G54680	-11.0823	-0.803569	5.30836e-15	5.42534e-14	0.803569
AT1G15000	-13.9619	-0.80433	2.70487e-07	1.27772e-06	0.80433
AT1G10500	-12.9018	-0.804958	1.33786e-10	9.46158e-10	0.804958
AT1G07820	-12.6435	-0.805699	4.14213e-11	3.06999e-10	0.805699
AT3G14595	-13.5587	-0.80639	1.93689e-08	1.05589e-07	0.80639
AT3G50270	-12.1613	-0.807195	2.26151e-12	1.87347e-11	0.807195
AT5G01820	-15.157	-0.808106	7.79164e-05	0.000257423	0.808106
AT5G19830	-16.495	-0.809145	0.00664335	0.0148162	0.809145
AT3G45300	-15.9362	-0.809208	0.00314085	0.00755234	0.809208
AT1G71880	-11.2252	-0.809764	8.04413e-15	8.09969e-14	0.809764
AT5G47435	-16.4544	-0.810204	0.00941824	0.0202098	0.810204
AT3G08505	-15.4696	-0.811805	0.00101427	0.00271627	0.811805
AT5G01220	-14.1128	-0.812209	8.36167e-07	3.72563e-06	0.812209
AT1G05940	-14.6782	-0.812344	1.25948e-05	4.74204e-05	0.812344
AT3G04880	-14.7284	-0.812371	2.77853e-05	9.90115e-05	0.812371
AT5G16870	-15.6473	-0.812955	0.00086827	0.00236457	0.812955
AT2G21160	-15.5794	-0.813201	0.000457159	0.00131026	0.813201
AT5G02770	-16.0771	-0.814215	0.00414552	0.0096829	0.814215
AT5G52920	-14.5555	-0.814292	1.40005e-05	5.24228e-05	0.814292
AT5G56190	-12.5792	-0.814605	1.95677e-11	1.49741e-10	0.814605
AT5G16360	-12.0347	-0.81574	6.17944e-13	5.35843e-12	0.81574
AT3G19030	-13.443	-0.816208	4.05089e-09	2.38687e-08	0.816208
AT5G49690	-15.2832	-0.816372	0.000233031	0.000704154	0.816372
AT5G22080	-15.5134	-0.817721	0.00059481	0.00167191	0.817721
AT3G24430	-11.8055	-0.817854	1.1406e-13	1.0422e-12	0.817854
AT1G53320	-14.0055	-0.818777	4.93477e-07	2.26807e-06	0.818777
AT2G37060	-15.6169	-0.81895	0.000658002	0.00183187	0.81895
AT1G77370	-15.368	-0.819912	0.000523358	0.00148402	0.819912
AT5G14430	-14.6783	-0.820309	1.64826e-05	6.11554e-05	0.820309
AT4G14540	-15.8534	-0.82134	0.00147876	0.0038295	0.82134
AT3G50670	-13.7658	-0.821678	4.86806e-08	2.53205e-07	0.821678
AT5G20160	-11.8432	-0.822683	1.01386e-13	9.33359e-13	0.822683
AT2G17730	-15.7292	-0.823173	0.0010531	0.00281111	0.823173
AT3G54150	-15.5699	-0.82468	0.000781246	0.00214633	0.82468
AT2G04360	-13.4926	-0.824803	9.41769e-09	5.35828e-08	0.824803
AT2G45470	-10.4428	-0.825108	6.93425e-17	8.21112e-16	0.825108
AT4G16447	-15.7999	-0.825971	0.00220711	0.00549937	0.825971
AT2G19940	-14.8742	-0.826562	2.3095e-05	8.34172e-05	0.826562
AT3G61200	-15.6558	-0.827092	0.00118221	0.00311962	0.827092
AT3G12390	-13.26	-0.82763	1.17732e-09	7.48446e-09	0.82763
AT3G11810	-15.0536	-0.828172	0.000104515	0.000339439	0.828172
AT3G63170	-14.3324	-0.828503	1.22585e-06	5.32243e-06	0.828503
AT5G14800	-13.3088	-0.828538	2.91207e-09	1.75125e-08	0.828538
AT1G01350	-15.2842	-0.828563	0.000139368	0.000441392	0.828563
AT3G03990	-14.4426	-0.828759	3.41418e-06	1.39437e-05	0.828759
AT5G46290	-14.4506	-0.829323	1.85593e-06	7.86843e-06	0.829323
AT4G30210	-10.9825	-0.829902	5.62594e-16	6.15036e-15	0.829902
AT5G49480	-14.0809	-0.830282	4.75008e-07	2.18976e-06	0.830282
AT5G17190	-13.3534	-0.830844	6.43199e-09	3.71478e-08	0.830844
AT1G25420	-13.0305	-0.832157	2.52332e-10	1.72024e-09	0.832157
AT4G15800	-14.6455	-0.83455	8.35171e-06	3.23193e-05	0.83455
AT5G43070	-14.2631	-0.83456	1.63552e-06	6.97261e-06	0.83456
AT5G33320	-11.1397	-0.835401	8.32847e-16	8.97656e-15	0.835401
AT3G45930	-15.0202	-0.83635	0.000100198	0.000326111	0.83635
AT3G28900	-12.7813	-0.83648	1.98819e-11	1.51956e-10	0.83648
AT4G30950	-12.9364	-0.837352	5.92899e-11	4.33141e-10	0.837352
AT5G08530	-13.0171	-0.837379	9.6293e-11	6.93536e-10	0.837379
AT1G55450	-15.456	-0.837783	0.00101427	0.00271627	0.837783
AT4G38160	-13.7924	-0.838829	1.53766e-08	8.48835e-08	0.838829
AT1G45976	-14.7645	-0.838876	1.67326e-05	6.20078e-05	0.838876
AT2G16790	-13.859	-0.840486	6.45535e-08	3.31541e-07	0.840486
AT1G77710	-10.7742	-0.840552	8.23388e-17	9.69381e-16	0.840552
AT3G19340	-14.9348	-0.840896	2.76476e-05	9.85783e-05	0.840896
AT1G04420	-13.8356	-0.841394	4.33689e-08	2.26733e-07	0.841394
AT3G11510	-13.2993	-0.841553	1.07661e-09	6.87282e-09	0.841553
AT1G11780	-15.8663	-0.84187	0.00186567	0.00473142	0.84187
AT5G20570	-16.5205	-0.841918	0.00779927	0.0171198	0.841918
AT5G25560	-15.2908	-0.842257	0.000139368	0.000441392	0.842257
AT5G19750	-13.3877	-0.842333	2.88659e-09	1.73934e-08	0.842333
AT2G15130	-12.2538	-0.842448	8.78941e-13	7.5257e-12	0.842448
AT5G57655	-11.2217	-0.842939	8.1008e-16	8.77754e-15	0.842939
AT1G20630	-13.9631	-0.842959	8.05152e-08	4.08041e-07	0.842959
AT1G67950	-13.4159	-0.844044	2.88181e-09	1.73817e-08	0.844044
AT4G25720	-15.1849	-0.845183	0.00015219	0.000475845	0.845183
AT4G35140	-15.4221	-0.845378	0.000203803	0.000623841	0.845378
AT1G23850	-16.7894	-0.845749	0.0177346	0.0353487	0.845749
AT1G55730	-14.7045	-0.84615	8.09784e-06	3.14362e-05	0.84615
AT1G43640	-14.6206	-0.84648	8.81042e-06	3.39634e-05	0.84648
AT5G57180	-14.4156	-0.846823	2.57136e-06	1.06724e-05	0.846823
AT2G41840	-11.5061	-0.847058	2.6749e-15	2.78312e-14	0.847058
AT3G63030	-13.2101	-0.847111	2.35325e-10	1.60788e-09	0.847111
AT5G39510	-13.5104	-0.848716	3.24401e-09	1.94323e-08	0.848716
AT2G36000	-14.8203	-0.848755	1.12301e-05	4.27287e-05	0.848755
AT3G32980	-15.1019	-0.849177	6.63792e-05	0.000222305	0.849177
AT5G64380	-13.1259	-0.851244	1.45452e-10	1.02116e-09	0.851244
AT1G62040	-15.1265	-0.851637	3.74326e-05	0.000130726	0.851637
AT1G18360	-16.7925	-0.852212	0.00828052	0.0180134	0.852212
AT5G24610	-15.5325	-0.852979	0.000436494	0.00125751	0.852979
AT2G02120	-12.1343	-0.853116	1.28721e-13	1.17267e-12	0.853116
AT1G10310	-15.6261	-0.853389	0.00043553	0.00125592	0.853389
AT2G36885	-13.4369	-0.854129	2.01658e-09	1.24576e-08	0.854129
AT3G59500	-14.2353	-0.85451	4.03387e-07	1.87512e-06	0.85451
AT5G54810	-14.6632	-0.855607	4.20323e-06	1.69291e-05	0.855607
AT4G17940	-14.6278	-0.85583	8.12726e-06	3.15105e-05	0.85583
AT5G48655	-13.8838	-0.858824	3.47891e-08	1.84557e-07	0.858824
AT3G03890	-13.1942	-0.8591	3.57101e-10	2.39975e-09	0.8591
AT4G37210	-12.377	-0.859183	2.72358e-13	2.43058e-12	0.859183
AT4G26210	-15.095	-0.859716	0.000100446	0.000326743	0.859716
AT1G27385	-14.8824	-0.860314	2.594e-05	9.27599e-05	0.860314
AT3G53650	-16.8352	-0.861046	0.0190545	0.0376296	0.861046
AT1G25350	-15.0121	-0.86206	3.74026e-05	0.000130726	0.86206
AT2G19080	-14.2374	-0.863811	4.81646e-07	2.21869e-06	0.863811
AT3G27770	-13.485	-0.864291	1.58481e-09	9.93064e-09	0.864291
AT5G26340	-13.5877	-0.864385	2.0097e-09	1.24276e-08	0.864385
AT1G80480	-12.3628	-0.866586	1.87926e-13	1.68941e-12	0.866586
AT4G37550	-11.8222	-0.866621	3.99506e-15	4.09678e-14	0.866621
AT1G07380	-14.4679	-0.866722	1.85593e-06	7.86843e-06	0.866722
AT5G03030	-14.3653	-0.866801	6.32758e-07	2.87797e-06	0.866801
AT1G77480	-15.0819	-0.866826	3.98476e-05	0.000138449	0.866826
AT1G59980	-15.0724	-0.867562	2.59395e-05	9.27599e-05	0.867562
AT2G47060	-16.3163	-0.868382	0.00413511	0.00966596	0.868382
AT4G33010	-9.75272	-0.869621	1.59956e-19	2.28797e-18	0.869621
AT3G19990	-10.9808	-0.869766	1.93197e-17	2.40396e-16	0.869766
AT5G18670	-15.9363	-0.869822	0.00129241	0.0033853	0.869822
AT5G22800	-12.5663	-0.870528	6.71497e-13	5.77375e-12	0.870528
AT1G62560	-13.1227	-0.87187	6.67347e-11	4.85791e-10	0.87187
AT4G34670	-13.1648	-0.874319	1.13885e-10	8.12592e-10	0.874319
AT1G80040	-15.1094	-0.874346	4.10941e-05	0.000142457	0.874346
AT1G01640	-13.7878	-0.8745	2.87859e-08	1.53642e-07	0.8745
AT5G66120	-12.5643	-0.877092	4.4412e-13	3.91209e-12	0.877092
AT1G17745	-13.5111	-0.878127	5.52844e-10	3.65498e-09	0.878127
AT4G26900	-14.2362	-0.879427	1.3858e-07	6.83083e-07	0.879427
AT1G14685	-16.5398	-0.879776	0.00779927	0.0171198	0.879776
AT1G28540	-15.5028	-0.881866	0.000348229	0.00101711	0.881866
AT1G17860	-16.4201	-0.883199	0.0073201	0.0161958	0.883199
AT2G34590	-12.1869	-0.883814	1.83725e-14	1.78534e-13	0.883814
AT3G23990	-13.4497	-0.884386	5.05629e-10	3.35733e-09	0.884386
AT4G04950	-13.5366	-0.884437	1.05271e-09	6.73427e-09	0.884437
AT2G20950	-14.1106	-0.884802	4.21789e-08	2.20998e-07	0.884802
AT5G38480	-11.834	-0.885413	1.12032e-15	1.20115e-14	0.885413
AT5G23340	-15.3619	-0.886164	8.74437e-05	0.00028704	0.886164
AT2G18710	-11.5844	-0.886862	1.78791e-16	2.04209e-15	0.886862
AT1G32070	-14.2967	-0.888373	2.41848e-07	1.15132e-06	0.888373
AT5G53540	-15.0553	-0.889453	2.29819e-05	8.31531e-05	0.889453
AT1G61010	-16.2666	-0.889507	0.00234373	0.00580669	0.889507
AT5G51830	-14.1905	-0.891247	1.76971e-07	8.60535e-07	0.891247
AT1G18000	-16.9792	-0.891447	0.0226059	0.0435473	0.891447
ATCG00020	-15.6187	-0.89309	0.000658002	0.00183187	0.89309
AT3G03190	-15.1286	-0.895067	3.74326e-05	0.000130726	0.895067
AT2G26430	-15.9452	-0.895653	0.00142256	0.00369888	0.895653
AT5G40610	-16.4904	-0.895913	0.00511716	0.0117111	0.895913
AT2G37190	-14.7019	-0.896481	3.34975e-06	1.36897e-05	0.896481
AT3G14067	-13.4995	-0.896796	3.53414e-10	2.37758e-09	0.896796
AT1G76730	-15.0054	-0.89723	1.60393e-05	5.96553e-05	0.89723
AT1G08160	-15.7884	-0.89766	0.000798681	0.00218771	0.89766
AT4G26310	-15.779	-0.898884	0.000761931	0.00209642	0.898884
AT2G23010	-9.60951	-0.899708	5.57243e-21	8.90715e-20	0.899708
AT1G68660	-13.5351	-0.901637	1.07179e-09	6.84914e-09	0.901637
AT2G48150	-13.3947	-0.901721	1.19445e-10	8.49294e-10	0.901721
AT2G36870	-11.6806	-0.902262	1.03639e-16	1.21083e-15	0.902262
AT2G40010	-12.8155	-0.902625	9.8006e-13	8.34483e-12	0.902625
AT3G55530	-13.187	-0.903124	2.86576e-11	2.16061e-10	0.903124
AT1G30690	-16.2264	-0.904608	0.00234373	0.00580669	0.904608
AT1G08380	-8.32468	-0.905328	2.57152e-22	4.52381e-21	0.905328
AT2G22090	-16.5277	-0.905399	0.00779927	0.0171198	0.905399
AT5G16030	-14.9671	-0.906045	1.12522e-05	4.27864e-05	0.906045
AT4G15510	-13.928	-0.90699	1.28669e-08	7.18712e-08	0.90699
AT3G09410	-15.4124	-0.908737	0.000117226	0.00037638	0.908737
AT4G27450	-16.7053	-0.909875	0.021237	0.041427	0.909875
AT2G03070	-14.0531	-0.910887	1.46347e-08	8.12271e-08	0.910887
AT2G15290	-12.4517	-0.910923	4.18625e-14	3.95498e-13	0.910923
AT3G59760	-13.5918	-0.911238	4.97462e-10	3.30669e-09	0.911238
AT4G33520	-16.7577	-0.9121	0.010378	0.0220681	0.9121
AT1G28395	-16.1823	-0.912493	0.00316462	0.00760056	0.912493
AT1G20500	-16.6123	-0.915073	0.00829318	0.0180166	0.915073
AT5G24310	-16.2903	-0.915146	0.00273373	0.00668278	0.915146
AT2G20930	-14.0422	-0.915198	1.92272e-08	1.0491e-07	0.915198
AT1G28050	-13.9071	-0.915981	1.00601e-08	5.70787e-08	0.915981
AT1G26800	-15.4589	-0.919551	0.000105987	0.000343855	0.919551
AT1G15980	-10.7869	-0.923239	7.89783e-20	1.15671e-18	0.923239
AT4G35070	-15.699	-0.923275	0.000411788	0.00119138	0.923275
AT1G78150	-13.4784	-0.923627	9.91536e-11	7.12463e-10	0.923627
AT5G14370	-14.8509	-0.925197	3.68305e-06	1.49322e-05	0.925197
AT5G61310	-16.115	-0.925881	0.00148635	0.00384754	0.925881
AT2G46800	-12.9897	-0.925915	1.28412e-12	1.07838e-11	0.925915
AT5G16480	-16.3906	-0.926536	0.00685963	0.0152474	0.926536
AT1G52740	-11.9588	-0.927903	1.33035e-16	1.53668e-15	0.927903
AT5G20250	-14.4642	-0.927927	2.30201e-07	1.09844e-06	0.927927
AT2G38465	-15.7013	-0.928132	0.000291677	0.000865138	0.928132
AT4G32290	-12.987	-0.928228	1.22194e-12	1.02898e-11	0.928228
AT1G80530	-14.9697	-0.929577	8.23842e-06	3.19213e-05	0.929577
AT5G13660	-16.1069	-0.929673	0.00182609	0.0046368	0.929673
AT2G36130	-13.8734	-0.93129	2.39699e-09	1.46013e-08	0.93129
AT5G47810	-13.1077	-0.931476	1.03284e-12	8.73352e-12	0.931476
ATCG00490	-13.8075	-0.93184	8.51971e-10	5.53104e-09	0.93184
AT3G09150	-14.8045	-0.932617	1.39653e-06	5.99547e-06	0.932617
AT2G32260	-13.9668	-0.932865	4.0966e-09	2.41148e-08	0.932865
AT5G25265	-13.3749	-0.933404	1.60251e-11	1.23715e-10	0.933404
AT4G17840	-16.2811	-0.933406	0.00273373	0.00668278	0.933406
AT5G56670	-11.9643	-0.933446	1.14142e-16	1.32344e-15	0.933446
AT4G37110	-15.1928	-0.936188	3.58983e-05	0.00012587	0.936188
AT5G43940	-10.804	-0.936451	2.24612e-20	3.39525e-19	0.936451
AT2G14110	-14.8857	-0.936851	3.00935e-06	1.23315e-05	0.936851
AT3G29180	-14.9298	-0.938523	7.93397e-06	3.08784e-05	0.938523
AT5G03120	-15.79	-0.938813	0.000234797	0.00070879	0.938813
AT3G25220	-12.2463	-0.939662	4.93522e-16	5.46354e-15	0.939662
AT1G70700	-13.7873	-0.94007	8.66759e-10	5.61513e-09	0.94007
AT3G53730	-15.4689	-0.941664	7.54127e-05	0.00024996	0.941664
AT1G34570	-15.2263	-0.942354	1.46845e-05	5.48161e-05	0.942354
AT1G24280	-16.1352	-0.943831	0.00114795	0.00303705	0.943831
AT5G57887	-14.1883	-0.944291	1.6472e-08	9.06848e-08	0.944291
AT1G27950	-12.6991	-0.945816	2.2147e-14	2.13855e-13	0.945816
AT5G39740	-13.1003	-0.947362	4.33668e-13	3.83105e-12	0.947362
AT3G28060	-14.8799	-0.947763	3.00935e-06	1.23315e-05	0.947763
AT1G35420	-14.6906	-0.947958	8.03506e-07	3.60107e-06	0.947958
AT4G13950	-16.2748	-0.947965	0.00353871	0.00841646	0.947965
AT1G65900	-15.0227	-0.948893	8.52512e-06	3.29487e-05	0.948893
AT2G45240	-14.3117	-0.949192	4.05203e-08	2.13114e-07	0.949192
AT1G70410	-11.6889	-0.949712	4.95514e-18	6.39986e-17	0.949712
AT5G58420	-13.8068	-0.950774	3.92929e-10	2.63185e-09	0.950774
AT2G18730	-14.8305	-0.954768	2.9406e-06	1.20984e-05	0.954768
AT2G30620	-12.3181	-0.955402	3.95737e-16	4.42907e-15	0.955402
AT2G17870	-15.5654	-0.957144	0.000163143	0.000508017	0.957144
AT1G30270	-14.6855	-0.957416	8.8455e-07	3.92976e-06	0.957416
AT3G55380	-12.544	-0.958267	2.46825e-15	2.5786e-14	0.958267
AT2G27840	-16.7839	-0.958407	0.00929856	0.020002	0.958407
AT5G49030	-13.9574	-0.958763	2.19473e-09	1.34496e-08	0.958763
AT4G25970	-14.7441	-0.96017	4.24185e-07	1.96434e-06	0.96017
AT1G69920	-16.0268	-0.960311	0.000378906	0.00110093	0.960311
AT3G43980	-12.1675	-0.960485	7.30146e-17	8.62926e-16	0.960485
AT4G20930	-14.8786	-0.960636	1.57328e-06	6.71194e-06	0.960636
AT4G17520	-12.1306	-0.961085	4.61481e-17	5.56139e-16	0.961085
AT1G64150	-13.7121	-0.962022	7.61459e-11	5.52983e-10	0.962022
AT2G37680	-14.1339	-0.962241	1.06123e-08	5.9879e-08	0.962241
AT4G34265	-15.2632	-0.962632	1.66173e-05	6.16178e-05	0.962632
AT4G34215	-15.0387	-0.963593	2.4971e-06	1.03783e-05	0.963593
AT2G16460	-14.8802	-0.966256	9.00597e-07	3.99236e-06	0.966256
AT3G54900	-12.4628	-0.966304	5.44883e-16	5.97809e-15	0.966304
AT4G33460	-15.5623	-0.967281	0.000128359	0.00040992	0.967281
AT3G10700	-15.7069	-0.968529	9.55367e-05	0.000311767	0.968529
AT5G53420	-14.8971	-0.971879	9.00597e-07	3.99236e-06	0.971879
AT1G43910	-13.2516	-0.973055	9.53121e-13	8.14945e-12	0.973055
AT1G50490	-15.2227	-0.973864	9.19197e-06	3.53697e-05	0.973864
AT4G25860	-15.0029	-0.975197	8.77561e-07	3.90154e-06	0.975197
AT2G21250	-11.5206	-0.976957	5.53525e-20	8.1655e-19	0.976957
AT1G19880	-15.0875	-0.977143	3.1519e-06	1.28983e-05	0.977143
AT5G14780	-12.7145	-0.977806	2.00668e-15	2.12541e-14	0.977806
AT3G20560	-14.4317	-0.979495	2.51205e-08	1.34902e-07	0.979495
AT2G40420	-14.4581	-0.979637	1.96824e-08	1.07107e-07	0.979637
AT5G47455	-16.7715	-0.981531	0.00929856	0.020002	0.981531
AT1G77122	-16.675	-0.981621	0.00334953	0.00802475	0.981621
AT3G44150	-13.9617	-0.983381	4.9712e-10	3.30669e-09	0.983381
AT3G52155	-13.6583	-0.983521	3.04755e-11	2.28921e-10	0.983521
AT2G01120	-14.2105	-0.985403	3.77062e-09	2.23247e-08	0.985403
AT1G07210	-13.7365	-0.987392	1.11342e-10	7.95371e-10	0.987392
AT2G39030	-9.94957	-0.989043	2.25734e-24	4.51615e-23	0.989043
AT5G47610	-14.1969	-0.989378	1.00797e-08	5.7137e-08	0.989378
AT1G41830	-9.73848	-0.991506	8.07027e-25	1.63057e-23	0.991506
AT3G20570	-15.9893	-0.992644	0.000257305	0.000770656	0.992644
AT5G05250	-13.6547	-0.993977	3.84005e-11	2.85995e-10	0.993977
AT1G63090	-14.8869	-0.99493	7.18748e-07	3.2378e-06	0.99493
AT3G29185	-12.7609	-0.997011	1.63053e-15	1.733e-14	0.997011
AT5G49410	-16.7139	-0.99769	0.00595189	0.0134208	0.99769
AT2G38310	-15.7873	-0.997705	0.000209711	0.00063905	0.997705
AT2G21960	-11.5241	-0.997999	8.77869e-21	1.39231e-19	0.997999
AT4G37483	-16.284	-0.998045	0.000829207	0.00226524	0.998045
AT4G03030	-16.4036	-0.998116	0.00173063	0.00441638	0.998116
AT3G46020	-16.4445	-0.998313	0.00152482	0.00393714	0.998313
AT3G62400	-11.2518	-0.999167	1.44618e-21	2.39932e-20	0.999167
AT5G20140	-11.5185	-1.00062	1.21219e-20	1.90773e-19	1.00062
AT5G61530	-13.1751	-1.0023	8.14931e-14	7.57057e-13	1.0023
AT3G17240	-14.1812	-1.003	1.14471e-08	6.4234e-08	1.003
AT4G17870	-13.403	-1.00437	9.57761e-13	8.1777e-12	1.00437
AT4G33666	-16.613	-1.00454	0.00568	0.0128789	1.00454
AT1G44750	-16.3611	-1.00527	0.000738039	0.00203709	1.00527
AT5G64030	-14.562	-1.00569	3.78046e-08	1.99517e-07	1.00569
AT1G24490	-15.8711	-1.00628	0.000113286	0.000365788	1.00628
AT3G16910	-13.961	-1.00652	2.13671e-10	1.47388e-09	1.00652
AT3G54680	-14.1362	-1.00663	1.26615e-09	8.00762e-09	1.00663
AT4G22570	-15.9476	-1.0077	0.000709804	0.00196714	1.0077
AT4G02740	-14.2679	-1.0091	3.51116e-09	2.08895e-08	1.0091
AT5G53486	-12.6974	-1.0099	4.81956e-16	5.34517e-15	1.0099
AT2G21180	-14.0885	-1.01596	1.04506e-09	6.6993e-09	1.01596
AT4G36980	-12.7365	-1.01704	3.85517e-16	4.32259e-15	1.01704
AT5G59140	-17.2379	-1.01751	0.017178	0.0342999	1.01751
AT5G61060	-14.1287	-1.01933	2.16993e-10	1.49262e-09	1.01933
AT3G10010	-16.608	-1.01977	0.00158435	0.0040788	1.01977
AT3G01800	-13.7287	-1.02024	1.14742e-11	8.98275e-11	1.02024
AT1G80900	-16.0051	-1.02104	0.00050606	0.00144031	1.02104
AT2G32500	-13.0676	-1.02238	1.19306e-14	1.17238e-13	1.02238
AT5G04750	-14.5775	-1.02383	3.49599e-08	1.85302e-07	1.02383
AT3G59810	-12.1534	-1.02476	4.31672e-19	5.99251e-18	1.02476
AT1G17160	-16.2722	-1.02496	0.00143665	0.00372993	1.02496
AT3G51000	-17.5598	-1.0253	0.0255904	0.048563	1.0253
AT3G07800	-15.4678	-1.02557	1.75584e-05	6.47935e-05	1.02557
AT5G64140	-13.3018	-1.0272	1.30099e-13	1.18345e-12	1.0272
AT3G50950	-15.6459	-1.0282	4.36118e-05	0.000150418	1.0282
AT2G32380	-15.2694	-1.02883	3.50318e-06	1.42596e-05	1.02883
AT5G32450	-14.3577	-1.03073	3.33253e-09	1.99041e-08	1.03073
AT4G16360	-15.9445	-1.03238	5.6285e-05	0.000191432	1.03238
AT2G06530	-13.3213	-1.0339	3.20811e-14	3.05444e-13	1.0339
AT4G16410	-10.4214	-1.03472	1.39857e-25	2.97294e-24	1.03472
AT4G09720	-12.6246	-1.03476	2.54774e-17	3.12571e-16	1.03476
AT5G14230	-15.9401	-1.03543	6.51901e-05	0.000218562	1.03543
AT5G46030	-13.0224	-1.03623	2.42297e-15	2.53997e-14	1.03623
AT5G63135	-15.64	-1.03756	6.37536e-05	0.000214215	1.03756
AT5G49210	-14.5056	-1.03894	1.08902e-08	6.12774e-08	1.03894
AT2G04240	-13.9148	-1.03921	6.51977e-11	4.75167e-10	1.03921
AT3G61370	-14.504	-1.03946	9.91847e-09	5.63797e-08	1.03946
AT2G47580	-13.6374	-1.03995	1.68755e-12	1.41136e-11	1.03995
AT4G26130	-12.6604	-1.04014	5.24703e-17	6.29849e-16	1.04014
AT3G18630	-15.5062	-1.04118	1.36023e-05	5.1088e-05	1.04118
AT1G72030	-12.817	-1.04124	3.62317e-16	4.0774e-15	1.04124
AT5G22090	-12.62	-1.0456	1.01087e-17	1.2866e-16	1.0456
AT3G01430	-17.2992	-1.04641	0.0204807	0.0401482	1.04641
AT2G44620	-11.4873	-1.04642	1.75485e-22	3.15977e-21	1.04642
AT2G18910	-14.6131	-1.04698	8.11935e-09	4.65854e-08	1.04698
AT1G19400	-14.5495	-1.04755	3.71667e-09	2.20266e-08	1.04755
AT1G54575	-15.4129	-1.04829	3.81811e-06	1.54491e-05	1.04829
AT1G52600	-14.8157	-1.04848	2.09512e-07	1.00756e-06	1.04848
AT3G55390	-16.1488	-1.04978	0.000230117	0.00069638	1.04978
AT4G35050	-16.2968	-1.05326	0.000727781	0.00201241	1.05326
AT5G25760	-12.5949	-1.05343	4.17832e-18	5.43093e-17	1.05343
AT3G18050	-14.4789	-1.05439	2.69703e-09	1.63477e-08	1.05439
AT1G71980	-14.7114	-1.05528	2.87327e-08	1.53492e-07	1.05528
AT3G16850	-12.4476	-1.05553	9.04453e-19	1.22231e-17	1.05553
AT3G43800	-15.0595	-1.05577	3.163e-07	1.48839e-06	1.05577
AT5G21482	-14.4974	-1.05617	5.68512e-09	3.30211e-08	1.05617
AT3G15530	-13.4128	-1.05766	3.97557e-14	3.76174e-13	1.05766
AT1G77930	-15.7087	-1.05872	2.94057e-05	0.000104595	1.05872
AT1G50840	-13.114	-1.0599	1.60919e-15	1.71629e-14	1.0599
AT5G16390	-15.8974	-1.06067	7.51659e-05	0.000249277	1.06067
AT2G17560	-14.1255	-1.06104	1.14176e-10	8.13025e-10	1.06104
AT3G54260	-16.1793	-1.06144	0.000352505	0.00102861	1.06144
AT2G37540	-15.9231	-1.06212	7.51659e-05	0.000249277	1.06212
AT2G33800	-11.605	-1.06264	9.44042e-23	1.73556e-21	1.06264
AT5G39530	-13.6646	-1.06268	6.73577e-13	5.7835e-12	1.06268
AT4G03210	-13.9528	-1.06313	3.27781e-11	2.45725e-10	1.06313
AT5G01980	-16.0472	-1.06318	0.000130697	0.000416298	1.06318
AT1G60950	-9.5614	-1.06332	1.48127e-28	3.58432e-27	1.06332
AT1G60810	-13.0011	-1.06334	3.79967e-16	4.26818e-15	1.06334
AT1G31335	-17.6348	-1.0644	0.0132028	0.0272056	1.0644
AT5G58530	-16.8358	-1.06583	0.00297724	0.00720705	1.06583
AT4G21740	-16.0467	-1.06626	0.000130697	0.000416298	1.06626
AT3G01390	-12.316	-1.06889	1.14029e-19	1.64256e-18	1.06889
AT5G41670	-14.2034	-1.06924	2.13787e-10	1.47388e-09	1.06924
AT1G71130	-13.4774	-1.06966	2.71098e-14	2.60135e-13	1.06966
AT5G26710	-15.5364	-1.07066	1.041e-05	3.97077e-05	1.07066
AT5G52190	-14.8783	-1.07248	4.74075e-08	2.47424e-07	1.07248
AT1G13160	-15.7247	-1.07345	2.56035e-05	9.18786e-05	1.07345
AT4G31290	-14.3156	-1.07387	5.47308e-10	3.62229e-09	1.07387
AT1G14510	-14.874	-1.07514	5.44262e-08	2.82131e-07	1.07514
AT3G08920	-14.7237	-1.07553	9.95209e-09	5.65182e-08	1.07553
AT1G16030	-14.3042	-1.07636	7.64591e-10	4.9796e-09	1.07636
AT1G35230	-14.1176	-1.07811	1.85541e-10	1.28931e-09	1.07811
AT5G07690	-14.7705	-1.07833	2.04587e-08	1.10977e-07	1.07833
AT3G22740	-15.6231	-1.07837	2.5885e-05	9.26714e-05	1.07837
AT2G44380	-13.4238	-1.07956	2.55992e-14	2.46026e-13	1.07956
AT1G63830	-12.7263	-1.07989	3.80788e-18	4.98116e-17	1.07989
AT5G67420	-15.748	-1.0802	1.6859e-05	6.24006e-05	1.0802
AT3G63190	-15.1168	-1.08194	7.40658e-07	3.33405e-06	1.08194
AT1G67940	-13.389	-1.08202	1.89995e-14	1.84335e-13	1.08202
AT5G66510	-16.4036	-1.08203	0.000552074	0.00155751	1.08203
AT4G01450	-15.5111	-1.08225	3.58479e-06	1.45628e-05	1.08225
AT1G19380	-16.717	-1.08451	0.00185183	0.00469825	1.08451
AT1G69935	-15.4178	-1.08453	5.58434e-06	2.20706e-05	1.08453
AT4G32140	-14.8309	-1.08826	2.39287e-08	1.28954e-07	1.08826
AT4G27870	-13.1973	-1.08835	4.25314e-16	4.74276e-15	1.08835
AT4G08555	-16.4419	-1.0888	0.000254977	0.000764805	1.0888
AT3G53670	-12.509	-1.08989	2.2416e-19	3.162e-18	1.08989
AT1G48350	-11.0498	-1.09349	2.71203e-26	5.90212e-25	1.09349
AT5G52240	-13.4435	-1.09759	8.50009e-15	8.51679e-14	1.09759
AT2G42490	-13.3659	-1.09791	3.02055e-15	3.12361e-14	1.09791
AT3G46040	-14.8954	-1.09795	3.57337e-08	1.88913e-07	1.09795
AT1G23530	-17.1332	-1.09808	0.017178	0.0342999	1.09808
AT4G33150	-17.8218	-1.09874	0.0223505	0.0430844	1.09874
AT4G14690	-10.0848	-1.10005	5.20424e-29	1.28989e-27	1.10005
AT5G51960	-15.6095	-1.10158	6.79833e-06	2.6662e-05	1.10158
AT4G31270	-16.8212	-1.10173	0.0021844	0.00544498	1.10173
AT3G22300	-14.4649	-1.10175	8.95256e-10	5.79361e-09	1.10175
AT5G59840	-14.6939	-1.10343	8.22684e-09	4.7158e-08	1.10343
AT3G44720	-15.4482	-1.10478	1.69799e-06	7.22886e-06	1.10478
AT4G33220	-14.8525	-1.10504	5.62789e-08	2.90751e-07	1.10504
AT3G45180	-15.8752	-1.10506	3.24127e-05	0.000114633	1.10506
AT3G63340	-17.7119	-1.10519	0.0264022	0.0498871	1.10519
AT4G09460	-15.9916	-1.10617	3.62045e-05	0.000126726	1.10617
AT5G64080	-13.8951	-1.1068	3.06562e-12	2.50679e-11	1.1068
AT3G19710	-10.321	-1.10776	4.29227e-29	1.06818e-27	1.10776
AT1G57770	-13.3892	-1.10852	1.46661e-15	1.56694e-14	1.10852
AT5G40810	-12.513	-1.10917	2.15744e-20	3.27739e-19	1.10917
AT1G75460	-14.4209	-1.11102	7.27027e-10	4.74e-09	1.11102
AT5G17710	-13.2954	-1.11112	1.62103e-15	1.72591e-14	1.11112
AT3G02190	-14.0372	-1.11466	7.94325e-12	6.27465e-11	1.11466
AT5G10400	-14.3148	-1.11492	1.37847e-10	9.73356e-10	1.11492
AT5G58670	-17.5107	-1.11714	0.0132455	0.0272751	1.11714
AT1G05140	-14.1759	-1.11938	1.63927e-11	1.26234e-10	1.11938
AT5G27430	-13.7464	-1.11984	6.3686e-13	5.50686e-12	1.11984
AT5G43830	-12.8015	-1.12072	5.05746e-19	6.97337e-18	1.12072
AT1G55850	-13.1883	-1.12155	1.05347e-16	1.22611e-15	1.12155
AT5G01920	-12.3258	-1.12157	1.96367e-21	3.22294e-20	1.12157
AT1G76010	-16.0782	-1.12163	0.000173156	0.000535924	1.12163
AT4G20260	-12.5823	-1.12369	2.89043e-20	4.33706e-19	1.12369
AT1G15410	-14.3692	-1.1244	2.17974e-10	1.49769e-09	1.1244
AT5G51550	-12.0667	-1.12489	5.38481e-23	9.92945e-22	1.12489
AT1G70985	-14.1608	-1.12511	1.41891e-11	1.10235e-10	1.12511
AT2G40970	-15.6793	-1.12538	6.43577e-06	2.52725e-05	1.12538
AT5G23750	-15.9837	-1.12571	6.4465e-05	0.000216368	1.12571
AT3G57080	-15.1769	-1.12654	2.9747e-07	1.40193e-06	1.12654
AT1G05870	-16.0126	-1.12728	3.62045e-05	0.000126726	1.12728
AT5G48470	-13.4945	-1.12937	2.45604e-15	2.57023e-14	1.12937
AT5G11420	-10.9217	-1.13077	1.77013e-28	4.24971e-27	1.13077
AT1G14810	-13.5711	-1.13333	1.10577e-14	1.09717e-13	1.13333
AT5G48760	-12.712	-1.13372	6.97932e-20	1.02464e-18	1.13372
AT3G18420	-16.256	-1.13411	0.000228893	0.000693018	1.13411
AT5G26667	-13.8277	-1.13446	1.09585e-13	1.00431e-12	1.13446
AT4G29830	-15.9209	-1.13484	3.17127e-05	0.000112352	1.13484
AT3G57520	-17.2536	-1.13519	0.00573254	0.0129884	1.13519
AT5G22880	-14.9739	-1.13601	2.53988e-08	1.36276e-07	1.13601
AT5G25460	-12.5589	-1.13618	8.18143e-21	1.30095e-19	1.13618
AT2G35480	-16.0353	-1.13727	0.00011368	0.000366869	1.13727
AT1G69620	-12.3996	-1.14018	5.97998e-22	1.02836e-20	1.14018
AT2G31725	-15.1452	-1.14172	7.82819e-08	3.98041e-07	1.14172
AT5G09250	-14.9745	-1.1421	2.80769e-08	1.50119e-07	1.1421
AT4G37310	-15.0474	-1.14216	1.20933e-07	5.99963e-07	1.14216
AT2G18160	-12.6427	-1.14239	2.62758e-20	3.95235e-19	1.14239
AT2G25320	-16.335	-1.14418	6.25145e-05	0.000210398	1.14418
AT3G21390	-13.8719	-1.14657	1.77822e-13	1.60564e-12	1.14657
AT5G52580	-16.1048	-1.14779	4.5887e-05	0.000157732	1.14779
AT3G61490	-15.6856	-1.14894	4.29553e-06	1.72894e-05	1.14894
AT3G47340	-16.9746	-1.14947	0.00254935	0.00627295	1.14947
AT1G62480	-12.7953	-1.15034	2.74095e-19	3.83985e-18	1.15034
AT4G04750	-14.3445	-1.15127	4.04987e-11	3.01255e-10	1.15127
AT1G34190	-16.0019	-1.15158	2.29325e-05	8.30237e-05	1.15158
AT5G61210	-16.853	-1.15208	0.00255844	0.00629027	1.15208
AT4G38740	-10.345	-1.15227	3.15332e-31	8.61813e-30	1.15227
AT2G35260	-12.1667	-1.1537	1.27275e-23	2.43493e-22	1.1537
AT5G49820	-13.9937	-1.15708	8.17021e-13	7.00533e-12	1.15708
AT1G22700	-13.8479	-1.15957	2.99893e-14	2.86866e-13	1.15957
AT1G69460	-14.7032	-1.16227	6.20807e-10	4.06479e-09	1.16227
AT4G01040	-15.1012	-1.16341	3.20111e-08	1.70411e-07	1.16341
AT1G50670	-15.5379	-1.16401	1.29044e-06	5.5831e-06	1.16401
AT1G55360	-14.3653	-1.1673	4.71802e-11	3.4716e-10	1.1673
AT2G03980	-15.7312	-1.16786	1.4517e-05	5.42239e-05	1.16786
AT3G08950	-14.4643	-1.17117	1.58855e-11	1.22792e-10	1.17117
AT5G14680	-14.4184	-1.17203	2.38139e-11	1.80655e-10	1.17203
AT4G12600	-13.7923	-1.17503	9.44069e-15	9.41301e-14	1.17503
AT4G11330	-12.8767	-1.17711	2.91303e-20	4.36028e-19	1.17711
AT2G47600	-14.6557	-1.1772	9.86682e-10	6.34503e-09	1.1772
AT5G36120	-11.6122	-1.17726	1.75997e-27	4.06586e-26	1.17726
AT3G25940	-16.7787	-1.18161	0.00116024	0.00306824	1.18161
AT5G54170	-16.1168	-1.18518	2.50352e-05	8.99446e-05	1.18518
AT5G19550	-13.3718	-1.18715	3.37927e-17	4.12932e-16	1.18715
AT3G22183	-14.7027	-1.1874	1.63519e-09	1.02045e-08	1.1874
AT3G28700	-16.3425	-1.18751	0.000166755	0.000518211	1.18751
AT3G51890	-14.678	-1.18835	3.50261e-10	2.35896e-09	1.18835
AT1G60960	-14.6585	-1.1884	2.14737e-10	1.47876e-09	1.1884
AT2G31490	-13.3388	-1.18898	2.2225e-17	2.74318e-16	1.18898
AT1G13560	-13.5955	-1.18935	6.70083e-16	7.29938e-15	1.18935
AT1G11700	-15.0305	-1.18941	1.49842e-08	8.29417e-08	1.18941
AT3G49750	-16.7754	-1.19162	0.000605935	0.00170084	1.19162
AT1G30720	-14.8132	-1.19639	1.3617e-09	8.59414e-09	1.19639
AT3G05120	-14.9025	-1.20165	1.79953e-09	1.11845e-08	1.20165
AT1G04640	-13.4941	-1.2052	4.12897e-17	4.99556e-16	1.2052
AT1G59750	-14.2931	-1.20595	4.35177e-12	3.49627e-11	1.20595
AT3G28455	-17.5599	-1.20874	0.0111506	0.0234746	1.20874
AT5G01970	-16.1112	-1.21026	3.87105e-05	0.000134942	1.21026
AT1G12780	-12.9784	-1.21204	2.0356e-20	3.11549e-19	1.21204
AT1G11200	-13.9496	-1.21249	3.83096e-14	3.63615e-13	1.21249
AT1G44960	-14.9249	-1.21268	2.55162e-09	1.5497e-08	1.21268
AT2G01260	-12.579	-1.21354	2.5234e-23	4.72423e-22	1.21354
AT1G31812	-13.9454	-1.21493	8.46763e-15	8.49816e-14	1.21493
AT4G28660	-10.4169	-1.2185	2.22667e-34	6.91964e-33	1.2185
AT1G62750	-11.192	-1.21913	3.0302e-31	8.31878e-30	1.21913
AT1G54020	-12.7308	-1.21991	1.91166e-22	3.41201e-21	1.21991
AT4G15910	-16.2841	-1.22182	0.000106876	0.00034637	1.22182
AT4G11150	-11.637	-1.22294	5.83522e-29	1.4321e-27	1.22294
AT1G28290	-14.7158	-1.22417	2.32776e-10	1.59224e-09	1.22417
AT1G18540	-15.5564	-1.22599	3.84771e-07	1.79404e-06	1.22599
AT5G14200	-13.0311	-1.22624	1.99852e-20	3.07411e-19	1.22624
AT1G13245	-14.6779	-1.22638	3.70056e-11	2.76278e-10	1.22638
AT1G44000	-12.8199	-1.22702	3.51544e-22	6.16663e-21	1.22702
AT4G27230	-14.0212	-1.22869	1.20689e-14	1.18407e-13	1.22869
AT5G51970	-12.4819	-1.22947	1.87644e-24	3.76641e-23	1.22947
AT5G37780	-12.3155	-1.23022	1.4203e-25	3.00867e-24	1.23022
AT3G60520	-14.1092	-1.23028	1.04953e-13	9.63874e-13	1.23028
AT1G34010	-16.1008	-1.23088	9.22454e-06	3.54505e-05	1.23088
AT1G29960	-16.4511	-1.23129	0.000135701	0.000431116	1.23129
AT4G20440	-15.9373	-1.23133	1.17857e-06	5.13173e-06	1.23133
AT5G19910	-15.8085	-1.23371	5.03135e-06	2.00013e-05	1.23371
AT4G21120	-16.4515	-1.23469	0.000186308	0.000573153	1.23469
AT3G26510	-12.59	-1.23519	8.1875e-24	1.59123e-22	1.23519
AT5G52070	-16.8668	-1.23567	0.000811813	0.00222169	1.23567
AT3G06960	-16.8676	-1.23704	0.00113317	0.00300444	1.23704
AT1G62780	-9.58655	-1.23749	9.88247e-38	3.51747e-36	1.23749
AT3G57550	-17.1254	-1.24057	0.00250361	0.00616784	1.24057
AT4G37800	-11.5427	-1.24387	9.71433e-31	2.5415e-29	1.24387
AT5G12130	-12.593	-1.24405	4.91042e-24	9.6661e-23	1.24405
AT5G18660	-15.1045	-1.24526	2.83438e-09	1.71171e-08	1.24526
AT5G13930	-10.6799	-1.24546	7.80889e-35	2.477e-33	1.24546
AT3G47833	-13.4997	-1.24571	5.51329e-18	7.09083e-17	1.24571
AT2G05160	-15.6947	-1.24666	3.63756e-07	1.70123e-06	1.24666
AT2G39950	-13.7036	-1.24914	1.02107e-16	1.19522e-15	1.24914
AT5G46570	-12.5476	-1.24969	6.76604e-25	1.37158e-23	1.24969
AT5G19440	-11.5967	-1.25278	6.71336e-31	1.76391e-29	1.25278
AT4G32690	-14.0652	-1.25824	5.75374e-15	5.85123e-14	1.25824
AT3G22550	-13.2176	-1.26223	2.08596e-20	3.17668e-19	1.26223
AT4G39020	-17.53	-1.26266	0.00666383	0.0148511	1.26266
AT5G67520	-13.9137	-1.26559	3.99315e-16	4.46097e-15	1.26559
AT1G65290	-14.0767	-1.26569	1.17276e-14	1.15428e-13	1.26569
AT1G03210	-17.6317	-1.26591	0.00640613	0.0143499	1.26591
AT3G62810	-16.7364	-1.26616	0.000311486	0.000915906	1.26616
AT3G01930	-16.4299	-1.26724	0.00022118	0.000671659	1.26724
AT4G31600	-16.0467	-1.26787	7.24525e-06	2.82699e-05	1.26787
AT5G20580	-16.6831	-1.26841	0.000111694	0.00036122	1.26841
AT2G33050	-14.9621	-1.27187	3.59045e-10	2.41017e-09	1.27187
AT4G02880	-14.868	-1.27404	8.20449e-11	5.9231e-10	1.27404
AT5G28500	-11.781	-1.2758	6.50484e-31	1.71649e-29	1.2758
AT5G06330	-12.8168	-1.27592	6.59115e-24	1.28506e-22	1.27592
AT1G02450	-17.8485	-1.2776	0.00593887	0.0134013	1.2776
AT2G29020	-15.4625	-1.27868	2.37792e-08	1.28261e-07	1.27868
AT5G45350	-11.3734	-1.28033	2.55155e-33	7.65715e-32	1.28033
AT3G21690	-16.5704	-1.28241	0.000147834	0.00046436	1.28241
AT5G64670	-15.2176	-1.28276	4.01934e-09	2.37056e-08	1.28276
AT1G02090	-16.0063	-1.2831	2.02515e-06	8.52095e-06	1.2831
AT3G13800	-15.182	-1.28377	2.08375e-09	1.28208e-08	1.28377
AT1G68540	-17.3391	-1.28421	0.00566681	0.0128633	1.28421
AT4G32820	-15.5502	-1.28441	3.89309e-08	2.05107e-07	1.28441
AT5G60800	-16.1397	-1.28828	9.22454e-06	3.54505e-05	1.28828
AT4G30390	-16.6163	-1.28969	0.000121109	0.000387574	1.28969
AT3G48780	-15.5687	-1.29021	1.76377e-07	8.59011e-07	1.29021
AT1G16700	-13.0461	-1.29063	1.78409e-22	3.20299e-21	1.29063
AT4G20170	-15.2915	-1.29075	1.65515e-08	9.10408e-08	1.29075
AT1G05880	-15.3989	-1.29285	2.67879e-08	1.43478e-07	1.29285
AT2G40810	-16.136	-1.29304	4.85018e-06	1.93313e-05	1.29304
AT5G23710	-16.7738	-1.29473	0.000311486	0.000915906	1.29473
AT5G20970	-15.5065	-1.29606	2.49056e-07	1.18379e-06	1.29606
AT1G64200	-14.8598	-1.29657	1.88201e-10	1.30631e-09	1.29657
AT5G10760	-10.6372	-1.29874	5.35408e-38	1.93951e-36	1.29874
AT1G75800	-14.2995	-1.30094	3.84804e-14	3.6467e-13	1.30094
AT1G60989	-13.7642	-1.30253	2.12383e-17	2.62669e-16	1.30253
AT2G14890	-12.2755	-1.30409	5.55138e-29	1.37038e-27	1.30409
AT3G25040	-14.0437	-1.30415	2.69961e-15	2.80119e-14	1.30415
AT3G03770	-17.0256	-1.30983	0.000889117	0.00241276	1.30983
AT5G26880	-14.9619	-1.31004	4.56717e-11	3.36465e-10	1.31004
AT1G12080	-13.4371	-1.31266	3.88692e-20	5.80384e-19	1.31266
AT4G32720	-13.9201	-1.31419	1.4273e-16	1.63938e-15	1.31419
AT3G12930	-13.8616	-1.31528	1.80124e-17	2.24587e-16	1.31528
AT2G47770	-16.8918	-1.31612	0.000233945	0.000706566	1.31612
AT4G34730	-15.0186	-1.31677	1.99427e-10	1.3811e-09	1.31677
AT4G28270	-15.576	-1.31762	9.67772e-08	4.8603e-07	1.31762
AT1G30620	-17.7107	-1.31882	0.00512623	0.0117275	1.31882
AT5G16140	-15.5306	-1.32051	2.10756e-08	1.1408e-07	1.32051
AT2G44060	-15.544	-1.32314	1.92229e-07	9.29562e-07	1.32314
AT3G13120	-9.85177	-1.32328	3.8659e-42	1.59912e-40	1.32328
AT4G19003	-15.2585	-1.3241	3.93972e-09	2.32584e-08	1.3241
AT2G01340	-15.052	-1.32515	4.42579e-10	2.95149e-09	1.32515
AT2G17570	-15.2114	-1.32546	3.67522e-09	2.18232e-08	1.32546
AT4G15520	-13.976	-1.32796	6.90086e-17	8.18741e-16	1.32796
AT1G09200	-13.8813	-1.33927	2.04945e-17	2.54498e-16	1.33927
AT5G44060	-15.9387	-1.33953	1.45054e-06	6.21428e-06	1.33953
AT1G80160	-14.8458	-1.34012	9.31245e-12	7.31846e-11	1.34012
AT1G47330	-14.7357	-1.34121	3.22899e-12	2.62173e-11	1.34121
AT2G31110	-15.3961	-1.34165	1.9991e-08	1.08594e-07	1.34165
AT3G27090	-13.5316	-1.34171	2.17948e-20	3.30267e-19	1.34171
AT4G31790	-15.7837	-1.34312	1.1446e-07	5.69693e-07	1.34312
AT5G18820	-14.5686	-1.34384	1.77789e-13	1.60564e-12	1.34384
AT4G38680	-12.6216	-1.34477	6.92805e-28	1.62504e-26	1.34477
AT4G00585	-13.4667	-1.34483	2.27266e-21	3.71019e-20	1.34483
AT3G53220	-14.1664	-1.34576	5.50145e-16	6.02502e-15	1.34576
AT1G64900	-14.8123	-1.34976	4.31904e-11	3.19724e-10	1.34976
AT1G11380	-18.0756	-1.35038	0.0118685	0.0247646	1.35038
AT2G27720	-12.3638	-1.35299	5.4477e-30	1.39543e-28	1.35299
AT1G01970	-16.2202	-1.35546	6.86235e-06	2.68723e-05	1.35546
AT4G13590	-13.834	-1.35582	3.05817e-18	4.02626e-17	1.35582
AT4G39640	-14.3842	-1.35754	3.58984e-14	3.41257e-13	1.35754
[truncated: 280 more rows]
